# Supplementary material for: Revisiting oxygen toxicity: evolution and adaptation to superoxide in a SOD-deficient bacterial pathogen
Source: mBio. 2025 Jul 23;16(8):e00645-25. doi: 10.1128/mbio.00645-25 (PMC12345160; doi:10.1128/mbio.00645-25)
Supplement: Table S2 — List of genomes with accession numbers. [file mbio.00645-25-s0002.xlsx]

## Sheet: Data
Table S2. Species of the Spirochaetes phylum.
Table containing the assembly IDs of all the genomes used in this study of the Spirochaetes phylum and their names
Genome	Genus_species
GCF_000243815	Leptospira_alexanderi
GCF_000332555	Leptospira_alstonii
GCF_000013945	Leptospira_borgpetersenii
GCF_000092565	Leptospira_interrogans
GCF_000244515	Leptospira_kirschneri
GCA_000306675	Leptospira_mayottensis
GCF_000306255	Leptospira_noguchii
GCF_000313175	Leptospira_santarosai
GCF_006874765	Leptospira_weilii
GCF_000243735	Leptospira_kmetyi
GCF_002811955	Leptospira_ellisii
GCF_002811925	Leptospira_barantonii
GCF_002811845	Leptospira_adleri
GCF_004770605	Leptospira_gomenensis
GCF_001729245	Leptospira_tipperaryensis
GCF_003545885	Leptospira_stimsonii
GCF_003545925	Leptospira_yasudae
GCF_016918785	Leptospira_ainazelensis
GCF_016919175	Leptospira_ainlahdjerensis
GCF_022267325	Leptospira_sanjuanensis
GCF_000243715	Leptospira_broomii
GCF_000306235	Leptospira_fainei
GCF_000243675	Leptospira_inadai
GCF_000244755	Leptospira_licerasiae
GCF_000306115	Leptospira_wolffii
GCF_002150055	Leptospira_venezuelensis
GCF_002812225	Leptospira_haakeii
GCF_002811505	Leptospira_hartskeerlii
GCF_002812205	Leptospira_neocaledonica
GCF_002811875	Leptospira_perolatii
GCF_002811765	Leptospira_saintgironsiae
GCF_004770105	Leptospira_andrefontaineae
GCF_004770895	Leptospira_dzoumogneensis
GCF_004769195	Leptospira_fletcheri
GCF_004771275	Leptospira_fluminis
GCF_003112675	Leptospira_johnsonii
GCF_004769555	Leptospira_koniamboensis
GCF_004769595	Leptospira_langatensis
GCF_004769615	Leptospira_sarikeiensis
GCF_004769405	Leptospira_selangorensis
GCF_004770055	Leptospira_semungkikensis
GCF_000017685	Leptospira_biflexa
GCF_000332475	Leptospira_yanagawae
GCF_002812085	Leptospira_levettii
GCF_004770445	Leptospira_bouyouniensis
GCF_003114815	Leptospira_ellinghausenii
GCF_004769775	Leptospira_jelokensis
GCF_004769665	Leptospira_kemamanensis
GCF_000304275	Leptospira_meyeri
GCF_000332495	Leptospira_terpstrae
GCF_000332455	Leptospira_vanthielii
GCF_000332515	Leptospira_wolbachii
GCF_002812125	Leptospira_brenneri
GCF_002811945	Leptospira_harrisiae
GCF_004770905	Leptospira_bandrabouensis
GCF_004769285	Leptospira_bourretii
GCF_004770265	Leptospira_congkakensis
GCF_004769235	Leptospira_kanakyensis
GCF_004769455	Leptospira_montravelensis
GCF_004770475	Leptospira_mtsangambouensis
GCF_004770765	Leptospira_noumeaensis
GCF_004769575	Leptospira_perdikensis
GCF_016918735	Leptospira_abararensis
GCF_016919165	Leptospira_chreensis
GCF_004770995	Leptospira_idonii
GCF_004771005	Leptospira_ilyithenensis
GCF_003114835	Leptospira_kobayashii
GCF_004770745	Leptospira_ognonensis
GCF_003114855	Leptospira_ryugenii
GCF_000243335	Leptonema_illini
GCF_000266885	Turneriella_parva
GCF_001936255	Borrelia_anserina
GCF_023035295	Borrelia_coriaceae
GCF_000259345	Borrelia_crocidurae
GCF_000523535	Borrelia_duttonii
GCF_020422925	Borrelia_hermsii
GCF_000500065	Borrelia_hispanica
GCF_014084025	Borrelia_mahuryensis
GCF_008931845	Borrelia_maritima
GCF_019668505	Borrelia_miyamotoi
GCF_000512145	Borrelia_parkeri
GCF_000500045	Borrelia_persica
GCF_000019705	Borrelia_recurrentis
GCF_003076595	Borreliella_tachyglossi
GCF_003606285	Borrelia_turcica
GCF_000012085	Borrelia_turicatae
GCF_026571835	Borreliella_afzelii
GCF_030445085	Borreliella_americana
GCF_000196215	Borreliella_bavariensis
GCF_030439775	Borreliella_bissettii
GCF_000181575	Borreliella_burgdorferi
GCF_030438475	Borreliella_californiensis
GCA_000808095	Borreliella_chilensis
GCF_030438365	Borreliella_finlandensis
GCF_026572315	Borreliella_garinii
GCF_030438115	Borreliella_japonica
GCF_030437705	Borreliella_lanei
GCF_001936295	Borreliella_mayonii
GCF_030436445	Borreliella_spielmanii
GCF_030439285	Borreliella_turdi
GCF_000170955	Borreliella_valaisiana
GCF_030436185	Borreliella_yangtzensis
GCF_023035875	Borrelia_puertoricensis
GCF_023035835	Borrelia_venezuelensis
GCF_027925085	Borrelia_fainii
GCF_032595875	Borreliella_andersonii
GCF_030440315	Borreliella_carolinensis
GCF_030437945	Borreliella_kurtenbachii
GCF_030440365	Borreliella_lusitaniae
GCF_030439705	Borreliella_tanukii
GCF_008016755	Brachyspira_aalborgi
GCF_000518245	Brachyspira_alvinipulli
GCF_005518285	Brachyspira_catarrhinii
GCF_000316195	Brachyspira_hampsonii
GCF_017751225	Brachyspira_hyodysenteriae
GCF_000384655	Brachyspira_innocens
GCF_000223215	Brachyspira_intermedia
GCF_000092845	Brachyspira_murdochii
GCF_000143725	Brachyspira_pilosicoli
GCF_001049755	Brachyspira_suanatina
GCF_900112165	Brevinema_andersonii
GCF_023525255	Thermospira_aquatica
GCA_025266855	Longinema_margulisiae
GCF_900167025	Treponema_berlinense
GCF_000212415	Treponema_brennaborense
GCF_900111035	Treponema_bryantii
GCF_000219725	Gracilinema_caldarium
GCF_000008185	Treponema_denticola
GCF_000413055	Treponema_maltophilum
GCF_017161265	Treponema_medium
GCF_000410535	Treponema_pallidum
GCF_000217655	Treponema_paraluiscuniculi
GCF_017893965	Treponema_parvum
GCF_900497595	Treponema_pectinovorum
GCF_000447675	Treponema_pedis
GCF_016117655	Treponema_peruense
GCF_008153345	Treponema_phagedenis
GCF_022773975	Treponema_porcinum
GCF_000214375	Treponema_primitia
GCF_000755145	Treponema_putidum
GCF_014202035	Treponema_rectale
GCF_014201975	Treponema_ruminis
GCF_000255555	Treponema_saccharophilum
GCF_024181585	Treponema_socranskii
GCF_000195275	Treponema_succinifaciens
GCF_000412995	Treponema_vincentii
GCF_014737315	Treponema_zioleckii
GCF_021021555	Teretinema_zuelzerae
GCF_016616095	Breznakiella_homolactica
GCF_022376835	Brucepastera_parasyntrophica
GCF_000214355	Leadbettera_azotonutricia
GCF_028748145	Entomospira_culicis
GCF_028748125	Entomospira_entomophilus
GCF_028748105	Entomospira_nematocera
GCF_000373545	Alkalispirochaeta_alkalica
GCF_900156105	Alkalispirochaeta_americana
GCF_002916695	Alkalispirochaeta_sphaeroplastigenens
GCF_002087085	Marispirochaeta_aestuarii
GCF_008329965	Oceanispirochaeta_crateris
GCF_000208385	Parasphaerochaeta_coccoides
GCF_009695635	Bullifex_porci
GCF_000507245	Salinispira_pacifica
GCF_000378205	Sediminispirochaeta_bajacaliforniensis
GCF_000143985	Sediminispirochaeta_smaragdinae
GCF_000190435	Sphaerochaeta_globosa
GCF_003429665	Sphaerochaeta_halotolerans
GCF_000236685	Sphaerochaeta_pleomorpha
GCF_000242595	Spirochaeta_africana
GCF_000426705	Spirochaeta_cellobiosiphila
GCF_014207565	Spirochaeta_isovalerica
GCF_000758165	Spirochaeta_lutea
GCF_000184345	Spirochaeta_thermophila
GCF_008329945	Thiospirochaeta_perfilievii
