# Supplementary material for: Revisiting oxygen toxicity: evolution and adaptation to superoxide in a SOD-deficient bacterial pathogen
Source: mBio. 2025 Jul 23;16(8):e00645-25. doi: 10.1128/mbio.00645-25 (PMC12345160; doi:10.1128/mbio.00645-25)
Supplement: Table S3 — Mutations in the original L495 clone C3 and in the adapted strain. [file mbio.00645-25-s0003.xlsx]

## Sheet: Illumina
Table S3. Mutations identified in the superoxide-adapted strain.
Table with all mutations found by the Illumina sequencing of the original L495 Clone 3 at the beginning of the experiment (1 replicate) and after cultivating the strain for one cycle (cycle 1) with and without paraquat (4 replicates each). After the first exposure to paraquat, the clonal population was cultivated for 6 additional cycles without paraquat (cycle 7) (4 replicates).
All reported variants have passed the GATK filters and all have one allele count with allele frequency of 1
Quality is reported as the Phred-scaled probability that a polymorphism exists at this site (see Supplementary Information for more details)
L. interrogans serovar Manilae strain UP-MMC-NIID LP genome was used as reference (accession numbers CP011931, CP011932, CP011933).
L495 Clone 3
Chromosome	Position	Reference	Variant	Quality	Additional information (according to the GATK VCF nomenclature)
CP011931.1	772081	A	G	5953	DP=161	Dels=0.00	FS=0.000	HaplotypeScore=10.4782	MLEAC=1	MLEAF=1.00	MQ=60.00	MQ0=0	QD=29.29	SNPEFF_AMINO_ACID_CHANGE=T29A	SNPEFF_CODON_CHANGE=Aca/Gca	SNPEFF_EFFECT=NON_SYNONYMOUS_CODING	SNPEFF_EXON_ID=1	SNPEFF_FUNCTIONAL_CLASS=MISSENSE	SNPEFF_GENE_BIOTYPE=protein_coding	SNPEFF_GENE_NAME=LIMLP_03075	SNPEFF_IMPACT=MODERATE	SNPEFF_TRANSCRIPT_ID=LIMLP_03075	SOR=1.281	GT:AD:DP:GQ:PL	1:0,160:161:99:5983,0
CP011931.1	820827	A	AG	4917.97	BaseQRankSum=-0.613	DP=171	FS=0.000	MLEAC=1	MLEAF=1.00	MQ=60.13	MQ0=0	MQRankSum=0.171	QD=31.53	RPA=7,8	RU=G	ReadPositionRankSum=-0.733	SNPEFF_CODON_CHANGE=378	SNPEFF_EFFECT=UPSTREAM	SNPEFF_FUNCTIONAL_CLASS=NONE	SNPEFF_GENE_BIOTYPE=protein_coding	SNPEFF_GENE_NAME=LIMLP_03380	SNPEFF_IMPACT=MODIFIER	SNPEFF_TRANSCRIPT_ID=LIMLP_03380	SOR=0.828	STR	GT:AD:DP:GQ:PL	1:1,155:171:99:4957,0
CP011931.1	1087987	C	CG	6386.97	DP=183	FS=0.000	MLEAC=1	MLEAF=1.00	MQ=60.06	MQ0=0	QD=31.58	RPA=5,6	RU=G	SNPEFF_CODON_CHANGE=4831	SNPEFF_EFFECT=UPSTREAM	SNPEFF_FUNCTIONAL_CLASS=NONE	SNPEFF_GENE_BIOTYPE=protein_coding	SNPEFF_GENE_NAME=LIMLP_04490	SNPEFF_IMPACT=MODIFIER	SNPEFF_TRANSCRIPT_ID=LIMLP_04490	SOR=1.948	STR	GT:AD:DP:GQ:PL	1:0,181:183:99:6426,0
CP011931.1	1190512	A	AG	3863.97	DP=122	FS=0.000	MLEAC=1	MLEAF=1.00	MQ=30.22	MQ0=0	QD=30.13	RPA=5,6	RU=G	SNPEFF_CODON_CHANGE=4114	SNPEFF_EFFECT=UPSTREAM	SNPEFF_FUNCTIONAL_CLASS=NONE	SNPEFF_GENE_BIOTYPE=protein_coding	SNPEFF_GENE_NAME=LIMLP_04855	SNPEFF_IMPACT=MODIFIER	SNPEFF_TRANSCRIPT_ID=LIMLP_04855	SOR=1.505	STR	GT:AD:DP:GQ:PL	1:0,110:116:99:3903,0
CP011931.1	1622930	CG	C	2686.97	DP=67	FS=0.000	MLEAC=1	MLEAF=1.00	MQ=60.00	MQ0=0	QD=30.68	RPA=3,2	RU=G	SNPEFF_AMINO_ACID_CHANGE=P243	SNPEFF_CODON_CHANGE=ccg/	SNPEFF_EFFECT=FRAME_SHIFT	SNPEFF_EXON_ID=1	SNPEFF_FUNCTIONAL_CLASS=NONE	SNPEFF_GENE_BIOTYPE=protein_coding	SNPEFF_GENE_NAME=LIMLP_06600	SNPEFF_IMPACT=HIGH	SNPEFF_TRANSCRIPT_ID=LIMLP_06600	SOR=1.508	STR	GT:AD:DP:GQ:PL	1:0,67:67:99:2726,0
CP011931.1	3707125	G	GTTTTTA	8773.97	BaseQRankSum=-0.539	DP=123	FS=0.000	MLEAC=1	MLEAF=1.00	MQ=60.00	MQ0=0	MQRankSum=0.000	QD=33.33	RPA=1,2	RU=TTTTTA	ReadPositionRankSum=-1.182	SNPEFF_CODON_CHANGE=2177	SNPEFF_EFFECT=UPSTREAM	SNPEFF_FUNCTIONAL_CLASS=NONE	SNPEFF_GENE_BIOTYPE=protein_coding	SNPEFF_GENE_NAME=LEPIMA_cI3404	SNPEFF_IMPACT=MODIFIER	SNPEFF_TRANSCRIPT_ID=LEPIMA_cI3404	SOR=2.362	STR	GT:AD:DP:GQ:PL	1:1,106:123:99:8813,0
Cycle 1 - no PQ #1
Chromosome	Position	Reference	Variant	Quality	Additional information (according to the GATK VCF nomenclature)
CP011931.1	772081	A	G	5719	DP=153	Dels=0.00	FS=0.000	HaplotypeScore=4.7346	MLEAC=1	MLEAF=1.00	MQ=60.00	MQ0=0	QD=30.41	SNPEFF_AMINO_ACID_CHANGE=T29A	SNPEFF_CODON_CHANGE=Aca/Gca	SNPEFF_EFFECT=NON_SYNONYMOUS_CODING	SNPEFF_EXON_ID=1	SNPEFF_FUNCTIONAL_CLASS=MISSENSE	SNPEFF_GENE_BIOTYPE=protein_coding	SNPEFF_GENE_NAME=LIMLP_03075	SNPEFF_IMPACT=MODERATE	SNPEFF_TRANSCRIPT_ID=LIMLP_03075	SOR=1.106	GT:AD:DP:GQ:PL	1:0,153:153:99:5749,0
CP011931.1	820827	A	AG	4668.97	DP=161	FS=0.000	MLEAC=1	MLEAF=1.00	MQ=60.13	MQ0=0	QD=31.76	RPA=7,8	RU=G	SNPEFF_CODON_CHANGE=378	SNPEFF_EFFECT=UPSTREAM	SNPEFF_FUNCTIONAL_CLASS=NONE	SNPEFF_GENE_BIOTYPE=protein_coding	SNPEFF_GENE_NAME=LIMLP_03380	SNPEFF_IMPACT=MODIFIER	SNPEFF_TRANSCRIPT_ID=LIMLP_03380	SOR=1.593	STR	GT:AD:DP:GQ:PL	1:0,147:161:99:4708,0
CP011931.1	1087987	C	CG	7199.97	DP=217	FS=0.000	MLEAC=1	MLEAF=1.00	MQ=60.00	MQ0=0	QD=33.66	RPA=5,6	RU=G	SNPEFF_CODON_CHANGE=4831	SNPEFF_EFFECT=UPSTREAM	SNPEFF_FUNCTIONAL_CLASS=NONE	SNPEFF_GENE_BIOTYPE=protein_coding	SNPEFF_GENE_NAME=LIMLP_04490	SNPEFF_IMPACT=MODIFIER	SNPEFF_TRANSCRIPT_ID=LIMLP_04490	SOR=1.935	STR	GT:AD:DP:GQ:PL	1:0,204:217:99:7239,0
CP011931.1	1190512	A	AG	2997.97	DP=100	FS=0.000	MLEAC=1	MLEAF=1.00	MQ=30.08	MQ0=0	QD=34.86	RPA=5,6	RU=G	SNPEFF_CODON_CHANGE=4114	SNPEFF_EFFECT=UPSTREAM	SNPEFF_FUNCTIONAL_CLASS=NONE	SNPEFF_GENE_BIOTYPE=protein_coding	SNPEFF_GENE_NAME=LIMLP_04855	SNPEFF_IMPACT=MODIFIER	SNPEFF_TRANSCRIPT_ID=LIMLP_04855	SOR=0.947	STR	GT:AD:DP:GQ:PL	1:0,86:94:99:3037,0
CP011931.1	1622930	CG	C	2804.97	DP=70	FS=0.000	MLEAC=1	MLEAF=1.00	MQ=60.15	MQ0=0	QD=30.36	RPA=3,2	RU=G	SNPEFF_AMINO_ACID_CHANGE=P243	SNPEFF_CODON_CHANGE=ccg/	SNPEFF_EFFECT=FRAME_SHIFT	SNPEFF_EXON_ID=1	SNPEFF_FUNCTIONAL_CLASS=NONE	SNPEFF_GENE_BIOTYPE=protein_coding	SNPEFF_GENE_NAME=LIMLP_06600	SNPEFF_IMPACT=HIGH	SNPEFF_TRANSCRIPT_ID=LIMLP_06600	SOR=2.173	STR	GT:AD:DP:GQ:PL	1:0,70:70:99:2844,0
CP011931.1	3707125	G	GTTTTTA	9375.97	DP=130	FS=0.000	MLEAC=1	MLEAF=1.00	MQ=60.00	MQ0=0	QD=31.60	RPA=1,2	RU=TTTTTA	SNPEFF_CODON_CHANGE=2177	SNPEFF_EFFECT=UPSTREAM	SNPEFF_FUNCTIONAL_CLASS=NONE	SNPEFF_GENE_BIOTYPE=protein_coding	SNPEFF_GENE_NAME=LEPIMA_cI3404	SNPEFF_IMPACT=MODIFIER	SNPEFF_TRANSCRIPT_ID=LEPIMA_cI3404	SOR=3.139	STR	GT:AD:DP:GQ:PL	1:0,112:130:99:9415,0
Cycle 1 - no PQ #2
Chromosome	Position	Reference	Variant	Quality	Additional information (according to the GATK VCF nomenclature)
CP011931.1	772081	A	G	7316	DP=197	Dels=0.00	FS=0.000	HaplotypeScore=9.5214	MLEAC=1	MLEAF=1.00	MQ=60.00	MQ0=0	QD=29.85	SNPEFF_AMINO_ACID_CHANGE=T29A	SNPEFF_CODON_CHANGE=Aca/Gca	SNPEFF_EFFECT=NON_SYNONYMOUS_CODING	SNPEFF_EXON_ID=1	SNPEFF_FUNCTIONAL_CLASS=MISSENSE	SNPEFF_GENE_BIOTYPE=protein_coding	SNPEFF_GENE_NAME=LIMLP_03075	SNPEFF_IMPACT=MODERATE	SNPEFF_TRANSCRIPT_ID=LIMLP_03075	SOR=0.766	GT:AD:DP:GQ:PL	1:0,197:197:99:7346,0
CP011931.1	820827	A	AG	5266.97	BaseQRankSum=-0.690	DP=186	FS=0.000	MLEAC=1	MLEAF=1.00	MQ=60.15	MQ0=0	MQRankSum=0.117	QD=31.54	RPA=7,8	RU=G	ReadPositionRankSum=-1.650	SNPEFF_CODON_CHANGE=378	SNPEFF_EFFECT=UPSTREAM	SNPEFF_FUNCTIONAL_CLASS=NONE	SNPEFF_GENE_BIOTYPE=protein_coding	SNPEFF_GENE_NAME=LIMLP_03380	SNPEFF_IMPACT=MODIFIER	SNPEFF_TRANSCRIPT_ID=LIMLP_03380	SOR=0.593	STR	GT:AD:DP:GQ:PL	1:1,166:186:99:5306,0
CP011931.1	1087987	C	CG	7063.97	BaseQRankSum=-0.867	DP=212	FS=0.000	MLEAC=1	MLEAF=1.00	MQ=60.20	MQ0=0	MQRankSum=0.177	QD=34.80	RPA=5,6	RU=G	ReadPositionRankSum=0.683	SNPEFF_CODON_CHANGE=4831	SNPEFF_EFFECT=UPSTREAM	SNPEFF_FUNCTIONAL_CLASS=NONE	SNPEFF_GENE_BIOTYPE=protein_coding	SNPEFF_GENE_NAME=LIMLP_04490	SNPEFF_IMPACT=MODIFIER	SNPEFF_TRANSCRIPT_ID=LIMLP_04490	SOR=0.671	STR	GT:AD:DP:GQ:PL	1:1,202:212:99:7103,0
CP011931.1	1190512	A	AG	4228.97	DP=136	FS=0.000	MLEAC=1	MLEAF=1.00	MQ=31.51	MQ0=0	QD=25.41	RPA=5,6	RU=G	SNPEFF_CODON_CHANGE=4114	SNPEFF_EFFECT=UPSTREAM	SNPEFF_FUNCTIONAL_CLASS=NONE	SNPEFF_GENE_BIOTYPE=protein_coding	SNPEFF_GENE_NAME=LIMLP_04855	SNPEFF_IMPACT=MODIFIER	SNPEFF_TRANSCRIPT_ID=LIMLP_04855	SOR=1.123	STR	GT:AD:DP:GQ:PL	1:0,120:124:99:4268,0
CP011931.1	1622930	CG	C	2846.97	DP=72	FS=0.000	MLEAC=1	MLEAF=1.00	MQ=60.15	MQ0=0	QD=27.55	RPA=3,2	RU=G	SNPEFF_AMINO_ACID_CHANGE=P243	SNPEFF_CODON_CHANGE=ccg/	SNPEFF_EFFECT=FRAME_SHIFT	SNPEFF_EXON_ID=1	SNPEFF_FUNCTIONAL_CLASS=NONE	SNPEFF_GENE_BIOTYPE=protein_coding	SNPEFF_GENE_NAME=LIMLP_06600	SNPEFF_IMPACT=HIGH	SNPEFF_TRANSCRIPT_ID=LIMLP_06600	SOR=2.206	STR	GT:AD:DP:GQ:PL	1:0,71:71:99:2886,0
CP011931.1	3707125	G	GTTTTTA	10417.97	DP=141	FS=0.000	MLEAC=1	MLEAF=1.00	MQ=60.31	MQ0=0	QD=25.10	RPA=1,2	RU=TTTTTA	SNPEFF_CODON_CHANGE=2177	SNPEFF_EFFECT=UPSTREAM	SNPEFF_FUNCTIONAL_CLASS=NONE	SNPEFF_GENE_BIOTYPE=protein_coding	SNPEFF_GENE_NAME=LEPIMA_cI3404	SNPEFF_IMPACT=MODIFIER	SNPEFF_TRANSCRIPT_ID=LEPIMA_cI3404	SOR=2.556	STR	GT:AD:DP:GQ:PL	1:0,127:141:99:10457,0
Cycle 1 - no PQ #3
Chromosome	Position	Reference	Variant	Quality	Additional information (according to the GATK VCF nomenclature)
CP011931.1	772081	A	G	6172	DP=174	Dels=0.00	FS=0.000	HaplotypeScore=13.2569	MLEAC=1	MLEAF=1.00	MQ=60.00	MQ0=0	QD=27.96	SNPEFF_AMINO_ACID_CHANGE=T29A	SNPEFF_CODON_CHANGE=Aca/Gca	SNPEFF_EFFECT=NON_SYNONYMOUS_CODING	SNPEFF_EXON_ID=1	SNPEFF_FUNCTIONAL_CLASS=MISSENSE	SNPEFF_GENE_BIOTYPE=protein_coding	SNPEFF_GENE_NAME=LIMLP_03075	SNPEFF_IMPACT=MODERATE	SNPEFF_TRANSCRIPT_ID=LIMLP_03075	SOR=0.693	GT:AD:DP:GQ:PL	1:0,174:174:99:6202,0
CP011931.1	820827	A	AG	4413.97	DP=157	FS=0.000	MLEAC=1	MLEAF=1.00	MQ=60.14	MQ0=0	QD=31.30	RPA=7,8	RU=G	SNPEFF_CODON_CHANGE=378	SNPEFF_EFFECT=UPSTREAM	SNPEFF_FUNCTIONAL_CLASS=NONE	SNPEFF_GENE_BIOTYPE=protein_coding	SNPEFF_GENE_NAME=LIMLP_03380	SNPEFF_IMPACT=MODIFIER	SNPEFF_TRANSCRIPT_ID=LIMLP_03380	SOR=1.748	STR	GT:AD:DP:GQ:PL	1:0,141:157:99:4453,0
CP011931.1	1087987	C	CG	6560.97	BaseQRankSum=0.403	DP=199	FS=0.000	MLEAC=1	MLEAF=1.00	MQ=60.22	MQ0=0	MQRankSum=0.184	QD=34.71	RPA=5,6	RU=G	ReadPositionRankSum=-1.350	SNPEFF_CODON_CHANGE=4831	SNPEFF_EFFECT=UPSTREAM	SNPEFF_FUNCTIONAL_CLASS=NONE	SNPEFF_GENE_BIOTYPE=protein_coding	SNPEFF_GENE_NAME=LIMLP_04490	SNPEFF_IMPACT=MODIFIER	SNPEFF_TRANSCRIPT_ID=LIMLP_04490	SOR=0.888	STR	GT:AD:DP:GQ:PL	1:1,188:199:99:6600,0
CP011931.1	1190512	A	AG	3518.97	DP=114	FS=0.000	MLEAC=1	MLEAF=1.00	MQ=29.25	MQ0=0	QD=34.84	RPA=5,6	RU=G	SNPEFF_CODON_CHANGE=4114	SNPEFF_EFFECT=UPSTREAM	SNPEFF_FUNCTIONAL_CLASS=NONE	SNPEFF_GENE_BIOTYPE=protein_coding	SNPEFF_GENE_NAME=LIMLP_04855	SNPEFF_IMPACT=MODIFIER	SNPEFF_TRANSCRIPT_ID=LIMLP_04855	SOR=1.306	STR	GT:AD:DP:GQ:PL	1:0,101:107:99:3558,0
CP011931.1	1622930	CG	C	3296.97	DP=83	FS=0.000	MLEAC=1	MLEAF=1.00	MQ=60.00	MQ0=0	QD=30.50	RPA=3,2	RU=G	SNPEFF_AMINO_ACID_CHANGE=P243	SNPEFF_CODON_CHANGE=ccg/	SNPEFF_EFFECT=FRAME_SHIFT	SNPEFF_EXON_ID=1	SNPEFF_FUNCTIONAL_CLASS=NONE	SNPEFF_GENE_BIOTYPE=protein_coding	SNPEFF_GENE_NAME=LIMLP_06600	SNPEFF_IMPACT=HIGH	SNPEFF_TRANSCRIPT_ID=LIMLP_06600	SOR=1.882	STR	GT:AD:DP:GQ:PL	1:0,82:83:99:3336,0
CP011931.1	3707125	G	GTTTTTA	10451.97	BaseQRankSum=-0.653	DP=144	FS=0.000	MLEAC=1	MLEAF=1.00	MQ=60.23	MQ0=0	MQRankSum=0.208	QD=34.06	RPA=1,2	RU=TTTTTA	ReadPositionRankSum=0.124	SNPEFF_CODON_CHANGE=2177	SNPEFF_EFFECT=UPSTREAM	SNPEFF_FUNCTIONAL_CLASS=NONE	SNPEFF_GENE_BIOTYPE=protein_coding	SNPEFF_GENE_NAME=LEPIMA_cI3404	SNPEFF_IMPACT=MODIFIER	SNPEFF_TRANSCRIPT_ID=LEPIMA_cI3404	SOR=2.439	STR	GT:AD:DP:GQ:PL	1:1,125:144:99:10491,0
Cycle 1 - no PQ #4
Chromosome	Position	Reference	Variant	Quality	Additional information (according to the GATK VCF nomenclature)
CP011931.1	772081	A	G	9264	DP=250	Dels=0.00	FS=0.000	HaplotypeScore=11.4685	MLEAC=1	MLEAF=1.00	MQ=60.00	MQ0=0	QD=24.77	SNPEFF_AMINO_ACID_CHANGE=T29A	SNPEFF_CODON_CHANGE=Aca/Gca	SNPEFF_EFFECT=NON_SYNONYMOUS_CODING	SNPEFF_EXON_ID=1	SNPEFF_FUNCTIONAL_CLASS=MISSENSE	SNPEFF_GENE_BIOTYPE=protein_coding	SNPEFF_GENE_NAME=LIMLP_03075	SNPEFF_IMPACT=MODERATE	SNPEFF_TRANSCRIPT_ID=LIMLP_03075	SOR=0.793	GT:AD:DP:GQ:PL	1:0,250:250:99:9294,0
CP011931.1	820827	A	AG	6631.97	BaseQRankSum=-0.556	DP=226	FS=4.589	MLEAC=1	MLEAF=1.00	MQ=60.00	MQ0=0	MQRankSum=0.000	QD=31.58	RPA=7,8	RU=G	ReadPositionRankSum=-1.197	SNPEFF_CODON_CHANGE=378	SNPEFF_EFFECT=UPSTREAM	SNPEFF_FUNCTIONAL_CLASS=NONE	SNPEFF_GENE_BIOTYPE=protein_coding	SNPEFF_GENE_NAME=LIMLP_03380	SNPEFF_IMPACT=MODIFIER	SNPEFF_TRANSCRIPT_ID=LIMLP_03380	SOR=1.341	STR	GT:AD:DP:GQ:PL	1:1,209:226:99:6671,0
CP011931.1	1087987	C	CG	8374.97	BaseQRankSum=1.789	DP=244	FS=4.575	MLEAC=1	MLEAF=1.00	MQ=60.00	MQ0=0	MQRankSum=0.000	QD=31.22	RPA=5,6	RU=G	ReadPositionRankSum=-0.146	SNPEFF_CODON_CHANGE=4831	SNPEFF_EFFECT=UPSTREAM	SNPEFF_FUNCTIONAL_CLASS=NONE	SNPEFF_GENE_BIOTYPE=protein_coding	SNPEFF_GENE_NAME=LIMLP_04490	SNPEFF_IMPACT=MODIFIER	SNPEFF_TRANSCRIPT_ID=LIMLP_04490	SOR=1.330	STR	GT:AD:DP:GQ:PL	1:1,237:244:99:8414,0
CP011931.1	1190512	A	AG	6110.97	DP=205	FS=0.000	MLEAC=1	MLEAF=1.00	MQ=29.14	MQ0=0	QD=29.65	RPA=5,6	RU=G	SNPEFF_CODON_CHANGE=4114	SNPEFF_EFFECT=UPSTREAM	SNPEFF_FUNCTIONAL_CLASS=NONE	SNPEFF_GENE_BIOTYPE=protein_coding	SNPEFF_GENE_NAME=LIMLP_04855	SNPEFF_IMPACT=MODIFIER	SNPEFF_TRANSCRIPT_ID=LIMLP_04855	SOR=1.159	STR	GT:AD:DP:GQ:PL	1:0,174:188:99:6150,0
CP011931.1	1622930	CG	C	4598.97	DP=115	FS=0.000	MLEAC=1	MLEAF=1.00	MQ=60.00	MQ0=0	QD=25.91	RPA=3,2	RU=G	SNPEFF_AMINO_ACID_CHANGE=P243	SNPEFF_CODON_CHANGE=ccg/	SNPEFF_EFFECT=FRAME_SHIFT	SNPEFF_EXON_ID=1	SNPEFF_FUNCTIONAL_CLASS=NONE	SNPEFF_GENE_BIOTYPE=protein_coding	SNPEFF_GENE_NAME=LIMLP_06600	SNPEFF_IMPACT=HIGH	SNPEFF_TRANSCRIPT_ID=LIMLP_06600	SOR=1.781	STR	GT:AD:DP:GQ:PL	1:0,114:115:99:4638,0
CP011931.1	3707125	G	GTTTTTA	17146.97	DP=229	FS=0.000	MLEAC=1	MLEAF=1.00	MQ=60.00	MQ0=0	QD=28.34	RPA=1,2	RU=TTTTTA	SNPEFF_CODON_CHANGE=2177	SNPEFF_EFFECT=UPSTREAM	SNPEFF_FUNCTIONAL_CLASS=NONE	SNPEFF_GENE_BIOTYPE=protein_coding	SNPEFF_GENE_NAME=LEPIMA_cI3404	SNPEFF_IMPACT=MODIFIER	SNPEFF_TRANSCRIPT_ID=LEPIMA_cI3404	SOR=3.034	STR	GT:AD:DP:GQ:PL	1:0,205:229:99:17186,0
Cycle 1 - PQ #1
Chromosome	Position	Reference	Variant	Quality	Additional information (according to the GATK VCF nomenclature)
CP011931.1	772081	A	G	4055	DP=114	Dels=0.00	FS=0.000	HaplotypeScore=7.5754	MLEAC=1	MLEAF=1.00	MQ=60.00	MQ0=0	QD=31.52	SNPEFF_AMINO_ACID_CHANGE=T29A	SNPEFF_CODON_CHANGE=Aca/Gca	SNPEFF_EFFECT=NON_SYNONYMOUS_CODING	SNPEFF_EXON_ID=1	SNPEFF_FUNCTIONAL_CLASS=MISSENSE	SNPEFF_GENE_BIOTYPE=protein_coding	SNPEFF_GENE_NAME=LIMLP_03075	SNPEFF_IMPACT=MODERATE	SNPEFF_TRANSCRIPT_ID=LIMLP_03075	SOR=1.179	GT:AD:DP:GQ:PL	1:0,113:114:99:4085,0
CP011931.1	820827	A	AG	4211.97	DP=145	FS=0.000	MLEAC=1	MLEAF=1.00	MQ=60.30	MQ0=0	QD=31.67	RPA=7,8	RU=G	SNPEFF_CODON_CHANGE=378	SNPEFF_EFFECT=UPSTREAM	SNPEFF_FUNCTIONAL_CLASS=NONE	SNPEFF_GENE_BIOTYPE=protein_coding	SNPEFF_GENE_NAME=LIMLP_03380	SNPEFF_IMPACT=MODIFIER	SNPEFF_TRANSCRIPT_ID=LIMLP_03380	SOR=0.739	STR	GT:AD:DP:GQ:PL	1:0,133:145:99:4251,0
CP011931.1	1087987	C	CG	4488.97	DP=135	FS=0.000	MLEAC=1	MLEAF=1.00	MQ=60.16	MQ0=0	QD=31.21	RPA=5,6	RU=G	SNPEFF_CODON_CHANGE=4831	SNPEFF_EFFECT=UPSTREAM	SNPEFF_FUNCTIONAL_CLASS=NONE	SNPEFF_GENE_BIOTYPE=protein_coding	SNPEFF_GENE_NAME=LIMLP_04490	SNPEFF_IMPACT=MODIFIER	SNPEFF_TRANSCRIPT_ID=LIMLP_04490	SOR=1.573	STR	GT:AD:DP:GQ:PL	1:0,128:135:99:4528,0
CP011931.1	1190512	A	AG	3141.97	DP=100	FS=0.000	MLEAC=1	MLEAF=1.00	MQ=30.34	MQ0=0	QD=34.91	RPA=5,6	RU=G	SNPEFF_CODON_CHANGE=4114	SNPEFF_EFFECT=UPSTREAM	SNPEFF_FUNCTIONAL_CLASS=NONE	SNPEFF_GENE_BIOTYPE=protein_coding	SNPEFF_GENE_NAME=LIMLP_04855	SNPEFF_IMPACT=MODIFIER	SNPEFF_TRANSCRIPT_ID=LIMLP_04855	SOR=1.364	STR	GT:AD:DP:GQ:PL	1:0,90:94:99:3181,0
CP011931.1	1622930	CG	C	1791.97	DP=45	FS=0.000	MLEAC=1	MLEAF=1.00	MQ=60.00	MQ0=0	QD=27.11	RPA=3,2	RU=G	SNPEFF_AMINO_ACID_CHANGE=P243	SNPEFF_CODON_CHANGE=ccg/	SNPEFF_EFFECT=FRAME_SHIFT	SNPEFF_EXON_ID=1	SNPEFF_FUNCTIONAL_CLASS=NONE	SNPEFF_GENE_BIOTYPE=protein_coding	SNPEFF_GENE_NAME=LIMLP_06600	SNPEFF_IMPACT=HIGH	SNPEFF_TRANSCRIPT_ID=LIMLP_06600	SOR=1.154	STR	GT:AD:DP:GQ:PL	1:0,45:45:99:1831,0
CP011931.1	3707125	G	GTTTTTA	9826.97	DP=132	FS=0.000	MLEAC=1	MLEAF=1.00	MQ=60.00	MQ0=0	QD=29.92	RPA=1,2	RU=TTTTTA	SNPEFF_CODON_CHANGE=2177	SNPEFF_EFFECT=UPSTREAM	SNPEFF_FUNCTIONAL_CLASS=NONE	SNPEFF_GENE_BIOTYPE=protein_coding	SNPEFF_GENE_NAME=LEPIMA_cI3404	SNPEFF_IMPACT=MODIFIER	SNPEFF_TRANSCRIPT_ID=LEPIMA_cI3404	SOR=3.037	STR	GT:AD:DP:GQ:PL	1:0,118:132:99:9866,0
Cycle 1 - PQ #2
Chromosome	Position	Reference	Variant	Quality	Additional information (according to the GATK VCF nomenclature)
CP011931.1	772081	A	G	5941	DP=162	Dels=0.00	FS=0.000	HaplotypeScore=19.0611	MLEAC=1	MLEAF=1.00	MQ=60.00	MQ0=0	QD=21.57	SNPEFF_AMINO_ACID_CHANGE=T29A	SNPEFF_CODON_CHANGE=Aca/Gca	SNPEFF_EFFECT=NON_SYNONYMOUS_CODING	SNPEFF_EXON_ID=1	SNPEFF_FUNCTIONAL_CLASS=MISSENSE	SNPEFF_GENE_BIOTYPE=protein_coding	SNPEFF_GENE_NAME=LIMLP_03075	SNPEFF_IMPACT=MODERATE	SNPEFF_TRANSCRIPT_ID=LIMLP_03075	SOR=1.049	GT:AD:DP:GQ:PL	1:0,161:162:99:5971,0
CP011931.1	820827	A	AG	3727.97	BaseQRankSum=1.748	DP=129	FS=0.000	MLEAC=1	MLEAF=1.00	MQ=60.00	MQ0=0	MQRankSum=0.000	QD=30.56	RPA=7,8	RU=G	ReadPositionRankSum=1.549	SNPEFF_CODON_CHANGE=378	SNPEFF_EFFECT=UPSTREAM	SNPEFF_FUNCTIONAL_CLASS=NONE	SNPEFF_GENE_BIOTYPE=protein_coding	SNPEFF_GENE_NAME=LIMLP_03380	SNPEFF_IMPACT=MODIFIER	SNPEFF_TRANSCRIPT_ID=LIMLP_03380	SOR=1.164	STR	GT:AD:DP:GQ:PL	1:1,121:129:99:3767,0
CP011931.1	1087987	C	CG	5996.97	DP=178	FS=0.000	MLEAC=1	MLEAF=1.00	MQ=60.06	MQ0=0	QD=36.27	RPA=5,6	RU=G	SNPEFF_CODON_CHANGE=4831	SNPEFF_EFFECT=UPSTREAM	SNPEFF_FUNCTIONAL_CLASS=NONE	SNPEFF_GENE_BIOTYPE=protein_coding	SNPEFF_GENE_NAME=LIMLP_04490	SNPEFF_IMPACT=MODIFIER	SNPEFF_TRANSCRIPT_ID=LIMLP_04490	SOR=2.207	STR	GT:AD:DP:GQ:PL	1:0,171:178:99:6036,0
CP011931.1	1190512	A	AG	3769.97	DP=119	FS=0.000	MLEAC=1	MLEAF=1.00	MQ=29.95	MQ0=0	QD=34.91	RPA=5,6	RU=G	SNPEFF_CODON_CHANGE=4114	SNPEFF_EFFECT=UPSTREAM	SNPEFF_FUNCTIONAL_CLASS=NONE	SNPEFF_GENE_BIOTYPE=protein_coding	SNPEFF_GENE_NAME=LIMLP_04855	SNPEFF_IMPACT=MODIFIER	SNPEFF_TRANSCRIPT_ID=LIMLP_04855	SOR=0.936	STR	GT:AD:DP:GQ:PL	1:0,108:112:99:3809,0
CP011931.1	1622930	CG	C	2807.97	DP=71	FS=0.000	MLEAC=1	MLEAF=1.00	MQ=59.95	MQ0=0	QD=32.67	RPA=3,2	RU=G	SNPEFF_AMINO_ACID_CHANGE=P243	SNPEFF_CODON_CHANGE=ccg/	SNPEFF_EFFECT=FRAME_SHIFT	SNPEFF_EXON_ID=1	SNPEFF_FUNCTIONAL_CLASS=NONE	SNPEFF_GENE_BIOTYPE=protein_coding	SNPEFF_GENE_NAME=LIMLP_06600	SNPEFF_IMPACT=HIGH	SNPEFF_TRANSCRIPT_ID=LIMLP_06600	SOR=2.173	STR	GT:AD:DP:GQ:PL	1:0,70:71:99:2847,0
CP011931.1	3707125	G	GTTTTTA	8924.97	DP=124	FS=0.000	MLEAC=1	MLEAF=1.00	MQ=60.00	MQ0=0	QD=28.84	RPA=1,2	RU=TTTTTA	SNPEFF_CODON_CHANGE=2177	SNPEFF_EFFECT=UPSTREAM	SNPEFF_FUNCTIONAL_CLASS=NONE	SNPEFF_GENE_BIOTYPE=protein_coding	SNPEFF_GENE_NAME=LEPIMA_cI3404	SNPEFF_IMPACT=MODIFIER	SNPEFF_TRANSCRIPT_ID=LEPIMA_cI3404	SOR=3.411	STR	GT:AD:DP:GQ:PL	1:0,107:124:99:8964,0
Cycle 1 - PQ #3
Chromosome	Position	Reference	Variant	Quality	Additional information (according to the GATK VCF nomenclature)
CP011931.1	772081	A	G	6333	DP=176	Dels=0.00	FS=0.000	HaplotypeScore=13.3096	MLEAC=1	MLEAF=1.00	MQ=60.00	MQ0=0	QD=31.10	SNPEFF_AMINO_ACID_CHANGE=T29A	SNPEFF_CODON_CHANGE=Aca/Gca	SNPEFF_EFFECT=NON_SYNONYMOUS_CODING	SNPEFF_EXON_ID=1	SNPEFF_FUNCTIONAL_CLASS=MISSENSE	SNPEFF_GENE_BIOTYPE=protein_coding	SNPEFF_GENE_NAME=LIMLP_03075	SNPEFF_IMPACT=MODERATE	SNPEFF_TRANSCRIPT_ID=LIMLP_03075	SOR=1.272	GT:AD:DP:GQ:PL	1:0,175:176:99:6363,0
CP011931.1	820827	A	AG	4119.97	DP=134	FS=0.000	MLEAC=1	MLEAF=1.00	MQ=60.00	MQ0=0	QD=31.94	RPA=7,8	RU=G	SNPEFF_CODON_CHANGE=378	SNPEFF_EFFECT=UPSTREAM	SNPEFF_FUNCTIONAL_CLASS=NONE	SNPEFF_GENE_BIOTYPE=protein_coding	SNPEFF_GENE_NAME=LIMLP_03380	SNPEFF_IMPACT=MODIFIER	SNPEFF_TRANSCRIPT_ID=LIMLP_03380	SOR=2.358	STR	GT:AD:DP:GQ:PL	1:0,129:134:99:4159,0
CP011931.1	1087987	C	CG	5525.97	DP=163	FS=0.000	MLEAC=1	MLEAF=1.00	MQ=60.00	MQ0=0	QD=34.97	RPA=5,6	RU=G	SNPEFF_CODON_CHANGE=4831	SNPEFF_EFFECT=UPSTREAM	SNPEFF_FUNCTIONAL_CLASS=NONE	SNPEFF_GENE_BIOTYPE=protein_coding	SNPEFF_GENE_NAME=LIMLP_04490	SNPEFF_IMPACT=MODIFIER	SNPEFF_TRANSCRIPT_ID=LIMLP_04490	SOR=1.670	STR	GT:AD:DP:GQ:PL	1:0,158:163:99:5565,0
CP011931.1	1190512	A	AG	3583.97	DP=113	FS=0.000	MLEAC=1	MLEAF=1.00	MQ=29.68	MQ0=0	QD=28.65	RPA=5,6	RU=G	SNPEFF_CODON_CHANGE=4114	SNPEFF_EFFECT=UPSTREAM	SNPEFF_FUNCTIONAL_CLASS=NONE	SNPEFF_GENE_BIOTYPE=protein_coding	SNPEFF_GENE_NAME=LIMLP_04855	SNPEFF_IMPACT=MODIFIER	SNPEFF_TRANSCRIPT_ID=LIMLP_04855	SOR=1.329	STR	GT:AD:DP:GQ:PL	1:0,102:106:99:3623,0
CP011931.1	1622930	CG	C	1830.97	DP=48	FS=0.000	MLEAC=1	MLEAF=1.00	MQ=60.23	MQ0=0	QD=32.11	RPA=3,2	RU=G	SNPEFF_AMINO_ACID_CHANGE=P243	SNPEFF_CODON_CHANGE=ccg/	SNPEFF_EFFECT=FRAME_SHIFT	SNPEFF_EXON_ID=1	SNPEFF_FUNCTIONAL_CLASS=NONE	SNPEFF_GENE_BIOTYPE=protein_coding	SNPEFF_GENE_NAME=LIMLP_06600	SNPEFF_IMPACT=HIGH	SNPEFF_TRANSCRIPT_ID=LIMLP_06600	SOR=2.511	STR	GT:AD:DP:GQ:PL	1:0,46:48:99:1870,0
CP011931.1	3707125	G	GTTTTTA	8268.97	DP=112	FS=0.000	MLEAC=1	MLEAF=1.00	MQ=60.10	MQ0=0	QD=26.43	RPA=1,2	RU=TTTTTA	SNPEFF_CODON_CHANGE=2177	SNPEFF_EFFECT=UPSTREAM	SNPEFF_FUNCTIONAL_CLASS=NONE	SNPEFF_GENE_BIOTYPE=protein_coding	SNPEFF_GENE_NAME=LEPIMA_cI3404	SNPEFF_IMPACT=MODIFIER	SNPEFF_TRANSCRIPT_ID=LEPIMA_cI3404	SOR=2.880	STR	GT:AD:DP:GQ:PL	1:0,100:112:99:8308,0
Cycle 1 - PQ #4
Chromosome	Position	Reference	Variant	Quality	Additional information (according to the GATK VCF nomenclature)
CP011931.1	772081	A	G	6261	DP=177	Dels=0.00	FS=0.000	HaplotypeScore=7.5754	MLEAC=1	MLEAF=1.00	MQ=60.00	MQ0=0	QD=30.73	SNPEFF_AMINO_ACID_CHANGE=T29A	SNPEFF_CODON_CHANGE=Aca/Gca	SNPEFF_EFFECT=NON_SYNONYMOUS_CODING	SNPEFF_EXON_ID=1	SNPEFF_FUNCTIONAL_CLASS=MISSENSE	SNPEFF_GENE_BIOTYPE=protein_coding	SNPEFF_GENE_NAME=LIMLP_03075	SNPEFF_IMPACT=MODERATE	SNPEFF_TRANSCRIPT_ID=LIMLP_03075	SOR=0.774	GT:AD:DP:GQ:PL	1:0,177:177:99:6291,0
CP011931.1	820827	A	AG	4217.97	DP=140	FS=0.000	MLEAC=1	MLEAF=1.00	MQ=60.08	MQ0=0	QD=31.95	RPA=7,8	RU=G	SNPEFF_CODON_CHANGE=378	SNPEFF_EFFECT=UPSTREAM	SNPEFF_FUNCTIONAL_CLASS=NONE	SNPEFF_GENE_BIOTYPE=protein_coding	SNPEFF_GENE_NAME=LIMLP_03380	SNPEFF_IMPACT=MODIFIER	SNPEFF_TRANSCRIPT_ID=LIMLP_03380	SOR=2.129	STR	GT:AD:DP:GQ:PL	1:0,132:140:99:4257,0
CP011931.1	1087987	C	CG	6426.97	DP=190	FS=0.000	MLEAC=1	MLEAF=1.00	MQ=60.06	MQ0=0	QD=32.89	RPA=5,6	RU=G	SNPEFF_CODON_CHANGE=4831	SNPEFF_EFFECT=UPSTREAM	SNPEFF_FUNCTIONAL_CLASS=NONE	SNPEFF_GENE_BIOTYPE=protein_coding	SNPEFF_GENE_NAME=LIMLP_04490	SNPEFF_IMPACT=MODIFIER	SNPEFF_TRANSCRIPT_ID=LIMLP_04490	SOR=1.916	STR	GT:AD:DP:GQ:PL	1:0,182:190:99:6466,0
CP011931.1	1190512	A	AG	4037.97	DP=123	FS=0.000	MLEAC=1	MLEAF=1.00	MQ=30.23	MQ0=0	QD=29.19	RPA=5,6	RU=G	SNPEFF_CODON_CHANGE=4114	SNPEFF_EFFECT=UPSTREAM	SNPEFF_FUNCTIONAL_CLASS=NONE	SNPEFF_GENE_BIOTYPE=protein_coding	SNPEFF_GENE_NAME=LIMLP_04855	SNPEFF_IMPACT=MODIFIER	SNPEFF_TRANSCRIPT_ID=LIMLP_04855	SOR=1.270	STR	GT:AD:DP:GQ:PL	1:0,115:117:99:4077,0
CP011931.1	1622930	CG	C	3011.97	DP=76	FS=0.000	MLEAC=1	MLEAF=1.00	MQ=60.00	MQ0=0	QD=23.79	RPA=3,2	RU=G	SNPEFF_AMINO_ACID_CHANGE=P243	SNPEFF_CODON_CHANGE=ccg/	SNPEFF_EFFECT=FRAME_SHIFT	SNPEFF_EXON_ID=1	SNPEFF_FUNCTIONAL_CLASS=NONE	SNPEFF_GENE_BIOTYPE=protein_coding	SNPEFF_GENE_NAME=LIMLP_06600	SNPEFF_IMPACT=HIGH	SNPEFF_TRANSCRIPT_ID=LIMLP_06600	SOR=2.093	STR	GT:AD:DP:GQ:PL	1:0,75:76:99:3051,0
CP011931.1	3707125	G	GTTTTTA	9763.97	DP=126	FS=0.000	MLEAC=1	MLEAF=1.00	MQ=60.00	MQ0=0	QD=22.02	RPA=1,2	RU=TTTTTA	SNPEFF_CODON_CHANGE=2177	SNPEFF_EFFECT=UPSTREAM	SNPEFF_FUNCTIONAL_CLASS=NONE	SNPEFF_GENE_BIOTYPE=protein_coding	SNPEFF_GENE_NAME=LEPIMA_cI3404	SNPEFF_IMPACT=MODIFIER	SNPEFF_TRANSCRIPT_ID=LEPIMA_cI3404	SOR=3.893	STR	GT:AD:DP:GQ:PL	1:0,117:126:99:9803,0
Cycle 7 - no PQ #1
Chromosome	Position	Reference	Variant	Quality	Additional information (according to the GATK VCF nomenclature)
CP011931.1	772081	A	G	5553	DP=159	Dels=0.00	FS=0.000	HaplotypeScore=15.1507	MLEAC=1	MLEAF=1.00	MQ=60.00	MQ0=0	QD=34.92	SNPEFF_AMINO_ACID_CHANGE=T29A	SNPEFF_CODON_CHANGE=Aca/Gca	SNPEFF_EFFECT=NON_SYNONYMOUS_CODING	SNPEFF_EXON_ID=1	SNPEFF_FUNCTIONAL_CLASS=MISSENSE	SNPEFF_GENE_BIOTYPE=protein_coding	SNPEFF_GENE_NAME=LIMLP_03075	SNPEFF_IMPACT=MODERATE	SNPEFF_TRANSCRIPT_ID=LIMLP_03075	SOR=0.784	GT:AD:DP:GQ:PL	1:0,159:159:99:5583,0
CP011931.1	820827	A	AG	3512.97	DP=124	FS=0.000	MLEAC=1	MLEAF=1.00	MQ=60.00	MQ0=0	QD=31.37	RPA=7,8	RU=G	SNPEFF_CODON_CHANGE=378	SNPEFF_EFFECT=UPSTREAM	SNPEFF_FUNCTIONAL_CLASS=NONE	SNPEFF_GENE_BIOTYPE=protein_coding	SNPEFF_GENE_NAME=LIMLP_03380	SNPEFF_IMPACT=MODIFIER	SNPEFF_TRANSCRIPT_ID=LIMLP_03380	SOR=1.877	STR	GT:AD:DP:GQ:PL	1:0,112:124:99:3552,0
CP011931.1	1087987	C	CG	4280.97	DP=129	FS=0.000	MLEAC=1	MLEAF=1.00	MQ=60.00	MQ0=0	QD=34.71	RPA=5,6	RU=G	SNPEFF_CODON_CHANGE=4831	SNPEFF_EFFECT=UPSTREAM	SNPEFF_FUNCTIONAL_CLASS=NONE	SNPEFF_GENE_BIOTYPE=protein_coding	SNPEFF_GENE_NAME=LIMLP_04490	SNPEFF_IMPACT=MODIFIER	SNPEFF_TRANSCRIPT_ID=LIMLP_04490	SOR=2.226	STR	GT:AD:DP:GQ:PL	1:0,122:129:99:4320,0
CP011931.1	1190512	A	AG	3752.97	DP=115	FS=0.000	MLEAC=1	MLEAF=1.00	MQ=31.17	MQ0=0	QD=28.39	RPA=5,6	RU=G	SNPEFF_CODON_CHANGE=4114	SNPEFF_EFFECT=UPSTREAM	SNPEFF_FUNCTIONAL_CLASS=NONE	SNPEFF_GENE_BIOTYPE=protein_coding	SNPEFF_GENE_NAME=LIMLP_04855	SNPEFF_IMPACT=MODIFIER	SNPEFF_TRANSCRIPT_ID=LIMLP_04855	SOR=1.008	STR	GT:AD:DP:GQ:PL	1:0,107:108:99:3792,0
CP011931.1	1622930	CG	C	2157.97	DP=54	FS=0.000	MLEAC=1	MLEAF=1.00	MQ=60.00	MQ0=0	QD=29.39	RPA=3,2	RU=G	SNPEFF_AMINO_ACID_CHANGE=P243	SNPEFF_CODON_CHANGE=ccg/	SNPEFF_EFFECT=FRAME_SHIFT	SNPEFF_EXON_ID=1	SNPEFF_FUNCTIONAL_CLASS=NONE	SNPEFF_GENE_BIOTYPE=protein_coding	SNPEFF_GENE_NAME=LIMLP_06600	SNPEFF_IMPACT=HIGH	SNPEFF_TRANSCRIPT_ID=LIMLP_06600	SOR=3.912	STR	GT:AD:DP:GQ:PL	1:0,54:54:99:2197,0
CP011931.1	3707125	G	GTTTTTA	9734.97	DP=133	FS=0.000	MLEAC=1	MLEAF=1.00	MQ=60.00	MQ0=0	QD=30.92	RPA=1,2	RU=TTTTTA	SNPEFF_CODON_CHANGE=2177	SNPEFF_EFFECT=UPSTREAM	SNPEFF_FUNCTIONAL_CLASS=NONE	SNPEFF_GENE_BIOTYPE=protein_coding	SNPEFF_GENE_NAME=LEPIMA_cI3404	SNPEFF_IMPACT=MODIFIER	SNPEFF_TRANSCRIPT_ID=LEPIMA_cI3404	SOR=3.357	STR	GT:AD:DP:GQ:PL	1:0,117:133:99:9774,0
Cycle 7 - no PQ #2
Chromosome	Position	Reference	Variant	Quality	Additional information (according to the GATK VCF nomenclature)
CP011931.1	772081	A	G	7913	DP=225	Dels=0.00	FS=0.000	HaplotypeScore=12.4144	MLEAC=1	MLEAF=1.00	MQ=60.00	MQ0=0	QD=25.48	SNPEFF_AMINO_ACID_CHANGE=T29A	SNPEFF_CODON_CHANGE=Aca/Gca	SNPEFF_EFFECT=NON_SYNONYMOUS_CODING	SNPEFF_EXON_ID=1	SNPEFF_FUNCTIONAL_CLASS=MISSENSE	SNPEFF_GENE_BIOTYPE=protein_coding	SNPEFF_GENE_NAME=LIMLP_03075	SNPEFF_IMPACT=MODERATE	SNPEFF_TRANSCRIPT_ID=LIMLP_03075	SOR=0.739	GT:AD:DP:GQ:PL	1:0,223:225:99:7943,0
CP011931.1	820827	A	AG	5283.97	DP=184	FS=0.000	MLEAC=1	MLEAF=1.00	MQ=60.12	MQ0=0	QD=31.64	RPA=7,8	RU=G	SNPEFF_CODON_CHANGE=378	SNPEFF_EFFECT=UPSTREAM	SNPEFF_FUNCTIONAL_CLASS=NONE	SNPEFF_GENE_BIOTYPE=protein_coding	SNPEFF_GENE_NAME=LIMLP_03380	SNPEFF_IMPACT=MODIFIER	SNPEFF_TRANSCRIPT_ID=LIMLP_03380	SOR=1.711	STR	GT:AD:DP:GQ:PL	1:0,167:184:99:5323,0
CP011931.1	1087987	C	CG	6093.97	DP=185	FS=0.000	MLEAC=1	MLEAF=1.00	MQ=60.18	MQ0=0	QD=31.89	RPA=5,6	RU=G	SNPEFF_CODON_CHANGE=4831	SNPEFF_EFFECT=UPSTREAM	SNPEFF_FUNCTIONAL_CLASS=NONE	SNPEFF_GENE_BIOTYPE=protein_coding	SNPEFF_GENE_NAME=LIMLP_04490	SNPEFF_IMPACT=MODIFIER	SNPEFF_TRANSCRIPT_ID=LIMLP_04490	SOR=2.182	STR	GT:AD:DP:GQ:PL	1:0,173:185:99:6133,0
CP011931.1	1190512	A	AG	6541.97	DP=205	FS=0.000	MLEAC=1	MLEAF=1.00	MQ=32.29	MQ0=0	QD=29.58	RPA=5,6	RU=G	SNPEFF_CODON_CHANGE=4114	SNPEFF_EFFECT=UPSTREAM	SNPEFF_FUNCTIONAL_CLASS=NONE	SNPEFF_GENE_BIOTYPE=protein_coding	SNPEFF_GENE_NAME=LIMLP_04855	SNPEFF_IMPACT=MODIFIER	SNPEFF_TRANSCRIPT_ID=LIMLP_04855	SOR=1.248	STR	GT:AD:DP:GQ:PL	1:0,186:197:99:6581,0
CP011931.1	1622930	CG	C	3290.97	DP=84	FS=0.000	MLEAC=1	MLEAF=1.00	MQ=60.00	MQ0=0	QD=32.52	RPA=3,2	RU=G	SNPEFF_AMINO_ACID_CHANGE=P243	SNPEFF_CODON_CHANGE=ccg/	SNPEFF_EFFECT=FRAME_SHIFT	SNPEFF_EXON_ID=1	SNPEFF_FUNCTIONAL_CLASS=NONE	SNPEFF_GENE_BIOTYPE=protein_coding	SNPEFF_GENE_NAME=LIMLP_06600	SNPEFF_IMPACT=HIGH	SNPEFF_TRANSCRIPT_ID=LIMLP_06600	SOR=2.805	STR	GT:AD:DP:GQ:PL	1:0,82:84:99:3330,0
CP011931.1	3707125	G	GTTTTTA	13810.97	DP=180	FS=0.000	MLEAC=1	MLEAF=1.00	MQ=60.18	MQ0=0	QD=34.63	RPA=1,2	RU=TTTTTA	SNPEFF_CODON_CHANGE=2177	SNPEFF_EFFECT=UPSTREAM	SNPEFF_FUNCTIONAL_CLASS=NONE	SNPEFF_GENE_BIOTYPE=protein_coding	SNPEFF_GENE_NAME=LEPIMA_cI3404	SNPEFF_IMPACT=MODIFIER	SNPEFF_TRANSCRIPT_ID=LEPIMA_cI3404	SOR=3.721	STR	GT:AD:DP:GQ:PL	1:0,167:180:99:13850,0
Cycle 7 - no PQ #3
Chromosome	Position	Reference	Variant	Quality	Additional information (according to the GATK VCF nomenclature)
CP011931.1	772081	A	G	6322	DP=178	Dels=0.00	FS=0.000	HaplotypeScore=9.5214	MLEAC=1	MLEAF=1.00	MQ=60.00	MQ0=0	QD=27.81	SNPEFF_AMINO_ACID_CHANGE=T29A	SNPEFF_CODON_CHANGE=Aca/Gca	SNPEFF_EFFECT=NON_SYNONYMOUS_CODING	SNPEFF_EXON_ID=1	SNPEFF_FUNCTIONAL_CLASS=MISSENSE	SNPEFF_GENE_BIOTYPE=protein_coding	SNPEFF_GENE_NAME=LIMLP_03075	SNPEFF_IMPACT=MODERATE	SNPEFF_TRANSCRIPT_ID=LIMLP_03075	SOR=0.763	GT:AD:DP:GQ:PL	1:0,176:178:99:6352,0
CP011931.1	820827	A	AG	4622.97	BaseQRankSum=-0.697	DP=163	FS=0.000	MLEAC=1	MLEAF=1.00	MQ=60.07	MQ0=0	MQRankSum=0.166	QD=31.45	RPA=7,8	RU=G	ReadPositionRankSum=0.000	SNPEFF_CODON_CHANGE=378	SNPEFF_EFFECT=UPSTREAM	SNPEFF_FUNCTIONAL_CLASS=NONE	SNPEFF_GENE_BIOTYPE=protein_coding	SNPEFF_GENE_NAME=LIMLP_03380	SNPEFF_IMPACT=MODIFIER	SNPEFF_TRANSCRIPT_ID=LIMLP_03380	SOR=1.230	STR	GT:AD:DP:GQ:PL	1:1,146:163:99:4662,0
CP011931.1	1087987	C	CG	6795.97	DP=202	FS=0.000	MLEAC=1	MLEAF=1.00	MQ=60.00	MQ0=0	QD=30.52	RPA=5,6	RU=G	SNPEFF_CODON_CHANGE=4831	SNPEFF_EFFECT=UPSTREAM	SNPEFF_FUNCTIONAL_CLASS=NONE	SNPEFF_GENE_BIOTYPE=protein_coding	SNPEFF_GENE_NAME=LIMLP_04490	SNPEFF_IMPACT=MODIFIER	SNPEFF_TRANSCRIPT_ID=LIMLP_04490	SOR=1.697	STR	GT:AD:DP:GQ:PL	1:0,194:202:99:6835,0
CP011931.1	1190512	A	AG	3629.97	DP=117	FS=0.000	MLEAC=1	MLEAF=1.00	MQ=28.87	MQ0=0	QD=34.90	RPA=5,6	RU=G	SNPEFF_CODON_CHANGE=4114	SNPEFF_EFFECT=UPSTREAM	SNPEFF_FUNCTIONAL_CLASS=NONE	SNPEFF_GENE_BIOTYPE=protein_coding	SNPEFF_GENE_NAME=LIMLP_04855	SNPEFF_IMPACT=MODIFIER	SNPEFF_TRANSCRIPT_ID=LIMLP_04855	SOR=1.632	STR	GT:AD:DP:GQ:PL	1:0,104:106:99:3669,0
CP011931.1	1622930	CG	C	2849.97	DP=71	FS=0.000	MLEAC=1	MLEAF=1.00	MQ=60.00	MQ0=0	QD=31.87	RPA=3,2	RU=G	SNPEFF_AMINO_ACID_CHANGE=P243	SNPEFF_CODON_CHANGE=ccg/	SNPEFF_EFFECT=FRAME_SHIFT	SNPEFF_EXON_ID=1	SNPEFF_FUNCTIONAL_CLASS=NONE	SNPEFF_GENE_BIOTYPE=protein_coding	SNPEFF_GENE_NAME=LIMLP_06600	SNPEFF_IMPACT=HIGH	SNPEFF_TRANSCRIPT_ID=LIMLP_06600	SOR=3.489	STR	GT:AD:DP:GQ:PL	1:0,71:71:99:2889,0
CP011931.1	3707125	G	GTTTTTA	8423.97	DP=110	FS=0.000	MLEAC=1	MLEAF=1.00	MQ=60.00	MQ0=0	QD=30.22	RPA=1,2	RU=TTTTTA	SNPEFF_CODON_CHANGE=2177	SNPEFF_EFFECT=UPSTREAM	SNPEFF_FUNCTIONAL_CLASS=NONE	SNPEFF_GENE_BIOTYPE=protein_coding	SNPEFF_GENE_NAME=LEPIMA_cI3404	SNPEFF_IMPACT=MODIFIER	SNPEFF_TRANSCRIPT_ID=LEPIMA_cI3404	SOR=3.567	STR	GT:AD:DP:GQ:PL	1:0,101:110:99:8463,0
Cycle 7 - no PQ #4
Chromosome	Position	Reference	Variant	Quality	Additional information (according to the GATK VCF nomenclature)
CP011931.1	772081	A	G	5082	DP=151	Dels=0.00	FS=0.000	HaplotypeScore=2.8408	MLEAC=1	MLEAF=1.00	MQ=60.00	MQ0=0	QD=33.88	SNPEFF_AMINO_ACID_CHANGE=T29A	SNPEFF_CODON_CHANGE=Aca/Gca	SNPEFF_EFFECT=NON_SYNONYMOUS_CODING	SNPEFF_EXON_ID=1	SNPEFF_FUNCTIONAL_CLASS=MISSENSE	SNPEFF_GENE_BIOTYPE=protein_coding	SNPEFF_GENE_NAME=LIMLP_03075	SNPEFF_IMPACT=MODERATE	SNPEFF_TRANSCRIPT_ID=LIMLP_03075	SOR=0.895	GT:AD:DP:GQ:PL	1:0,150:151:99:5112,0
CP011931.1	820827	A	AG	5072.97	DP=174	FS=0.000	MLEAC=1	MLEAF=1.00	MQ=60.25	MQ0=0	QD=31.31	RPA=7,8	RU=G	SNPEFF_CODON_CHANGE=378	SNPEFF_EFFECT=UPSTREAM	SNPEFF_FUNCTIONAL_CLASS=NONE	SNPEFF_GENE_BIOTYPE=protein_coding	SNPEFF_GENE_NAME=LIMLP_03380	SNPEFF_IMPACT=MODIFIER	SNPEFF_TRANSCRIPT_ID=LIMLP_03380	SOR=1.684	STR	GT:AD:DP:GQ:PL	1:0,162:174:99:5112,0
CP011931.1	1087987	C	CG	5424.97	DP=161	FS=0.000	MLEAC=1	MLEAF=1.00	MQ=60.07	MQ0=0	QD=35.00	RPA=5,6	RU=G	SNPEFF_CODON_CHANGE=4831	SNPEFF_EFFECT=UPSTREAM	SNPEFF_FUNCTIONAL_CLASS=NONE	SNPEFF_GENE_BIOTYPE=protein_coding	SNPEFF_GENE_NAME=LIMLP_04490	SNPEFF_IMPACT=MODIFIER	SNPEFF_TRANSCRIPT_ID=LIMLP_04490	SOR=1.534	STR	GT:AD:DP:GQ:PL	1:0,155:161:99:5464,0
CP011931.1	1190512	A	AG	3997.97	DP=123	FS=0.000	MLEAC=1	MLEAF=1.00	MQ=31.69	MQ0=0	QD=34.31	RPA=5,6	RU=G	SNPEFF_CODON_CHANGE=4114	SNPEFF_EFFECT=UPSTREAM	SNPEFF_FUNCTIONAL_CLASS=NONE	SNPEFF_GENE_BIOTYPE=protein_coding	SNPEFF_GENE_NAME=LIMLP_04855	SNPEFF_IMPACT=MODIFIER	SNPEFF_TRANSCRIPT_ID=LIMLP_04855	SOR=1.469	STR	GT:AD:DP:GQ:PL	1:0,114:118:99:4037,0
CP011931.1	1622930	CG	C	3052.97	DP=77	FS=0.000	MLEAC=1	MLEAF=1.00	MQ=60.00	MQ0=0	QD=29.50	RPA=3,2	RU=G	SNPEFF_AMINO_ACID_CHANGE=P243	SNPEFF_CODON_CHANGE=ccg/	SNPEFF_EFFECT=FRAME_SHIFT	SNPEFF_EXON_ID=1	SNPEFF_FUNCTIONAL_CLASS=NONE	SNPEFF_GENE_BIOTYPE=protein_coding	SNPEFF_GENE_NAME=LIMLP_06600	SNPEFF_IMPACT=HIGH	SNPEFF_TRANSCRIPT_ID=LIMLP_06600	SOR=3.258	STR	GT:AD:DP:GQ:PL	1:0,76:77:99:3092,0
CP011931.1	3707125	G	GTTTTTA	9838.97	DP=139	FS=0.000	MLEAC=1	MLEAF=1.00	MQ=60.16	MQ0=0	QD=27.62	RPA=1,2	RU=TTTTTA	SNPEFF_CODON_CHANGE=2177	SNPEFF_EFFECT=UPSTREAM	SNPEFF_FUNCTIONAL_CLASS=NONE	SNPEFF_GENE_BIOTYPE=protein_coding	SNPEFF_GENE_NAME=LEPIMA_cI3404	SNPEFF_IMPACT=MODIFIER	SNPEFF_TRANSCRIPT_ID=LEPIMA_cI3404	SOR=3.164	STR	GT:AD:DP:GQ:PL	1:0,119:139:99:9878,0

## Sheet: Nanopore
Table S3. Mutations identified in the superoxide-adapted strain.
Table with all mutations found by Nanopore sequencing of the original L495 Clone 3 (2 replicates), and the population at cycle 7 cultivated without paraquat (4 replicates). Mutations are listed by position in the different chromosomes.
All reported variants have depth > 60, strand balance > 0.35 and P-value > 0.05 (see more details in Supplementary Information).
L. interrogans serovar Manilae strain UP-MMC-NIID LP genome was used as reference (accession numbers NZ_CP011931, NZ_CP011932, NZ_CP011933).
The mutations found in the two replicates of the original L495 Clone 3 are indicated in blue. The mutations indicated in green are those found in the each replicates of the adapted strain (cycle 7 without paraquat) that already existed in one or the two replicates of the original clone (L495 Clone 3).
Condition	Chromosome	Position	Reference	Alternative (#1)	Alternative (#2)	Depth	Frequency (#1)	Frequency (#2)	Strand balance (#1)	Strand balance (#2)	Fisher p-value (#1)	Fisher p-value (#2)	Effect type	Gene name	CDS position	Codon change	AA change
L495 Clone 3#1	NZ_CP011931.1	36647	G	T	NA	107	0.206	NA	0.364	NA	0.4708493547854281	NA	missense_variant	LIMLP_RS00160	229C>A	Ctt/Att	Leu77Ile
L495 Clone 3#1	NZ_CP011931.1	49378	C	T	NA	105	0.248	NA	0.462	NA	0.818680271931007	NA	missense_variant	LIMLP_RS00210	464G>A	aGt/aAt	Ser155Asn
L495 Clone 3#1	NZ_CP011931.1	52606	GAAAAAAAAG	GAAAAAAAG	NA	134	0.299	NA	0.5	NA	0.42874183841541746	NA	frameshift_variant	LIMLP_RS00230	705delA	aaa/	Asn237fs
L495 Clone 3#1	NZ_CP011931.1	68635	G	A	NA	132	0.242	NA	0.469	NA	1	NA	synonymous_variant	cysE	69C>T	ctC/ctT	Leu23Leu
L495 Clone 3#1	NZ_CP011931.1	97436	GTCTCTCT	GTCTCT	NA	97	0.227	NA	0.409	NA	0.29781774251819176	NA	frameshift_variant	LIMLP_RS00420	212_213delCT	tct/	Ser71fs
L495 Clone 3#1	NZ_CP011931.1	335142	C	G	NA	119	0.202	NA	0.458	NA	0.2509480506853747	NA	synonymous_variant	rsgA	216C>G	ctC/ctG	Leu72Leu
L495 Clone 3#1	NZ_CP011931.1	376177	ATTTTTTTTTTG	ATTTTTTTTTG	NA	128	0.25	NA	0.375	NA	0.2919956173760033	NA	frameshift_variant	LIMLP_RS01665	463delA	aaa/	Ile158fs
L495 Clone 3#1	NZ_CP011931.1	485234	ACT	AT	NA	99	0.253	NA	0.36	NA	0.3324127169660259	NA	frameshift_variant	LIMLP_RS02070	278delC	act/	Thr93fs
L495 Clone 3#1	NZ_CP011931.1	493210	TCC	TC	NA	76	0.276	NA	0.429	NA	0.6049479935483815	NA	frameshift_variant	LIMLP_RS02085	709delG	gga/	Gly237fs
L495 Clone 3#1	NZ_CP011931.1	519963	GAAAAAAAAAAC	GAAAAAAAAAC	NA	114	0.219	NA	0.4	NA	0.2573358814571691	NA	frameshift_variant	LIMLP_RS02185	13delA	acc/	Thr5fs
L495 Clone 3#1	NZ_CP011931.1	536167	AGGGGGGGGGGGGT	AGGGGGGGGGGGGGT	NA	93	0.269	NA	0.48	NA	0.5302447746626917	NA	intergenic_region		536179_536180insG
L495 Clone 3#1	NZ_CP011931.1	546441	C	A	T	88	0.205	0.216	0.500	0.158	0.24999526274400685	0.00010808463434505792	intergenic_region		546441C>A
L495 Clone 3#1	NZ_CP011931.1	610445	GAAAAAAAAG	GAAAAAAAG	NA	112	0.214	NA	0.375	NA	0.10077000916210022	NA	frameshift_variant	LIMLP_RS02485	2436delA	aaa/	Glu813fs
L495 Clone 3#1	NZ_CP011931.1	627222	G	C	NA	104	0.24	NA	0.44	NA	0.3518801341663471	NA	synonymous_variant	LIMLP_RS02555	534G>C	acG/acC	Thr178Thr
L495 Clone 3#1	NZ_CP011931.1	762929	C	T	NA	94	0.223	NA	0.429	NA	1	NA	intergenic_region		762929C>T
L495 Clone 3#1	NZ_CP011931.1	772081	A	G	NA	97	0.99	NA	0.448	NA	1	NA	missense_variant	rpsJ	85A>G	Aca/Gca	Thr29Ala
L495 Clone 3#1	NZ_CP011931.1	820827	AGGGGGGGA	AGGGGGGGGA	AGGGGGGGGGA	90	0.611	0.200	0.436	0.167	0.10380703077504819	0.0050604541569585345	non_coding_transcript_exon_variant	gene-LIMLP_RS22460	276dupG
L495 Clone 3#1	NZ_CP011931.1	842290	C	T	NA	92	0.261	NA	0.417	NA	1	NA	missense_variant	LIMLP_RS03500	1621G>A	Gta/Ata	Val541Ile
L495 Clone 3#1	NZ_CP011931.1	921315	CTTTTTTG	CTTTTTG	NA	91	0.209	NA	0.368	NA	0.43847822136873105	NA	frameshift_variant	LIMLP_RS03835	770delA	caa/	Arg259fs
L495 Clone 3#1	NZ_CP011931.1	944883	TAAAAAAAAAT	TAAAAAAAAT	NA	110	0.355	NA	0.41	NA	0.151161476672462	NA	frameshift_variant	nusA	135delA	aaa/	Lys45fs
L495 Clone 3#1	NZ_CP011931.1	1008842	C	A	NA	81	0.272	NA	0.409	NA	0.4553380980564622	NA	stop_gained	LIMLP_RS04135	573C>A	taC/taA	Tyr191*
L495 Clone 3#1	NZ_CP011931.1	1154426	GAAAAAAAAAG	GAAAAAAAAG	NA	90	0.311	NA	0.357	NA	1	NA	frameshift_variant	LIMLP_RS04725	3622delA	aga/	Arg1208fs
L495 Clone 3#1	NZ_CP011931.1	1190512	AGGGGGT	AGGGGGGT	NA	106	0.981	NA	0.49	NA	1	NA	non_coding_transcript_exon_variant	LIMLP_RS04860	1456dupG
L495 Clone 3#1	NZ_CP011931.1	1261930	C	T	NA	100	0.24	NA	0.5	NA	0.13972944958805306	NA	missense_variant	LIMLP_RS05125	73C>T	Ctt/Ttt	Leu25Phe
L495 Clone 3#1	NZ_CP011931.1	1270075	AGGGGGGGGGGT	AGGGGGGGGGGGT	NA	106	0.226	NA	0.458	NA	1	NA	frameshift_variant	pcnB	190dupG	gtt/gGtt	Val64fs
L495 Clone 3#1	NZ_CP011931.1	1294121	C	T	NA	65	0.215	NA	0.429	NA	1	NA	missense_variant	LIMLP_RS05235	86C>T	aCt/aTt	Thr29Ile
L495 Clone 3#1	NZ_CP011931.1	1330600	CTA	CTTA	NA	100	0.24	NA	0.5	NA	1	NA	frameshift_variant	LIMLP_RS05370	477_478insA	tct/tctA	Arg160fs
L495 Clone 3#1	NZ_CP011931.1	1380302	GTTTTTTTTTTTTTTTTTTTTTTG	GTTTTTTTTTTTTTTTTTG	NA	96	0.219	NA	0.429	NA	0.21739130434782605	NA	intergenic_region		1380320_1380324delTTTTT
L495 Clone 3#1	NZ_CP011931.1	1395124	TAGAGAGA	TAGAGA	NA	97	0.299	NA	0.379	NA	0.060644869301639454	NA	frameshift_variant	LIMLP_RS05665	687_688delGA	gagaag/	Lys230fs
L495 Clone 3#1	NZ_CP011931.1	1409549	C	T	NA	84	0.25	NA	0.429	NA	0.6136768402005286	NA	intergenic_region		1409549C>T
L495 Clone 3#1	NZ_CP011931.1	1416002	C	T	NA	79	0.203	NA	0.438	NA	0.7784511209923182	NA	missense_variant	LIMLP_RS05740	1069C>T	Ctt/Ttt	Leu357Phe
L495 Clone 3#1	NZ_CP011931.1	1418672	CTA	CTTA	NA	83	0.265	NA	0.455	NA	1	NA	frameshift_variant+stop_gained	flgE	1338dupT	aga/Taga	Arg447fs
L495 Clone 3#1	NZ_CP011931.1	1426910	G	T	NA	84	0.262	NA	0.409	NA	0.44594640124928164	NA	intergenic_region		1426910G>T
L495 Clone 3#1	NZ_CP011931.1	1470936	C	G	NA	85	0.224	NA	0.474	NA	1	NA	missense_variant	LIMLP_RS05970	424C>G	Cgt/Ggt	Arg142Gly
L495 Clone 3#1	NZ_CP011931.1	1520113	CTTTTTTTTTC	CTTTTTTTTC	NA	88	0.239	NA	0.429	NA	1	NA	frameshift_variant	LIMLP_RS06175	296delA	gaa/	Arg102fs
L495 Clone 3#1	NZ_CP011931.1	1622930	CGG	CG	NA	103	0.961	NA	0.465	NA	0.47	NA	frameshift_variant	LIMLP_RS06590	727delC	ccg/	Pro243fs
L495 Clone 3#1	NZ_CP011931.1	1667422	TAAAAAAAAAG	TAAAAAAAAG	NA	96	0.302	NA	0.379	NA	0.25222955341509634	NA	frameshift_variant	fliJ	54delA	aaa/	Glu19fs
L495 Clone 3#1	NZ_CP011931.1	1747356	GAAAAAAAAAT	GAAAAAAAAT	NA	98	0.245	NA	0.458	NA	0.6398101493464492	NA	frameshift_variant	mfd	175delA	att/	Ile59fs
L495 Clone 3#1	NZ_CP011931.1	1751941	C	T	NA	66	0.212	NA	0.429	NA	1	NA	synonymous_variant	LIMLP_RS07090	412C>T	Cta/Tta	Leu138Leu
L495 Clone 3#1	NZ_CP011931.1	1752251	C	T	NA	60	0.217	NA	0.385	NA	0.21338193626454363	NA	missense_variant	LIMLP_RS07090	722C>T	aCt/aTt	Thr241Ile
L495 Clone 3#1	NZ_CP011931.1	1788268	G	A	NA	62	0.339	NA	0.381	NA	0.5904015351379519	NA	intergenic_region		1788268G>A
L495 Clone 3#1	NZ_CP011931.1	1843727	G	T	NA	96	0.208	NA	0.4	NA	0.06704315619212989	NA	missense_variant	LIMLP_RS07440	274C>A	Ctt/Att	Leu92Ile
L495 Clone 3#1	NZ_CP011931.1	1875572	C	T	NA	77	0.208	NA	0.438	NA	0.7842964084820552	NA	synonymous_variant	rimM	478C>T	Cta/Tta	Leu160Leu
L495 Clone 3#1	NZ_CP011931.1	1886897	GAAAAAAAAC	GAAAAAAAC	NA	109	0.202	NA	0.5	NA	1	NA	frameshift_variant	gspE	86delA	aac/	Asn29fs
L495 Clone 3#1	NZ_CP011931.1	1891531	G	T	NA	91	0.209	NA	0.474	NA	0.6096423030050819	NA	missense_variant	LIMLP_RS07680	197G>T	aGt/aTt	Ser66Ile
L495 Clone 3#1	NZ_CP011931.1	1995756	GAAAAAAAAAG	GAAAAAAAAG	NA	94	0.213	NA	0.45	NA	0.7968380784911653	NA	frameshift_variant	LIMLP_RS08150	846delA	aaa/	Asp283fs
L495 Clone 3#1	NZ_CP011931.1	2152123	G	A	T	63	0.206	0.254	0.385	0.312	1.0	0.12835379502448452	missense_variant	LIMLP_RS08850	994G>A	Gta/Ata	Val332Ile
L495 Clone 3#1	NZ_CP011931.1	2158643	GAAAAAAAAG	GAAAAAAAG	NA	82	0.256	NA	0.429	NA	0.6105170135023112	NA	frameshift_variant	LIMLP_RS08875	135delT	tct/	Ser48fs
L495 Clone 3#1	NZ_CP011931.1	2168649	G	C	NA	93	0.226	NA	0.476	NA	1	NA	synonymous_variant	LIMLP_RS08925	48G>C	acG/acC	Thr16Thr
L495 Clone 3#1	NZ_CP011931.1	2203782	A	G	NA	63	0.27	NA	0.471	NA	0.3906363616330274	NA	synonymous_variant	LIMLP_RS09100	357T>C	acT/acC	Thr119Thr
L495 Clone 3#1	NZ_CP011931.1	2248472	CTTTTTTC	CTTTTTC	NA	73	0.247	NA	0.444	NA	0.28547550521049586	NA	frameshift_variant	LIMLP_RS09315	109delT	tct/	Ser37fs
L495 Clone 3#1	NZ_CP011931.1	2346810	GAAAAAAAAAAC	GAAAAAAAAAC	NA	91	0.352	NA	0.5	NA	0.503443850330402	NA	frameshift_variant	LIMLP_RS09810	26delA	aac/	Asn9fs
L495 Clone 3#1	NZ_CP011931.1	2383822	TAAAAAAAAAG	TAAAAAAAAG	NA	94	0.319	NA	0.433	NA	1	NA	frameshift_variant	LIMLP_RS09960	483delT	cct/	Leu164fs
L495 Clone 3#1	NZ_CP011931.1	2467500	C	T	NA	72	0.306	NA	0.455	NA	0.42852000634515786	NA	missense_variant	LIMLP_RS10300	335C>T	aCt/aTt	Thr112Ile
L495 Clone 3#1	NZ_CP011931.1	2494474	CTTTTTTC	CTTTTTC	NA	90	0.267	NA	0.5	NA	1	NA	frameshift_variant	ssb	131delA	gaa/	Arg46fs
L495 Clone 3#1	NZ_CP011931.1	2500583	CAAAAAAAAAAAAAAT	CAAAAAAAAAAAAAT	CAAAAAAAAAAAAT	98	0.265	0.316	0.462	0.290	0.09209835530747658	0.0032033012747703614	intergenic_region		2500596_2500597delAA
L495 Clone 3#1	NZ_CP011931.1	2546260	C	G	NA	85	0.2	NA	0.353	NA	0.050832967358812084	NA	missense_variant	LIMLP_RS10655	566G>C	cGa/cCa	Arg189Pro
L495 Clone 3#1	NZ_CP011931.1	2558226	G	C	NA	98	0.306	NA	0.367	NA	0.8162578214949185	NA	missense_variant	LIMLP_RS10705	451C>G	Cgt/Ggt	Arg151Gly
L495 Clone 3#1	NZ_CP011931.1	2630368	C	A	T	88	0.341	0.318	0.433	0.179	0.06727850825588423	7.73039e+10	missense_variant	LIMLP_RS11015	3055C>A	Ctt/Att	Leu1019Ile
L495 Clone 3#1	NZ_CP011931.1	2750182	C	T	NA	91	0.231	NA	0.429	NA	0.32279443234400507	NA	missense_variant	LIMLP_RS11550	4369C>T	Ccc/Tcc	Pro1457Ser
L495 Clone 3#1	NZ_CP011931.1	2881108	GTTTTTTTTTTC	GTTTTTTTTTC	NA	86	0.36	NA	0.419	NA	0.6437422799442775	NA	frameshift_variant	LIMLP_RS12035	1888delA	aaa/	Thr633fs
L495 Clone 3#1	NZ_CP011931.1	2924785	CTTTTTTTTTG	CTTTTTTTTG	NA	103	0.204	NA	0.476	NA	1	NA	frameshift_variant	thrS	1517delA	caa/	Arg509fs
L495 Clone 3#1	NZ_CP011931.1	3101106	ATTTTTTTTTC	ATTTTTTTTC	NA	90	0.267	NA	0.458	NA	0.6266715471060196	NA	frameshift_variant	LIMLP_RS13020	197delA	gaa/	Ile69fs
L495 Clone 3#1	NZ_CP011931.1	3221374	GAAAAAAAAAG	GAAAAAAAAG	NA	96	0.25	NA	0.417	NA	1	NA	frameshift_variant	LIMLP_RS13515	1096delA	aga/	Arg366fs
L495 Clone 3#1	NZ_CP011931.1	3229605	C	G	NA	88	0.205	NA	0.444	NA	0.5996059710520659	NA	synonymous_variant	LIMLP_RS13550	4146G>C	acG/acC	Thr1382Thr
L495 Clone 3#1	NZ_CP011931.1	3229838	T	C	NA	90	0.3	NA	0.407	NA	0.3669651156654936	NA	missense_variant	LIMLP_RS13550	3913A>G	Agt/Ggt	Ser1305Gly
L495 Clone 3#1	NZ_CP011931.1	3244051	A	G	NA	108	0.259	NA	0.429	NA	0.18908051941640347	NA	missense_variant	LIMLP_RS13600	163A>G	Agt/Ggt	Ser55Gly
L495 Clone 3#1	NZ_CP011931.1	3244996	C	T	NA	103	0.311	NA	0.438	NA	0.3926530724443835	NA	missense_variant	LIMLP_RS13605	22C>T	Ctc/Ttc	Leu8Phe
L495 Clone 3#1	NZ_CP011931.1	3299221	CTTTTTTTTTA	CTTTTTTTTA	NA	115	0.296	NA	0.353	NA	0.09025686280597564	NA	non_coding_transcript_exon_variant	gene-LIMLP_RS13855	406delA
L495 Clone 3#1	NZ_CP011931.1	3363256	C	T	NA	93	0.226	NA	0.429	NA	1	NA	intergenic_region		3363256C>T
L495 Clone 3#1	NZ_CP011931.1	3409463	CTTTTTTTTTC	CTTTTTTTTC	NA	112	0.25	NA	0.393	NA	0.5090376497162221	NA	frameshift_variant	LIMLP_RS14325	135delA	gga/	Lys48fs
L495 Clone 3#1	NZ_CP011931.1	3441453	C	T	NA	93	0.237	NA	0.364	NA	1	NA	non_coding_transcript_exon_variant	gene-LIMLP_RS14475	1263C>T
L495 Clone 3#1	NZ_CP011931.1	3458142	CTTTTTTTTTC	CTTTTTTTTC	NA	109	0.33	NA	0.472	NA	0.3641351180935716	NA	frameshift_variant	sufC	464delA	gaa/	Arg158fs
L495 Clone 3#1	NZ_CP011931.1	3489256	C	T	NA	99	0.283	NA	0.464	NA	0.26118930773630555	NA	intergenic_region		3489256C>T
L495 Clone 3#1	NZ_CP011931.1	3540818	TAAAAAAAAAAT	TAAAAAAAAAT	NA	90	0.211	NA	0.474	NA	0.5950195435940581	NA	frameshift_variant	LIMLP_RS14885	39delT	tat/	Phe16fs
L495 Clone 3#1	NZ_CP011931.1	3556098	C	A	NA	98	0.265	NA	0.5	NA	0.10129321613260941	NA	intergenic_region		3556098C>A
L495 Clone 3#1	NZ_CP011931.1	3641762	T	C	NA	135	0.237	NA	0.5	NA	0.839557062666459	NA	missense_variant	LIMLP_RS15185	1573A>G	Agt/Ggt	Ser525Gly
L495 Clone 3#1	NZ_CP011931.1	3707125	GTTTTTAT	GTTTTTATTTTTAT	NA	101	0.941	NA	0.484	NA	1	NA	disruptive_inframe_insertion	LIMLP_RS15435	1035_1040dupTATTTT	tta/ttTATTTTa	Phe345_Ile346dup
L495 Clone 3#1	NZ_CP011931.1	3733613	G	C	NA	93	0.269	NA	0.4	NA	0.09496391686759059	NA	missense_variant	LIMLP_RS15560	67C>G	Cat/Gat	His23Asp
L495 Clone 3#1	NZ_CP011931.1	3829595	GAAAAAAAAAG	GAAAAAAAAG	NA	87	0.23	NA	0.4	NA	0.5950815598208186	NA	frameshift_variant	LIMLP_RS16000	67delT	ttt/	Leu26fs
L495 Clone 3#1	NZ_CP011931.1	3850112	GAAAAAAG	GAAAAAG	NA	107	0.215	NA	0.391	NA	0.15741872096648885	NA	frameshift_variant	LIMLP_RS16095	1044delA	aaa/	Glu349fs
L495 Clone 3#1	NZ_CP011931.1	4037768	C	A	T	95	0.211	0.211	0.400	0.150	0.06083914730914981	0.0001435978557394566	missense_variant	LIMLP_RS16940	1874G>T	aGt/aTt	Ser625Ile
L495 Clone 3#1	NZ_CP011931.1	4046911	C	A	NA	108	0.231	NA	0.36	NA	0.10794185658764524	NA	intergenic_region		4046911C>A
L495 Clone 3#1	NZ_CP011931.1	4074478	GAAAAAAG	GAAAAAG	NA	106	0.226	NA	0.5	NA	0.8146820708175948	NA	frameshift_variant	LIMLP_RS17080	1860delA	aaa/	Glu621fs
L495 Clone 3#1	NZ_CP011931.1	4113024	GAAAAAAAAAT	GAAAAAAAAT	NA	107	0.234	NA	0.44	NA	0.8203394663454404	NA	frameshift_variant	LIMLP_RS17235	788delA	aat/	Asn263fs
L495 Clone 3#1	NZ_CP011931.1	4159767	A	G	NA	92	0.228	NA	0.476	NA	0.12313115801624233	NA	synonymous_variant	LIMLP_RS17400	423A>G	ctA/ctG	Leu141Leu
L495 Clone 3#1	NZ_CP011931.1	4188205	C	A	NA	95	0.274	NA	0.385	NA	0.16415679569362873	NA	intergenic_region		4188205C>A
L495 Clone 3#1	NZ_CP011931.1	4188206	T	C	NA	96	0.375	NA	0.472	NA	1	NA	intergenic_region		4188206T>C
L495 Clone 3#1	NZ_CP011931.1	4212671	TAAAAAAAAAG	TAAAAAAAAG	NA	122	0.303	NA	0.405	NA	0.6780869305377263	NA	frameshift_variant	dnaX	1257delA	aaa/	Asp420fs
L495 Clone 3#1	NZ_CP011932.1	49738	C	T	NA	71	0.225	NA	0.438	NA	1	NA	synonymous_variant	LIMLP_RS18010	181C>T	Cta/Tta	Leu61Leu
L495 Clone 3#1	NZ_CP011932.1	105263	C	T	NA	119	0.202	NA	0.417	NA	0.166930069314931	NA	intergenic_region		105263C>T
L495 Clone 3#1	NZ_CP011932.1	111156	G	A	NA	87	0.218	NA	0.368	NA	0.601386720555855	NA	synonymous_variant	LIMLP_RS18265	558C>T	ctC/ctT	Leu186Leu
L495 Clone 3#1	NZ_CP011932.1	176613	C	T	NA	74	0.216	NA	0.438	NA	1	NA	synonymous_variant	LIMLP_RS18535	871C>T	Cta/Tta	Leu291Leu
L495 Clone 3#1	NZ_CP011932.1	212719	C	T	NA	118	0.237	NA	0.429	NA	0.5045209035443525	NA	synonymous_variant	LIMLP_RS18685	223C>T	Cta/Tta	Leu75Leu
L495 Clone 3#1	NZ_CP011932.1	353829	T	C	NA	96	0.219	NA	0.381	NA	0.32352051749629546	NA	missense_variant	LIMLP_RS19245	1340A>G	cAg/cGg	Gln447Arg
Condition	Chromosome	Position	Reference	Alternative (#1)	Alternative (#2)	Depth	Frequency (#1)	Frequency (#2)	Strand balance (#1)	Strand balance (#2)	Fisher p-value (#1)	Fisher p-value (#2)	Effect type	Gene name	CDS position	Codon change	AA change
L495 Clone 3#2	NZ_CP011931.1	335142	C	G	NA	281	0.203	NA	0.474	NA	0.8799550842687048	NA	synonymous_variant	rsgA	216C>G	ccg/	Pro243fs
L495 Clone 3#2	NZ_CP011931.1	450001	G	C	NA	279	0.233	NA	0.492	NA	0.887198668264364	NA	intergenic_region		450001G>C
L495 Clone 3#2	NZ_CP011931.1	493210	TCC	TC	NA	266	0.237	NA	0.492	NA	0.18264233099387922	NA	frameshift_variant	LIMLP_RS02085	709delG
L495 Clone 3#2	NZ_CP011931.1	513277	C	T	NA	204	0.245	NA	0.48	NA	0.8687623270140595	NA	missense_variant	LIMLP_RS02155	110C>T	ctt/	Cys183fs
L495 Clone 3#2	NZ_CP011931.1	536167	AGGGGGGGGGGGGT	AGGGGGGGGGGGGGT	NA	234	0.256	NA	0.417	NA	0.2645859249449461	NA	intergenic_region		536179_536180insG	aaa/	Asp420fs
L495 Clone 3#2	NZ_CP011931.1	568184	C	A	NA	216	0.227	NA	0.388	NA	1.75597e+07	NA	missense_variant	LIMLP_RS02355	1826C>A	gaa/	Arg158fs
L495 Clone 3#2	NZ_CP011931.1	607193	GAAAAAAAAAT	GAAAAAAAAT	NA	272	0.213	NA	0.466	NA	0.6558913525856747	NA	frameshift_variant	LIMLP_RS02480	530delA	aaa/	Thr633fs
L495 Clone 3#2	NZ_CP011931.1	627222	G	C	NA	238	0.223	NA	0.472	NA	0.6354738870548589	NA	synonymous_variant	LIMLP_RS02555	534G>C	aaa/	Lys45fs
L495 Clone 3#2	NZ_CP011931.1	689346	G	A	NA	210	0.205	NA	0.442	NA	0.38216590748952783	NA	missense_variant	LIMLP_RS02820	985C>T	aaa/	Val18fs
L495 Clone 3#2	NZ_CP011931.1	739164	C	G	NA	229	0.21	NA	0.417	NA	1	NA	missense_variant	LIMLP_RS02955	4173C>G	aac/	Asn9fs
L495 Clone 3#2	NZ_CP011931.1	766362	TAAAAAAAAAAT	TAAAAAAAAAT	NA	233	0.227	NA	0.377	NA	0.1552190720924173	NA	intergenic_region		766372delA	aaa/	Glu621fs
L495 Clone 3#2	NZ_CP011931.1	772081	A	G	NA	182	0.989	NA	0.428	NA	0.5091372715682108	NA	missense_variant	rpsJ	85A>G	tat/	Phe16fs
L495 Clone 3#2	NZ_CP011931.1	803860	A	G	NA	233	0.206	NA	0.396	NA	0.0732448807300254	NA	missense_variant	LIMLP_RS03300	776T>C	cct/	Pro17fs
L495 Clone 3#2	NZ_CP011931.1	944883	TAAAAAAAAAT	TAAAAAAAAT	NA	183	0.333	NA	0.361	NA	0.05567880543080256	NA	frameshift_variant	nusA	135delA	aat/	Asn177fs
L495 Clone 3#2	NZ_CP011931.1	948964	CAAAAAAAAAAT	CAAAAAAAAAT	NA	171	0.24	NA	0.366	NA	0.2754340098054348	NA	frameshift_variant	rbfA	184delA	aga/	Arg366fs
L495 Clone 3#2	NZ_CP011931.1	1123764	TAAAAAAAAAAG	TAAAAAAAAAG	NA	248	0.25	NA	0.419	NA	0.5450307740197682	NA	frameshift_variant	LIMLP_RS04640	51delA	aga/	Arg1208fs
L495 Clone 3#2	NZ_CP011931.1	1154426	GAAAAAAAAAG	GAAAAAAAAG	NA	269	0.219	NA	0.441	NA	0.44870713342954127	NA	frameshift_variant	LIMLP_RS04725	3622delA	gaa/	Ile69fs
L495 Clone 3#2	NZ_CP011931.1	1294121	C	T	NA	191	0.288	NA	0.491	NA	0.2580752076583501	NA	missense_variant	LIMLP_RS05235	86C>T	agg/	Arg332fs
L495 Clone 3#2	NZ_CP011931.1	1380302	GTTTTTTTTTTTTTTTTTTTTTTG	GTTTTTTTTTTTTTTTTTG	NA	217	0.212	NA	0.457	NA	1	NA	intergenic_region		1380320_1380324delTTTTT
L495 Clone 3#2	NZ_CP011931.1	1409549	C	T	NA	218	0.211	NA	0.435	NA	0.39666726864415913	NA	intergenic_region		1409549C>T	aag/	Lys297fs
L495 Clone 3#2	NZ_CP011931.1	1418672	CTA	CTTA	NA	227	0.335	NA	0.487	NA	0.8861804164802334	NA	frameshift_variant+stop_gained	flgE	1338dupT	gtt/	Thr20fs
L495 Clone 3#2	NZ_CP011931.1	1622930	CGG	CG	NA	197	0.975	NA	0.401	NA	1	NA	frameshift_variant	LIMLP_RS06590	727delC	tct/	Ser405fs
L495 Clone 3#2	NZ_CP011931.1	1697089	T	C	NA	212	0.236	NA	0.38	NA	0.10852387468473686	NA	missense_variant	LIMLP_RS06885	580A>G	ata/	Ile62fs
L495 Clone 3#2	NZ_CP011931.1	1762263	CTTTTTTTTG	CTTTTTTTTTG	NA	213	0.202	NA	0.372	NA	0.4810350498914403	NA	frameshift_variant	LIMLP_RS07125	825_826insA	cct/	Leu532fs
L495 Clone 3#2	NZ_CP011931.1	1775432	TAAAAAAAAG	TAAAAAAAG	NA	230	0.204	NA	0.404	NA	0.06917467446840156	NA	frameshift_variant	LIMLP_RS07160	890delA	gaa/	Arg133fs
L495 Clone 3#2	NZ_CP011931.1	1799882	G	T	NA	191	0.23	NA	0.386	NA	0.08274872400458737	NA	missense_variant	LIMLP_RS07280	223G>T	aga/Taga	Arg447fs
L495 Clone 3#2	NZ_CP011931.1	1818050	ACC	ACCC	NA	166	0.88	NA	0.411	NA	1	NA	non_coding_transcript_exon_variant	LIMLP_RS07340	370dupC
L495 Clone 3#2	NZ_CP011931.1	1825116	C	T	NA	160	0.219	NA	0.486	NA	0.1165754848442844	NA	missense_variant	LIMLP_RS07360	625G>A	tcc/tccA	Asn279fs
L495 Clone 3#2	NZ_CP011931.1	1883885	G	A	NA	114	0.202	NA	0.478	NA	0.342272892701203	NA	missense_variant	LIMLP_RS07640	833G>A	aaa/	Asp283fs
L495 Clone 3#2	NZ_CP011931.1	1886897	GAAAAAAAAC	GAAAAAAAC	NA	157	0.236	NA	0.378	NA	0.17792760412300834	NA	frameshift_variant	gspE	86delA
L495 Clone 3#2	NZ_CP011931.1	1904962	CTTTTTTTTTC	CTTTTTTTTC	NA	197	0.218	NA	0.442	NA	0.857069799954705	NA	frameshift_variant	LIMLP_RS07740	389delA	gaa/	Arg46fs
L495 Clone 3#2	NZ_CP011931.1	1995756	GAAAAAAAAAG	GAAAAAAAAG	NA	189	0.206	NA	0.41	NA	0.45725756878689516	NA	frameshift_variant	LIMLP_RS08150	846delA
L495 Clone 3#2	NZ_CP011931.1	2165806	CTTTTTTTTTC	CTTTTTTTTC	NA	178	0.236	NA	0.429	NA	0.09960793253085298	NA	frameshift_variant	LIMLP_RS08910	1213delT	aac/	Asn29fs
L495 Clone 3#2	NZ_CP011931.1	2168649	G	C	NA	204	0.255	NA	0.462	NA	0.10211067888481812	NA	synonymous_variant	LIMLP_RS08925	48G>C
L495 Clone 3#2	NZ_CP011931.1	2170842	GAAAAAAAAAG	GAAAAAAAAG	NA	186	0.349	NA	0.492	NA	0.6097367552618954	NA	frameshift_variant	LIMLP_RS08935	994delA
L495 Clone 3#2	NZ_CP011931.1	2234190	A	G	NA	207	0.208	NA	0.419	NA	0.05837903025467893	NA	missense_variant	LIMLP_RS09250	419T>C	gga/	Gly237fs
L495 Clone 3#2	NZ_CP011931.1	2346810	GAAAAAAAAAAC	GAAAAAAAAAC	NA	182	0.401	NA	0.438	NA	0.7525892960365065	NA	frameshift_variant	LIMLP_RS09810	26delA	aaa/	Lys86fs
L495 Clone 3#2	NZ_CP011931.1	2352385	ATTTTTTTTTTA	ATTTTTTTTTA	NA	112	0.205	NA	0.391	NA	0.615404553225998	NA	intergenic_region		2352395delT
L495 Clone 3#2	NZ_CP011931.1	2467500	C	T	NA	189	0.254	NA	0.417	NA	0.8653360887534882	NA	missense_variant	LIMLP_RS10300	335C>T	acG/acC	Thr16Thr
L495 Clone 3#2	NZ_CP011931.1	2494474	CTTTTTTC	CTTTTTC	NA	202	0.272	NA	0.364	NA	0.5153829289681661	NA	frameshift_variant	ssb	131delA	Ctc/Ttc	Leu8Phe
L495 Clone 3#2	NZ_CP011931.1	2500583	CAAAAAAAAAAAAAAT	CAAAAAAAAAAAAAT	CAAAAAAAAAAAAT	251	0.367	0.283	0.424	0.380	1.0	0.0424451282345034	intergenic_region		2500596_2500597delAA
L495 Clone 3#2	NZ_CP011931.1	2558226	G	C	NA	199	0.357	NA	0.493	NA	0.3630854154567099	NA	missense_variant	LIMLP_RS10705	451C>G	atC/atG	Ile1391Met
L495 Clone 3#2	NZ_CP011931.1	2628368	T	C	NA	223	0.238	NA	0.453	NA	0.43150255819088673	NA	missense_variant	LIMLP_RS11015	1055T>C	acG/acC	Thr178Thr
L495 Clone 3#2	NZ_CP011931.1	2695784	TAAAAAAG	TAAAAAG	NA	217	0.221	NA	0.458	NA	0.868052124160595	NA	frameshift_variant	LIMLP_RS11310	1590delT	cta/	Leu71fs
L495 Clone 3#2	NZ_CP011931.1	2787938	C	G	NA	176	0.21	NA	0.459	NA	0.05766020191914843	NA	missense_variant	LIMLP_RS11685	177C>G	cTt/cCt	Leu269Pro
L495 Clone 3#2	NZ_CP011931.1	2811569	T	C	NA	212	0.203	NA	0.372	NA	0.16932146541246923	NA	missense_variant	LIMLP_RS11760	313A>G	aCt/aTt	Thr37Ile
L495 Clone 3#2	NZ_CP011931.1	2881108	GTTTTTTTTTTC	GTTTTTTTTTC	NA	226	0.319	NA	0.472	NA	0.06752026791411145	NA	frameshift_variant	LIMLP_RS12035	1888delA	aCt/aTt	Thr29Ile
L495 Clone 3#2	NZ_CP011931.1	3007214	GAAAAAAAAC	GAAAAAAAC	NA	249	0.213	NA	0.415	NA	0.5266417994429695	NA	frameshift_variant	cysW	47delT
L495 Clone 3#2	NZ_CP011931.1	3015547	C	T	NA	157	0.268	NA	0.5	NA	0.09683159684053588	NA	intergenic_region		3015547C>T	Cat/Gat	His23Asp
L495 Clone 3#2	NZ_CP011931.1	3021182	C	T	NA	152	0.237	NA	0.361	NA	0.8413924223226326	NA	missense_variant	LIMLP_RS12665	580G>A	Cgt/Ggt	Arg151Gly
L495 Clone 3#2	NZ_CP011931.1	3075908	AGA	AA	NA	200	0.275	NA	0.473	NA	0.23096199603564374	NA	frameshift_variant	LIMLP_RS12920	211delC	Agt/Ggt	Ser194Gly
L495 Clone 3#2	NZ_CP011931.1	3101106	ATTTTTTTTTC	ATTTTTTTTC	NA	177	0.277	NA	0.388	NA	0.19718358415312137	NA	frameshift_variant	LIMLP_RS13020	197delA	cTt/cCt	Leu352Pro
L495 Clone 3#2	NZ_CP011931.1	3221374	GAAAAAAAAAG	GAAAAAAAAG	NA	254	0.264	NA	0.448	NA	0.7614320693109305	NA	frameshift_variant	LIMLP_RS13515	1096delA	cTt/cCt	Leu259Pro
L495 Clone 3#2	NZ_CP011931.1	3244996	C	T	NA	255	0.267	NA	0.485	NA	0.3830266106944238	NA	missense_variant	LIMLP_RS13605	22C>T	ctC/ctG	Leu72Leu
L495 Clone 3#2	NZ_CP011931.1	3330806	TCCCCCCCCT	TCCCCCCCT	NA	201	0.403	NA	0.432	NA	2.21446e+08	NA	frameshift_variant	LIMLP_RS14000	50delC	aCt/aAt	Thr609Asn
L495 Clone 3#2	NZ_CP011931.1	3421646	GAAAAAC	GAAAAC	NA	268	0.22	NA	0.441	NA	0.06331948365442436	NA	frameshift_variant	LIMLP_RS14395	258delA	aCt/aTt	Thr112Ile
L495 Clone 3#2	NZ_CP011931.1	3441453	C	T	NA	244	0.225	NA	0.491	NA	1	NA	non_coding_transcript_exon_variant	gene-LIMLP_RS14475	1263C>T
L495 Clone 3#2	NZ_CP011931.1	3458142	CTTTTTTTTTC	CTTTTTTTTC	NA	234	0.333	NA	0.436	NA	0.16373842020322987	NA	frameshift_variant	sufC	464delA
L495 Clone 3#2	NZ_CP011931.1	3540818	TAAAAAAAAAAT	TAAAAAAAAAT	NA	282	0.255	NA	0.458	NA	0.08945429230517968	NA	frameshift_variant	LIMLP_RS14885	39delT	Agt/Ggt	Ser105Gly
L495 Clone 3#2	NZ_CP011931.1	3707125	GTTTTTAT	GTTTTTATTTTTAT	NA	250	0.924	NA	0.494	NA	0.6201716738197425	NA	disruptive_inframe_insertion	LIMLP_RS15435	1035_1040dupTATTTT	cTt/cCt	Leu140Pro
L495 Clone 3#2	NZ_CP011931.1	3733613	G	C	NA	166	0.319	NA	0.434	NA	0.4044390416658399	NA	missense_variant	LIMLP_RS15560	67C>G	Gta/Ata	Val209Ile
L495 Clone 3#2	NZ_CP011931.1	3907626	CAAAAAAAAAG	CAAAAAAAAG	NA	298	0.245	NA	0.411	NA	2.58556e+09	NA	frameshift_variant	LIMLP_RS16385	539delT	Ctc/Ttc	Leu329Phe
L495 Clone 3#2	NZ_CP011931.1	4056012	C	T	NA	271	0.251	NA	0.441	NA	0.09147651022305528	NA	intergenic_region		4056012C>T	Cta/Tta	Leu61Leu
L495 Clone 3#2	NZ_CP011931.1	4074478	GAAAAAAG	GAAAAAG	NA	272	0.294	NA	0.463	NA	0.58924420404392	NA	frameshift_variant	LIMLP_RS17080	1860delA	ttC/ttG	Phe59Leu
L495 Clone 3#2	NZ_CP011931.1	4188205	C	A	NA	305	0.203	NA	0.371	NA	0.08670319101615986	NA	intergenic_region		4188205C>A	Gta/Ata	Val194Ile
L495 Clone 3#2	NZ_CP011931.1	4188206	T	C	NA	304	0.293	NA	0.438	NA	0.2067574426455096	NA	intergenic_region		4188206T>C	Gta/Tta	Val75Leu
L495 Clone 3#2	NZ_CP011931.1	4212671	TAAAAAAAAAG	TAAAAAAAAG	NA	310	0.226	NA	0.471	NA	0.47985344569700006	NA	frameshift_variant	dnaX	1257delA	aGa/aAa	Arg278Lys
L495 Clone 3#2	NZ_CP011932.1	49738	C	T	NA	184	0.239	NA	0.432	NA	0.16581907899051443	NA	synonymous_variant	LIMLP_RS18010	181C>T	tta/ttTATTTTa	Phe345_Ile346dup
L495 Clone 3#2	NZ_CP011932.1	309218	A	G	NA	194	0.201	NA	0.41	NA	0.712052236670419	NA	missense_variant	speE	806T>C	Aca/Gca	Thr29Ala
Condition	Chromosome	Position	Reference	Alternative (#1)	Alternative (#2)	Depth	Frequency (#1)	Frequency (#2)	Strand balance (#1)	Strand balance (#2)	Fisher p-value (#1)	Fisher p-value (#2)	Effect type	Gene name	CDS position	Codon change	AA change
Cycle 7 - no PQ #1	NZ_CP011931.1	52606	GAAAAAAAAG	GAAAAAAAG	NA	386	0.326	NA	0.421	NA	0.20555708105839615	NA	frameshift_variant	LIMLP_RS00230	705delA	aaa/	Asn237fs
Cycle 7 - no PQ #1	NZ_CP011931.1	364893	T	C	NA	415	0.742	NA	0.464	NA	0.17886859663520283	NA	synonymous_variant	LIMLP_RS01615	9T>C	agT/agC	Ser3Ser
Cycle 7 - no PQ #1	NZ_CP011931.1	772081	A	G	NA	278	0.989	NA	0.469	NA	0.5005493643070162	NA	missense_variant	rpsJ	85A>G	Aca/Gca	Thr29Ala
Cycle 7 - no PQ #1	NZ_CP011931.1	820827	AGGGGGGGA	AGGGGGGGGA	NA	336	0.613	NA	0.432	NA	0.3539276573850204	NA	non_coding_transcript_exon_variant	gene-LIMLP_RS22460	276dupG
Cycle 7 - no PQ #1	NZ_CP011931.1	884874	CAAAAAAAAAAT	CAAAAAAAAAT	NA	323	0.211	NA	0.5	NA	0.7819325057277563	NA	frameshift_variant	LIMLP_RS03675	529delA	ata/	Ile177fs
Cycle 7 - no PQ #1	NZ_CP011931.1	948964	CAAAAAAAAAAT	CAAAAAAAAAT	NA	239	0.222	NA	0.358	NA	0.7471231706603195	NA	frameshift_variant	rbfA	184delA	ata/	Ile62fs
Cycle 7 - no PQ #1	NZ_CP011931.1	1087987	CGGGGGA	CGGGGGGA	NA	375	0.659	NA	0.437	NA	0.2863674272617732	NA	non_coding_transcript_exon_variant	gene-LIMLP_RS04490	2202_2203insC
Cycle 7 - no PQ #1	NZ_CP011931.1	1123764	TAAAAAAAAAAG	TAAAAAAAAAG	NA	392	0.209	NA	0.439	NA	0.0582674762683551	NA	frameshift_variant	LIMLP_RS04640	51delA	aaa/	Val18fs
Cycle 7 - no PQ #1	NZ_CP011931.1	1190512	AGGGGGT	AGGGGGGT	NA	240	0.883	NA	0.41	NA	0.0823537437012849	NA	non_coding_transcript_exon_variant	LIMLP_RS04860	1456dupG
Cycle 7 - no PQ #1	NZ_CP011931.1	1270075	AGGGGGGGGGGT	AGGGGGGGGGGGT	NA	324	0.231	NA	0.453	NA	0.48577352234997295	NA	frameshift_variant	pcnB	190dupG	gtt/gGtt	Val64fs
Cycle 7 - no PQ #1	NZ_CP011931.1	1294121	C	T	NA	315	0.248	NA	0.423	NA	0.3431699481368666	NA	missense_variant	LIMLP_RS05235	86C>T	aCt/aTt	Thr29Ile
Cycle 7 - no PQ #1	NZ_CP011931.1	1380302	GTTTTTTTTTTTTTTTTTTTTTTG	GTTTTTTTTTTTTTTTTTG	NA	294	0.231	NA	0.5	NA	0.2678048750627163	NA	intergenic_region		1380320_1380324delTTTTT
Cycle 7 - no PQ #1	NZ_CP011931.1	1409549	C	T	NA	317	0.249	NA	0.354	NA	0.06661622038431869	NA	intergenic_region		1409549C>T
Cycle 7 - no PQ #1	NZ_CP011931.1	1418672	CTA	CTTA	NA	331	0.36	NA	0.471	NA	0.4153674159566575	NA	frameshift_variant+stop_gained	flgE	1338dupT	aga/Taga	Arg447fs
Cycle 7 - no PQ #1	NZ_CP011931.1	1483127	T	C	NA	284	0.204	NA	0.483	NA	0.4607571758944094	NA	missense_variant	LIMLP_RS06005	782A>G	aAg/aGg	Lys261Arg
Cycle 7 - no PQ #1	NZ_CP011931.1	1622930	CGG	CG	NA	286	0.958	NA	0.478	NA	0.6242050026593072	NA	frameshift_variant	LIMLP_RS06590	727delC	ccg/	Pro243fs
Cycle 7 - no PQ #1	NZ_CP011931.1	1818050	ACC	ACCC	NA	210	0.852	NA	0.48	NA	0.12339717962923602	NA	non_coding_transcript_exon_variant	LIMLP_RS07340	370dupC
Cycle 7 - no PQ #1	NZ_CP011931.1	1839455	GAAAAAAG	GAAAAAG	NA	291	0.21	NA	0.492	NA	0.46806996704067216	NA	frameshift_variant	LIMLP_RS07420	341delT	ctt/	Ser116fs
Cycle 7 - no PQ #1	NZ_CP011931.1	1843726	A	G	NA	284	0.215	NA	0.443	NA	0.8843786594069982	NA	missense_variant	LIMLP_RS07440	275T>C	cTt/cCt	Leu92Pro
Cycle 7 - no PQ #1	NZ_CP011931.1	1881101	C	T	NA	220	0.327	NA	0.417	NA	8.15985e+07	NA	missense_variant	LIMLP_RS07630	1445G>A	aGt/aAt	Ser482Asn
Cycle 7 - no PQ #1	NZ_CP011931.1	1883885	G	A	NA	174	0.213	NA	0.432	NA	0.7105683379092342	NA	missense_variant	LIMLP_RS07640	833G>A	aGa/aAa	Arg278Lys
Cycle 7 - no PQ #1	NZ_CP011931.1	1886897	GAAAAAAAAC	GAAAAAAAC	NA	241	0.224	NA	0.463	NA	0.4360805017275821	NA	frameshift_variant	gspE	86delA	aac/	Asn29fs
Cycle 7 - no PQ #1	NZ_CP011931.1	1995756	GAAAAAAAAAG	GAAAAAAAAG	NA	278	0.212	NA	0.356	NA	0.09553588567504454	NA	frameshift_variant	LIMLP_RS08150	846delA	aaa/	Asp283fs
Cycle 7 - no PQ #1	NZ_CP011931.1	2140552	TCCCCCCCCCCA	TCCCCCCCCCA	TCCCCCCCCCCCA	276	0.239	0.203	0.394	0.304	0.19545127970577925	0.02612372307655734	frameshift_variant	serB	60delG	atg/	Ile24fs
Cycle 7 - no PQ #1	NZ_CP011931.1	2151209	GAAAAAAAG	GAAAAAAG	NA	241	0.224	NA	0.463	NA	0.1167097365347647	NA	frameshift_variant	LIMLP_RS08850	87delA	aaa/	Asp30fs
Cycle 7 - no PQ #1	NZ_CP011931.1	2165806	CTTTTTTTTTC	CTTTTTTTTC	NA	266	0.226	NA	0.417	NA	0.17759310492480393	NA	frameshift_variant	LIMLP_RS08910	1213delT	tct/	Ser405fs
Cycle 7 - no PQ #1	NZ_CP011931.1	2300189	CTTTTTTTTA	CTTTTTTTA	NA	305	0.226	NA	0.449	NA	0.0674212542868815	NA	frameshift_variant	LIMLP_RS09575	445delT	tat/	Tyr149fs
Cycle 7 - no PQ #1	NZ_CP011931.1	2346810	GAAAAAAAAAAC	GAAAAAAAAAC	NA	273	0.3	NA	0.451	NA	0.35023304778486597	NA	frameshift_variant	LIMLP_RS09810	26delA	aac/	Asn9fs
Cycle 7 - no PQ #1	NZ_CP011931.1	2383822	TAAAAAAAAAG	TAAAAAAAAG	NA	368	0.348	NA	0.414	NA	0.06449314106534348	NA	frameshift_variant	LIMLP_RS09960	483delT	cct/	Leu164fs
Cycle 7 - no PQ #1	NZ_CP011931.1	2467500	C	T	NA	260	0.285	NA	0.392	NA	0.7791519185916638	NA	missense_variant	LIMLP_RS10300	335C>T	aCt/aTt	Thr112Ile
Cycle 7 - no PQ #1	NZ_CP011931.1	2494474	CTTTTTTC	CTTTTTC	NA	316	0.313	NA	0.394	NA	0.6961204974882014	NA	frameshift_variant	ssb	131delA	gaa/	Arg46fs
Cycle 7 - no PQ #1	NZ_CP011931.1	2500583	CAAAAAAAAAAAAAAT	CAAAAAAAAAAAAAT	CAAAAAAAAAAAAT	349	0.350	0.258	0.393	0.456	0.8623769770647188	0.05226265598442334	intergenic_region		2500596_2500597delAA
Cycle 7 - no PQ #1	NZ_CP011931.1	2558226	G	C	NA	295	0.342	NA	0.455	NA	0.8006903776069325	NA	missense_variant	LIMLP_RS10705	451C>G	Cgt/Ggt	Arg151Gly
Cycle 7 - no PQ #1	NZ_CP011931.1	2630368	C	A	T	316	0.237	0.247	0.440	0.192	0.017277027316094075	8.35532	missense_variant	LIMLP_RS11015	3055C>A	Ctt/Att	Leu1019Ile
Cycle 7 - no PQ #1	NZ_CP011931.1	2664455	C	G	NA	336	0.214	NA	0.417	NA	1	NA	intergenic_region		2664455C>G
Cycle 7 - no PQ #1	NZ_CP011931.1	2715408	G	A	NA	293	0.201	NA	0.356	NA	0.07237957133237512	NA	intergenic_region		2715408G>A
Cycle 7 - no PQ #1	NZ_CP011931.1	2810864	C	A	NA	337	0.202	NA	0.382	NA	0.07463144984946156	NA	missense_variant	LIMLP_RS11760	1018G>T	Gta/Tta	Val340Leu
Cycle 7 - no PQ #1	NZ_CP011931.1	2812828	CTTTTTTTTG	CTTTTTTTG	NA	366	0.238	NA	0.494	NA	0.7990095800520803	NA	frameshift_variant	LIMLP_RS11770	656delA	caa/	Glu222fs
Cycle 7 - no PQ #1	NZ_CP011931.1	2924785	CTTTTTTTTTG	CTTTTTTTTG	NA	293	0.266	NA	0.462	NA	0.13275126346284116	NA	frameshift_variant	thrS	1517delA	caa/	Arg509fs
Cycle 7 - no PQ #1	NZ_CP011931.1	3075908	AGA	AA	NA	316	0.253	NA	0.488	NA	0.8917362893262621	NA	frameshift_variant	LIMLP_RS12920	211delC	cta/	Leu71fs
Cycle 7 - no PQ #1	NZ_CP011931.1	3104205	CTTTTTTTTC	CTTTTTTTC	NA	298	0.215	NA	0.453	NA	0.06605727104160995	NA	frameshift_variant	LIMLP_RS13040	144delA	aga/	Arg51fs
Cycle 7 - no PQ #1	NZ_CP011931.1	3221374	GAAAAAAAAAG	GAAAAAAAAG	NA	361	0.299	NA	0.454	NA	0.1464149928107047	NA	frameshift_variant	LIMLP_RS13515	1096delA	aga/	Arg366fs
Cycle 7 - no PQ #1	NZ_CP011931.1	3330806	TCCCCCCCCT	TCCCCCCCT	NA	297	0.387	NA	0.357	NA	0.624018	NA	frameshift_variant	LIMLP_RS14000	50delC	cct/	Pro17fs
Cycle 7 - no PQ #1	NZ_CP011931.1	3441453	C	T	NA	374	0.227	NA	0.447	NA	0.3199714962232204	NA	non_coding_transcript_exon_variant	gene-LIMLP_RS14475	1263C>T
Cycle 7 - no PQ #1	NZ_CP011931.1	3540818	TAAAAAAAAAAT	TAAAAAAAAAT	NA	385	0.257	NA	0.364	NA	0.18103924868650742	NA	frameshift_variant	LIMLP_RS14885	39delT	tat/	Phe16fs
Cycle 7 - no PQ #1	NZ_CP011931.1	3608590	GAAAAAAG	GAAAAAG	NA	420	0.257	NA	0.389	NA	0.05281957750915253	NA	intergenic_region		3608596delA
Cycle 7 - no PQ #1	NZ_CP011931.1	3641762	T	C	NA	467	0.203	NA	0.474	NA	0.1323643428571397	NA	missense_variant	LIMLP_RS15185	1573A>G	Agt/Ggt	Ser525Gly
Cycle 7 - no PQ #1	NZ_CP011931.1	3707125	GTTTTTAT	GTTTTTATTTTTAT	NA	371	0.927	NA	0.48	NA	0.6102926531437016	NA	disruptive_inframe_insertion	LIMLP_RS15435	1035_1040dupTATTTT	tta/ttTATTTTa	Phe345_Ile346dup
Cycle 7 - no PQ #1	NZ_CP011931.1	3883548	CTTTTTTC	CTTTTTC	NA	338	0.228	NA	0.364	NA	0.0678361718622297	NA	frameshift_variant	LIMLP_RS16265	718delT	tct/	Ser240fs
Cycle 7 - no PQ #1	NZ_CP011931.1	4074478	GAAAAAAG	GAAAAAG	NA	415	0.239	NA	0.424	NA	0.5583587813315021	NA	frameshift_variant	LIMLP_RS17080	1860delA	aaa/	Glu621fs
Cycle 7 - no PQ #1	NZ_CP011931.1	4188206	T	C	NA	432	0.285	NA	0.439	NA	0.13500970818255442	NA	intergenic_region		4188206T>C
Cycle 7 - no PQ #1	NZ_CP011931.1	4212671	TAAAAAAAAAG	TAAAAAAAAG	NA	422	0.237	NA	0.44	NA	0.3346244656435455	NA	frameshift_variant	dnaX	1257delA	aaa/	Asp420fs
Cycle 7 - no PQ #1	NZ_CP011932.1	49738	C	T	NA	246	0.252	NA	0.484	NA	0.6550270914516151	NA	synonymous_variant	LIMLP_RS18010	181C>T	Cta/Tta	Leu61Leu
Cycle 7 - no PQ #1	NZ_CP011932.1	223884	A	G	NA	360	0.203	NA	0.411	NA	0.14861375418870662	NA	missense_variant	LIMLP_RS18715	1207A>G	Agt/Ggt	Ser403Gly
Cycle 7 - no PQ #1	NZ_CP011932.1	309218	A	G	NA	293	0.218	NA	0.422	NA	0.7769930902175014	NA	missense_variant	speE	806T>C	cTt/cCt	Leu269Pro
Cycle 7 - no PQ #1	NZ_CP011933.1	67368	A	G	NA	200	0.285	NA	0.368	NA	0.26513801758743827	NA	missense_variant	LIMLP_RS19600	352A>G	Agt/Ggt	Ser118Gly
Condition	Chromosome	Position	Reference	Alternative (#1)	Alternative (#2)	Depth	Frequency (#1)	Frequency (#2)	Strand balance (#1)	Strand balance (#2)	Fisher p-value (#1)	Fisher p-value (#2)	Effect type	Gene name	CDS position	Codon change	AA change
Cycle 7 - no PQ #2	NZ_CP011931.1	52606	GAAAAAAAAG	GAAAAAAAG	NA	60	0.317	NA	0.368	NA	0.5552914446944518	NA	frameshift_variant	LIMLP_RS00230	705delA	aaa/	Asn237fs
Cycle 7 - no PQ #2	NZ_CP011931.1	57900	CTTTTTTTTC	CTTTTTTTC	NA	61	0.23	NA	0.357	NA	0.12319247015789316	NA	frameshift_variant	LIMLP_RS00255	1172delA	gaa/	Gly394fs
Cycle 7 - no PQ #2	NZ_CP011931.1	264262	GTTTTTTTTA	GTTTTTTTA	NA	63	0.206	NA	0.385	NA	0.3569900291474218	NA	frameshift_variant	LIMLP_RS20070	273delA	tta/	Thr94fs
Cycle 7 - no PQ #2	NZ_CP011931.1	2571511	TAA	TA	NA	63	0.238	NA	0.4	NA	0.7658745901846471	NA	frameshift_variant	LIMLP_RS10765	966delT	ttt/	Tyr323fs
Cycle 7 - no PQ #2	NZ_CP011931.1	3244996	C	T	NA	60	0.317	NA	0.421	NA	1	NA	missense_variant	LIMLP_RS13605	22C>T	Ctc/Ttc	Leu8Phe
Cycle 7 - no PQ #2	NZ_CP011931.1	3248656	CTTTTTTTTTA	CTTTTTTTTA	NA	63	0.222	NA	0.429	NA	0.09492165550055445	NA	frameshift_variant	LIMLP_RS13625	119delT	tta/	Leu40fs
Cycle 7 - no PQ #2	NZ_CP011931.1	3441453	C	T	NA	60	0.267	NA	0.375	NA	0.7631491422696726	NA	non_coding_transcript_exon_variant	gene-LIMLP_RS14475	1263C>T
Cycle 7 - no PQ #2	NZ_CP011931.1	3702876	GAAAAAAAAAAT	GAAAAAAAAAT	NA	60	0.333	NA	0.45	NA	0.0780906098951836	NA	intergenic_region		3702886delA
Cycle 7 - no PQ #2	NZ_CP011931.1	4123259	CTTTTTTTTG	CTTTTTTTG	NA	61	0.23	NA	0.429	NA	0.30741833384383066	NA	frameshift_variant	ilvC	483delA	gca/	Arg164fs
Condition	Chromosome	Position	Reference	Alternative (#1)	Alternative (#2)	Depth	Frequency (#1)	Frequency (#2)	Strand balance (#1)	Strand balance (#2)	Fisher p-value (#1)	Fisher p-value (#2)	Effect type	Gene name	CDS position	Codon change	AA change
Cycle 7 - no PQ #3	NZ_CP011931.1	52606	GAAAAAAAAG	GAAAAAAAG	NA	199	0.286	NA	0.421	NA	0.4152464880486507	NA	frameshift_variant	LIMLP_RS00230	705delA	aaa/	Asn237fs
Cycle 7 - no PQ #3	NZ_CP011931.1	363860	ATTTTTTTTTA	ATTTTTTTTA	NA	213	0.202	NA	0.465	NA	1	NA	intergenic_region		363869delT
Cycle 7 - no PQ #3	NZ_CP011931.1	456924	A	G	NA	182	0.286	NA	0.385	NA	0.3225167883529021	NA	missense_variant	LIMLP_RS01950	41T>C	cTg/cCg	Leu14Pro
Cycle 7 - no PQ #3	NZ_CP011931.1	493210	TCC	TC	NA	169	0.201	NA	0.412	NA	0.5650190109453741	NA	frameshift_variant	LIMLP_RS02085	709delG	gga/	Gly237fs
Cycle 7 - no PQ #3	NZ_CP011931.1	519963	GAAAAAAAAAAC	GAAAAAAAAAC	NA	175	0.217	NA	0.474	NA	0.18960518722915198	NA	frameshift_variant	LIMLP_RS02185	13delA	acc/	Thr5fs
Cycle 7 - no PQ #3	NZ_CP011931.1	539762	C	T	NA	122	0.205	NA	0.36	NA	0.29606429812806284	NA	non_coding_transcript_exon_variant	LIMLP_RS02260	2497C>T
Cycle 7 - no PQ #3	NZ_CP011931.1	689346	G	A	NA	158	0.209	NA	0.364	NA	0.07439912835501034	NA	missense_variant	LIMLP_RS02820	985C>T	Ctc/Ttc	Leu329Phe
Cycle 7 - no PQ #3	NZ_CP011931.1	762929	C	T	NA	146	0.253	NA	0.459	NA	0.23020603716192123	NA	intergenic_region		762929C>T
Cycle 7 - no PQ #3	NZ_CP011931.1	766362	TAAAAAAAAAAT	TAAAAAAAAAT	NA	171	0.216	NA	0.459	NA	0.7080300347210893	NA	intergenic_region		766372delA
Cycle 7 - no PQ #3	NZ_CP011931.1	772081	A	G	NA	169	0.964	NA	0.472	NA	0.24939759036144576	NA	missense_variant	rpsJ	85A>G	Aca/Gca	Thr29Ala
Cycle 7 - no PQ #3	NZ_CP011931.1	820827	AGGGGGGGA	AGGGGGGGGA	NA	159	0.572	NA	0.407	NA	0.5131190068538478	NA	non_coding_transcript_exon_variant	gene-LIMLP_RS22460	276dupG
Cycle 7 - no PQ #3	NZ_CP011931.1	842290	C	T	NA	161	0.205	NA	0.455	NA	0.3328749238330284	NA	missense_variant	LIMLP_RS03500	1621G>A	Gta/Ata	Val541Ile
Cycle 7 - no PQ #3	NZ_CP011931.1	944883	TAAAAAAAAAT	TAAAAAAAAT	NA	168	0.381	NA	0.406	NA	0.1940018669055124	NA	frameshift_variant	nusA	135delA	aaa/	Lys45fs
Cycle 7 - no PQ #3	NZ_CP011931.1	1123764	TAAAAAAAAAAG	TAAAAAAAAAG	NA	176	0.244	NA	0.419	NA	0.21155756063715425	NA	frameshift_variant	LIMLP_RS04640	51delA	aaa/	Val18fs
Cycle 7 - no PQ #3	NZ_CP011931.1	1154426	GAAAAAAAAAG	GAAAAAAAAG	NA	189	0.238	NA	0.444	NA	0.29042961467127615	NA	frameshift_variant	LIMLP_RS04725	3622delA	aga/	Arg1208fs
Cycle 7 - no PQ #3	NZ_CP011931.1	1190512	AGGGGGT	AGGGGGGT	NA	198	0.929	NA	0.457	NA	1	NA	non_coding_transcript_exon_variant	LIMLP_RS04860	1456dupG
Cycle 7 - no PQ #3	NZ_CP011931.1	1270075	AGGGGGGGGGGT	AGGGGGGGGGT	NA	170	0.206	NA	0.457	NA	0.6902137883750932	NA	frameshift_variant	pcnB	190delG	gtt/	Val64fs
Cycle 7 - no PQ #3	NZ_CP011931.1	1418672	CTA	CTTA	NA	139	0.338	NA	0.468	NA	1	NA	frameshift_variant+stop_gained	flgE	1338dupT	aga/Taga	Arg447fs
Cycle 7 - no PQ #3	NZ_CP011931.1	1426910	G	T	NA	183	0.235	NA	0.442	NA	0.11427673298169985	NA	intergenic_region		1426910G>T
Cycle 7 - no PQ #3	NZ_CP011931.1	1477992	C	T	NA	141	0.213	NA	0.5	NA	0.541279234920333	NA	intergenic_region		1477992C>T
Cycle 7 - no PQ #3	NZ_CP011931.1	1478984	G	C	NA	167	0.24	NA	0.375	NA	0.13922440038792216	NA	missense_variant	LIMLP_RS05995	143G>C	cGa/cCa	Arg48Pro
Cycle 7 - no PQ #3	NZ_CP011931.1	1520113	CTTTTTTTTTC	CTTTTTTTTC	NA	177	0.203	NA	0.5	NA	0.44178372146935785	NA	frameshift_variant	LIMLP_RS06175	296delA	gaa/	Arg102fs
Cycle 7 - no PQ #3	NZ_CP011931.1	1571172	CTTTTTTTTTA	CTTTTTTTTA	CTTTTTTTA	146	0.240	0.226	0.457	0.000	1.49561e+10	0.000485957	frameshift_variant	LIMLP_RS06390	949_950delTT	tta/	Leu317fs
Cycle 7 - no PQ #3	NZ_CP011931.1	1618917	G	T	NA	160	0.212	NA	0.441	NA	0.553816877698432	NA	intergenic_region		1618917G>T
Cycle 7 - no PQ #3	NZ_CP011931.1	1622930	CGG	CG	NA	162	0.988	NA	0.488	NA	1	NA	frameshift_variant	LIMLP_RS06590	727delC	ccg/	Pro243fs
Cycle 7 - no PQ #3	NZ_CP011931.1	1667422	TAAAAAAAAAG	TAAAAAAAAG	NA	156	0.295	NA	0.435	NA	0.10401955695081846	NA	frameshift_variant	fliJ	54delA	aaa/	Glu19fs
Cycle 7 - no PQ #3	NZ_CP011931.1	1697089	T	C	NA	138	0.225	NA	0.452	NA	0.8384461767296087	NA	missense_variant	LIMLP_RS06885	580A>G	Agt/Ggt	Ser194Gly
Cycle 7 - no PQ #3	NZ_CP011931.1	1709883	TAAAAAAAAAG	TAAAAAAAAG	NA	154	0.234	NA	0.5	NA	0.10467904456870952	NA	frameshift_variant	LIMLP_RS06950	774delA	aaa/	Asp259fs
Cycle 7 - no PQ #3	NZ_CP011931.1	1762263	CTTTTTTTTG	CTTTTTTTTTG	NA	148	0.203	NA	0.467	NA	1	NA	frameshift_variant	LIMLP_RS07125	825_826insA	tcc/tccA	Asn279fs
Cycle 7 - no PQ #3	NZ_CP011931.1	1818050	ACC	ACCC	NA	147	0.871	NA	0.453	NA	0.5927842794521295	NA	non_coding_transcript_exon_variant	LIMLP_RS07340	370dupC
Cycle 7 - no PQ #3	NZ_CP011931.1	1843726	A	G	NA	140	0.25	NA	0.457	NA	0.5593454322506299	NA	missense_variant	LIMLP_RS07440	275T>C	cTt/cCt	Leu92Pro
Cycle 7 - no PQ #3	NZ_CP011931.1	1843727	G	T	NA	137	0.212	NA	0.379	NA	0.05850218781114572	NA	missense_variant	LIMLP_RS07440	274C>A	Ctt/Att	Leu92Ile
Cycle 7 - no PQ #3	NZ_CP011931.1	1886897	GAAAAAAAAC	GAAAAAAAC	NA	151	0.205	NA	0.452	NA	0.31016811287582674	NA	frameshift_variant	gspE	86delA	aac/	Asn29fs
Cycle 7 - no PQ #3	NZ_CP011931.1	2044252	CTTTTTTTTTC	CTTTTTTTTC	NA	126	0.222	NA	0.393	NA	0.27214666539248367	NA	frameshift_variant	dnaG	1139delA	gaa/	Arg383fs
Cycle 7 - no PQ #3	NZ_CP011931.1	2165806	CTTTTTTTTTC	CTTTTTTTTC	NA	157	0.217	NA	0.5	NA	0.3128559265540526	NA	frameshift_variant	LIMLP_RS08910	1213delT	tct/	Ser405fs
Cycle 7 - no PQ #3	NZ_CP011931.1	2168649	G	C	NA	159	0.233	NA	0.459	NA	0.7051602580156981	NA	synonymous_variant	LIMLP_RS08925	48G>C	acG/acC	Thr16Thr
Cycle 7 - no PQ #3	NZ_CP011931.1	2170842	GAAAAAAAAAG	GAAAAAAAAG	NA	161	0.261	NA	0.405	NA	0.12730382829234302	NA	frameshift_variant	LIMLP_RS08935	994delA	agg/	Arg332fs
Cycle 7 - no PQ #3	NZ_CP011931.1	2182880	A	G	NA	108	0.222	NA	0.417	NA	0.815447082193652	NA	missense_variant	LIMLP_RS09000	794T>C	cTc/cCc	Leu265Pro
Cycle 7 - no PQ #3	NZ_CP011931.1	2234190	A	G	NA	143	0.273	NA	0.487	NA	1	NA	missense_variant	LIMLP_RS09250	419T>C	cTt/cCt	Leu140Pro
Cycle 7 - no PQ #3	NZ_CP011931.1	2264760	C	A	NA	101	0.267	NA	0.481	NA	0.09559563624800227	NA	intergenic_region		2264760C>A
Cycle 7 - no PQ #3	NZ_CP011931.1	2308470	G	T	NA	130	0.223	NA	0.483	NA	0.39003701736643415	NA	missense_variant	LIMLP_RS09600	887C>A	aCt/aAt	Thr296Asn
Cycle 7 - no PQ #3	NZ_CP011931.1	2346810	GAAAAAAAAAAC	GAAAAAAAAAC	NA	166	0.319	NA	0.434	NA	0.6074925361919103	NA	frameshift_variant	LIMLP_RS09810	26delA	aac/	Asn9fs
Cycle 7 - no PQ #3	NZ_CP011931.1	2357639	C	A	NA	114	0.254	NA	0.379	NA	0.07791986861919144	NA	missense_variant	LIMLP_RS09850	460G>T	Gta/Tta	Val154Leu
Cycle 7 - no PQ #3	NZ_CP011931.1	2467500	C	T	NA	121	0.331	NA	0.425	NA	1	NA	missense_variant	LIMLP_RS10300	335C>T	aCt/aTt	Thr112Ile
Cycle 7 - no PQ #3	NZ_CP011931.1	2500583	CAAAAAAAAAAAAAAT	CAAAAAAAAAAAAAT	CAAAAAAAAAAAAT	167	0.317	0.204	0.434	0.500	0.10226012258605227	0.3094697533938847	intergenic_region		2500596_2500597delAA
Cycle 7 - no PQ #3	NZ_CP011931.1	2504570	C	T	NA	161	0.224	NA	0.472	NA	0.7014734779322737	NA	missense_variant	LIMLP_RS10485	838G>A	Gta/Ata	Val280Ile
Cycle 7 - no PQ #3	NZ_CP011931.1	2558226	G	C	NA	141	0.355	NA	0.48	NA	0.8595067284395912	NA	missense_variant	LIMLP_RS10705	451C>G	Cgt/Ggt	Arg151Gly
Cycle 7 - no PQ #3	NZ_CP011931.1	2630368	C	A	T	133	0.248	0.211	0.424	0.143	0.00020587659118089416	1.12109e+07	missense_variant	LIMLP_RS11015	3055C>A	Ctt/Att	Leu1019Ile
Cycle 7 - no PQ #3	NZ_CP011931.1	2772064	C	T	NA	161	0.205	NA	0.424	NA	0.557493440991041	NA	missense_variant	LIMLP_RS11630	371G>A	tGt/tAt	Cys124Tyr
Cycle 7 - no PQ #3	NZ_CP011931.1	2787406	G	C	NA	142	0.204	NA	0.414	NA	0.29253942067814076	NA	missense_variant	LIMLP_RS11680	292C>G	Cgt/Ggt	Arg98Gly
Cycle 7 - no PQ #3	NZ_CP011931.1	2799839	C	T	NA	134	0.201	NA	0.481	NA	0.281982647229965	NA	intergenic_region		2799839C>T
Cycle 7 - no PQ #3	NZ_CP011931.1	2924785	CTTTTTTTTTG	CTTTTTTTTG	NA	167	0.317	NA	0.453	NA	0.20085512246311032	NA	frameshift_variant	thrS	1517delA	caa/	Arg509fs
Cycle 7 - no PQ #3	NZ_CP011931.1	3015547	C	T	NA	126	0.238	NA	0.467	NA	0.08198576386934774	NA	intergenic_region		3015547C>T
Cycle 7 - no PQ #3	NZ_CP011931.1	3086836	TAAAAAAAAAG	TAAAAAAAAG	NA	156	0.244	NA	0.447	NA	1	NA	frameshift_variant	LIMLP_RS12955	131delA	aag/	Lys44fs
Cycle 7 - no PQ #3	NZ_CP011931.1	3101106	ATTTTTTTTTC	ATTTTTTTTC	NA	148	0.264	NA	0.487	NA	0.17150871968595022	NA	frameshift_variant	LIMLP_RS13020	197delA	gaa/	Ile69fs
Cycle 7 - no PQ #3	NZ_CP011931.1	3221374	GAAAAAAAAAG	GAAAAAAAAG	NA	180	0.322	NA	0.448	NA	0.18204961016686233	NA	frameshift_variant	LIMLP_RS13515	1096delA	aga/	Arg366fs
Cycle 7 - no PQ #3	NZ_CP011931.1	3229838	T	C	NA	129	0.24	NA	0.419	NA	0.837416806258434	NA	missense_variant	LIMLP_RS13550	3913A>G	Agt/Ggt	Ser1305Gly
Cycle 7 - no PQ #3	NZ_CP011931.1	3295174	AGT	AT	NA	162	0.204	NA	0.485	NA	0.6680401620150052	NA	frameshift_variant	LIMLP_RS13835	1085delC	act/	Thr362fs
Cycle 7 - no PQ #3	NZ_CP011931.1	3299221	CTTTTTTTTTA	CTTTTTTTTA	NA	169	0.254	NA	0.465	NA	0.14219454459734288	NA	non_coding_transcript_exon_variant	gene-LIMLP_RS13855	406delA
Cycle 7 - no PQ #3	NZ_CP011931.1	3441453	C	T	NA	192	0.281	NA	0.407	NA	0.10124412214823403	NA	non_coding_transcript_exon_variant	gene-LIMLP_RS14475	1263C>T
Cycle 7 - no PQ #3	NZ_CP011931.1	3458142	CTTTTTTTTTC	CTTTTTTTTC	NA	183	0.273	NA	0.48	NA	0.36763133391056835	NA	frameshift_variant	sufC	464delA	gaa/	Arg158fs
Cycle 7 - no PQ #3	NZ_CP011931.1	3540818	TAAAAAAAAAAT	TAAAAAAAAAT	NA	166	0.241	NA	0.475	NA	0.25307604617179313	NA	frameshift_variant	LIMLP_RS14885	39delT	tat/	Phe16fs
Cycle 7 - no PQ #3	NZ_CP011931.1	3608590	GAAAAAAG	GAAAAAG	NA	164	0.232	NA	0.368	NA	0.13260645314491115	NA	intergenic_region		3608596delA
Cycle 7 - no PQ #3	NZ_CP011931.1	3707125	GTTTTTAT	GTTTTTATTTTTAT	NA	201	0.96	NA	0.487	NA	1	NA	disruptive_inframe_insertion	LIMLP_RS15435	1035_1040dupTATTTT	tta/ttTATTTTa	Phe345_Ile346dup
Cycle 7 - no PQ #3	NZ_CP011931.1	3850112	GAAAAAAG	GAAAAAG	NA	160	0.231	NA	0.378	NA	0.08952742264961192	NA	frameshift_variant	LIMLP_RS16095	1044delA	aaa/	Glu349fs
Cycle 7 - no PQ #3	NZ_CP011931.1	3850349	C	G	NA	148	0.223	NA	0.485	NA	0.054581873073379805	NA	missense_variant	LIMLP_RS16100	365G>C	cGa/cCa	Arg122Pro
Cycle 7 - no PQ #3	NZ_CP011931.1	3857344	ATTTTTTTTTA	ATTTTTTTTA	NA	162	0.216	NA	0.371	NA	0.12413611898537669	NA	frameshift_variant	LIMLP_RS16135	564delA	cta/	Asn191fs
Cycle 7 - no PQ #3	NZ_CP011931.1	3907626	CAAAAAAAAAG	CAAAAAAAAG	NA	192	0.339	NA	0.431	NA	0.5146499827168998	NA	frameshift_variant	LIMLP_RS16385	539delT	ctt/	Cys183fs
Cycle 7 - no PQ #3	NZ_CP011931.1	4113173	G	T	NA	184	0.212	NA	0.41	NA	0.7141754059934569	NA	missense_variant	LIMLP_RS17235	928G>T	Gta/Tta	Val310Leu
Cycle 7 - no PQ #3	NZ_CP011931.1	4212671	TAAAAAAAAAG	TAAAAAAAAG	NA	194	0.294	NA	0.368	NA	1	NA	frameshift_variant	dnaX	1257delA	aaa/	Asp420fs
Cycle 7 - no PQ #3	NZ_CP011932.1	142191	C	T	NA	156	0.205	NA	0.469	NA	0.6906049360403168	NA	synonymous_variant	LIMLP_RS18390	21G>A	gaG/gaA	Glu7Glu
Cycle 7 - no PQ #3	NZ_CP011932.1	309218	A	G	NA	172	0.267	NA	0.435	NA	0.6053286310617914	NA	missense_variant	speE	806T>C	cTt/cCt	Leu269Pro
Cycle 7 - no PQ #3	NZ_CP011933.1	67368	A	G	NA	142	0.246	NA	0.4	NA	0.6833187469789561	NA	missense_variant	LIMLP_RS19600	352A>G	Agt/Ggt	Ser118Gly
Condition	Chromosome	Position	Reference	Alternative (#1)	Alternative (#2)	Depth	Frequency (#1)	Frequency (#2)	Strand balance (#1)	Strand balance (#2)	Fisher p-value (#1)	Fisher p-value (#2)	Effect type	Gene name	CDS position	Codon change	AA change
Cycle 7 - no PQ #4	NZ_CP011931.1	52606	GAAAAAAAAG	GAAAAAAAG	NA	96	0.25	NA	0.5	NA	1	NA	frameshift_variant	LIMLP_RS00230	705delA	aaa/	Asn237fs
Cycle 7 - no PQ #4	NZ_CP011931.1	57900	CTTTTTTTTC	CTTTTTTTC	NA	105	0.229	NA	0.417	NA	0.09008624212936558	NA	frameshift_variant	LIMLP_RS00255	1172delA	gaa/	Gly394fs
Cycle 7 - no PQ #4	NZ_CP011931.1	68635	G	A	NA	84	0.238	NA	0.4	NA	1	NA	synonymous_variant	cysE	69C>T	ctC/ctT	Leu23Leu
Cycle 7 - no PQ #4	NZ_CP011931.1	272087	CTTTTTTTTA	CTTTTTTTA	NA	67	0.209	NA	0.429	NA	0.33211185497019613	NA	intergenic_region		272095delT
Cycle 7 - no PQ #4	NZ_CP011931.1	395540	A	G	NA	91	0.22	NA	0.35	NA	0.20280893491142307	NA	missense_variant	murB	397A>G	Agt/Ggt	Ser133Gly
Cycle 7 - no PQ #4	NZ_CP011931.1	435988	CAA	CAAA	NA	102	0.206	NA	0.476	NA	0.80537860823338	NA	frameshift_variant	LIMLP_RS01890	545dupA	aag/aaAg	Met184fs
Cycle 7 - no PQ #4	NZ_CP011931.1	450001	G	C	NA	94	0.255	NA	0.5	NA	1	NA	intergenic_region		450001G>C
Cycle 7 - no PQ #4	NZ_CP011931.1	456924	A	G	NA	92	0.326	NA	0.467	NA	0.8229966576513126	NA	missense_variant	LIMLP_RS01950	41T>C	cTg/cCg	Leu14Pro
Cycle 7 - no PQ #4	NZ_CP011931.1	482470	CAAAAAAAAAG	CAAAAAAAAG	NA	77	0.208	NA	0.375	NA	0.07512046458784602	NA	frameshift_variant	LIMLP_RS02055	118delT	ttt/	Phe42fs
Cycle 7 - no PQ #4	NZ_CP011931.1	495474	G	T	NA	84	0.25	NA	0.476	NA	0.44038171637022994	NA	intergenic_region		495474G>T
Cycle 7 - no PQ #4	NZ_CP011931.1	556647	CTTTTTTC	CTTTTTC	NA	75	0.227	NA	0.471	NA	1	NA	frameshift_variant	LIMLP_RS02325	1214delA	gaa/	Arg407fs
Cycle 7 - no PQ #4	NZ_CP011931.1	655748	GAAAAAAAAAG	GAAAAAAAAG	NA	79	0.215	NA	0.353	NA	0.2708966321791099	NA	frameshift_variant	LIMLP_RS02675	511delA	agc/	Ser171fs
Cycle 7 - no PQ #4	NZ_CP011931.1	772081	A	G	NA	81	1	NA	0.457	NA	1	NA	missense_variant	rpsJ	85A>G	Aca/Gca	Thr29Ala
Cycle 7 - no PQ #4	NZ_CP011931.1	787248	C	T	NA	91	0.209	NA	0.474	NA	1	NA	intergenic_region		787248C>T
Cycle 7 - no PQ #4	NZ_CP011931.1	803860	A	G	NA	70	0.243	NA	0.412	NA	0.2692909084139419	NA	missense_variant	LIMLP_RS03300	776T>C	cTt/cCt	Leu259Pro
Cycle 7 - no PQ #4	NZ_CP011931.1	820827	AGGGGGGGA	AGGGGGGGGA	NA	89	0.618	NA	0.382	NA	0.3359134279800431	NA	non_coding_transcript_exon_variant	gene-LIMLP_RS22460	276dupG
Cycle 7 - no PQ #4	NZ_CP011931.1	884874	CAAAAAAAAAAT	CAAAAAAAAAT	NA	111	0.243	NA	0.407	NA	0.374981197609491	NA	frameshift_variant	LIMLP_RS03675	529delA	ata/	Ile177fs
Cycle 7 - no PQ #4	NZ_CP011931.1	944883	TAAAAAAAAAT	TAAAAAAAAT	NA	80	0.388	NA	0.452	NA	0.25042435116292805	NA	frameshift_variant	nusA	135delA	aaa/	Lys45fs
Cycle 7 - no PQ #4	NZ_CP011931.1	948964	CAAAAAAAAAAT	CAAAAAAAAAT	NA	71	0.225	NA	0.5	NA	1	NA	frameshift_variant	rbfA	184delA	ata/	Ile62fs
Cycle 7 - no PQ #4	NZ_CP011931.1	1043089	CGG	CGGG	NA	89	0.236	NA	0.429	NA	0.30499587522832183	NA	frameshift_variant	LIMLP_RS04300	698dupG	ggt/ggGt	Thr234fs
Cycle 7 - no PQ #4	NZ_CP011931.1	1045015	CTTTTTTTTTG	CTTTTTTTTTTG	NA	97	0.206	NA	0.5	NA	0.288988940260023	NA	frameshift_variant	LIMLP_RS04305	10_11insA	caa/cAaa	Arg7fs
Cycle 7 - no PQ #4	NZ_CP011931.1	1071805	C	T	NA	69	0.246	NA	0.412	NA	0.5437634504821504	NA	non_coding_transcript_exon_variant	LIMLP_RS04420	2497C>T
Cycle 7 - no PQ #4	NZ_CP011931.1	1087987	CGGGGGA	CGGGGGGA	NA	70	0.643	NA	0.422	NA	0.573832099907493	NA	non_coding_transcript_exon_variant	gene-LIMLP_RS04490	2202_2203insC
Cycle 7 - no PQ #4	NZ_CP011931.1	1109504	AGT	AGGT	NA	68	0.221	NA	0.467	NA	1	NA	frameshift_variant	LIMLP_RS04580	743dupG	agt/agGt	Ser248fs
Cycle 7 - no PQ #4	NZ_CP011931.1	1154426	GAAAAAAAAAG	GAAAAAAAAG	NA	100	0.28	NA	0.464	NA	1	NA	frameshift_variant	LIMLP_RS04725	3622delA	aga/	Arg1208fs
Cycle 7 - no PQ #4	NZ_CP011931.1	1190512	AGGGGGT	AGGGGGGT	NA	86	0.907	NA	0.487	NA	0.49493670886075947	NA	non_coding_transcript_exon_variant	LIMLP_RS04860	1456dupG
Cycle 7 - no PQ #4	NZ_CP011931.1	1193466	C	G	T	68	0.221	0.206	0.467	0.000	0.7648460779248389	7.51095e+10	missense_variant	LIMLP_RS04870	985C>G	Cgt/Ggt	Arg329Gly
Cycle 7 - no PQ #4	NZ_CP011931.1	1224226	C	T	NA	71	0.225	NA	0.5	NA	0.5628012827649508	NA	missense_variant	LIMLP_RS04955	5786C>T	aCt/aTt	Thr1929Ile
Cycle 7 - no PQ #4	NZ_CP011931.1	1244701	CTTTTTTTTTA	CTTTTTTTTA	NA	99	0.253	NA	0.4	NA	0.4919316545792197	NA	frameshift_variant	LIMLP_RS23265	151delT	tat/	Tyr51fs
Cycle 7 - no PQ #4	NZ_CP011931.1	1261930	C	T	NA	76	0.224	NA	0.412	NA	0.2676930769093454	NA	missense_variant	LIMLP_RS05125	73C>T	Ctt/Ttt	Leu25Phe
Cycle 7 - no PQ #4	NZ_CP011931.1	1294121	C	T	NA	74	0.23	NA	0.412	NA	0.5813971397482803	NA	missense_variant	LIMLP_RS05235	86C>T	aCt/aTt	Thr29Ile
Cycle 7 - no PQ #4	NZ_CP011931.1	1329789	AGT	AT	NA	98	0.224	NA	0.409	NA	0.571489500499269	NA	frameshift_variant	LIMLP_RS05370	1289delC	act/	Thr430fs
Cycle 7 - no PQ #4	NZ_CP011931.1	1340122	T	C	NA	78	0.244	NA	0.474	NA	1	NA	missense_variant	LIMLP_RS05420	248T>C	cTt/cCt	Leu83Pro
Cycle 7 - no PQ #4	NZ_CP011931.1	1380302	GTTTTTTTTTTTTTTTTTTTTTTG	GTTTTTTTTTTTTTTTTTG	NA	101	0.238	NA	0.5	NA	1	NA	intergenic_region		1380320_1380324delTTTTT
Cycle 7 - no PQ #4	NZ_CP011931.1	1426910	G	T	NA	65	0.246	NA	0.5	NA	0.7710773770694328	NA	intergenic_region		1426910G>T
Cycle 7 - no PQ #4	NZ_CP011931.1	1470857	TAAAAAAG	TAAAAAG	NA	84	0.226	NA	0.421	NA	0.7947915320658484	NA	frameshift_variant	LIMLP_RS05970	351delA	aaa/	Glu118fs
Cycle 7 - no PQ #4	NZ_CP011931.1	1470936	C	G	NA	68	0.235	NA	0.438	NA	0.07396158129678891	NA	missense_variant	LIMLP_RS05970	424C>G	Cgt/Ggt	Arg142Gly
Cycle 7 - no PQ #4	NZ_CP011931.1	1500881	GAAAAAAAAAT	GAAAAAAAAT	NA	65	0.308	NA	0.35	NA	0.1829162765497728	NA	intergenic_region		1500890delA
Cycle 7 - no PQ #4	NZ_CP011931.1	1503366	CTTTTTTTTA	CTTTTTTTA	NA	67	0.209	NA	0.5	NA	0.7678585452087159	NA	frameshift_variant	LIMLP_RS06105	667delA	aaa/	Lys225fs
Cycle 7 - no PQ #4	NZ_CP011931.1	1592501	G	A	NA	84	0.25	NA	0.381	NA	0.30951011080940555	NA	intergenic_region		1592501G>A
Cycle 7 - no PQ #4	NZ_CP011931.1	1622930	CGG	CG	NA	72	0.931	NA	0.493	NA	1	NA	frameshift_variant	LIMLP_RS06590	727delC	ccg/	Pro243fs
Cycle 7 - no PQ #4	NZ_CP011931.1	1664811	C	T	NA	69	0.217	NA	0.467	NA	0.37184635981854613	NA	intergenic_region		1664811C>T
Cycle 7 - no PQ #4	NZ_CP011931.1	1667422	TAAAAAAAAAG	TAAAAAAAAG	NA	93	0.204	NA	0.421	NA	0.7843169840146353	NA	frameshift_variant	fliJ	54delA	aaa/	Glu19fs
Cycle 7 - no PQ #4	NZ_CP011931.1	1680985	CTTTTTTTTTC	CTTTTTTTTC	NA	64	0.219	NA	0.429	NA	0.1230906617950588	NA	frameshift_variant	feoB	386delA	gaa/	Arg132fs
Cycle 7 - no PQ #4	NZ_CP011931.1	1697089	T	C	NA	86	0.221	NA	0.368	NA	0.12215399613901615	NA	missense_variant	LIMLP_RS06885	580A>G	Agt/Ggt	Ser194Gly
Cycle 7 - no PQ #4	NZ_CP011931.1	1700305	GAG	GAAG	NA	60	0.233	NA	0.357	NA	0.36067378227046326	NA	frameshift_variant	clpP	423dupA	gag/Agag	Glu142fs
Cycle 7 - no PQ #4	NZ_CP011931.1	1729098	C	T	NA	63	0.222	NA	0.429	NA	0.539516540716791	NA	intergenic_region		1729098C>T
Cycle 7 - no PQ #4	NZ_CP011931.1	1818050	ACC	ACCC	NA	62	0.871	NA	0.481	NA	1	NA	non_coding_transcript_exon_variant	LIMLP_RS07340	370dupC
Cycle 7 - no PQ #4	NZ_CP011931.1	1839455	GAAAAAAG	GAAAAAG	NA	78	0.231	NA	0.444	NA	1	NA	frameshift_variant	LIMLP_RS07420	341delT	ctt/	Ser116fs
Cycle 7 - no PQ #4	NZ_CP011931.1	1886897	GAAAAAAAAC	GAAAAAAAC	NA	77	0.208	NA	0.5	NA	0.7727964152744113	NA	frameshift_variant	gspE	86delA	aac/	Asn29fs
Cycle 7 - no PQ #4	NZ_CP011931.1	1904962	CTTTTTTTTTC	CTTTTTTTTC	NA	76	0.289	NA	0.364	NA	0.285713759992704	NA	frameshift_variant	LIMLP_RS07740	389delA	gaa/	Arg133fs
Cycle 7 - no PQ #4	NZ_CP011931.1	2038308	C	T	NA	70	0.2	NA	0.429	NA	0.22319084301155118	NA	missense_variant	LIMLP_RS08415	511G>A	Gta/Ata	Val171Ile
Cycle 7 - no PQ #4	NZ_CP011931.1	2044252	CTTTTTTTTTC	CTTTTTTTTC	NA	86	0.279	NA	0.458	NA	0.30298965748067547	NA	frameshift_variant	dnaG	1139delA	gaa/	Arg383fs
Cycle 7 - no PQ #4	NZ_CP011931.1	2062668	C	T	NA	76	0.25	NA	0.368	NA	0.29347824606745393	NA	missense_variant	uvrA	2611G>A	Gta/Ata	Val871Ile
Cycle 7 - no PQ #4	NZ_CP011931.1	2139997	CTTTTTTTTC	CTTTTTTTC	NA	74	0.23	NA	0.353	NA	0.26000166105944134	NA	frameshift_variant	serB	617delA	gaa/	Asp209fs
Cycle 7 - no PQ #4	NZ_CP011931.1	2158972	CTTTTTTTTTC	CTTTTTTTTC	NA	68	0.25	NA	0.353	NA	0.08351436209979947	NA	frameshift_variant	sppA	55delT	tct/	Ser19fs
Cycle 7 - no PQ #4	NZ_CP011931.1	2160149	GAAAAAAAAAG	GAAAAAAAAG	NA	67	0.239	NA	0.438	NA	0.5450682488518204	NA	frameshift_variant	LIMLP_RS08885	210delA	aaa/	Glu72fs
Cycle 7 - no PQ #4	NZ_CP011931.1	2165806	CTTTTTTTTTC	CTTTTTTTTC	NA	74	0.284	NA	0.429	NA	0.7879509562351472	NA	frameshift_variant	LIMLP_RS08910	1213delT	tct/	Ser405fs
Cycle 7 - no PQ #4	NZ_CP011931.1	2170842	GAAAAAAAAAG	GAAAAAAAAG	NA	64	0.406	NA	0.462	NA	0.7736426282792158	NA	frameshift_variant	LIMLP_RS08935	994delA	agg/	Arg332fs
Cycle 7 - no PQ #4	NZ_CP011931.1	2227457	CAAAAAAAAAG	CAAAAAAAAG	NA	69	0.203	NA	0.429	NA	1	NA	frameshift_variant	LIMLP_RS09220	105delA	aaa/	Gly36fs
Cycle 7 - no PQ #4	NZ_CP011931.1	2256952	C	T	NA	81	0.21	NA	0.353	NA	0.05285306342000877	NA	synonymous_variant	LIMLP_RS09360	373C>T	Cta/Tta	Leu125Leu
Cycle 7 - no PQ #4	NZ_CP011931.1	2284288	GAAAAAAAAG	GAAAAAAAG	NA	71	0.239	NA	0.471	NA	1	NA	frameshift_variant	LIMLP_RS09505	987delA	aaa/	Asp330fs
Cycle 7 - no PQ #4	NZ_CP011931.1	2346810	GAAAAAAAAAAC	GAAAAAAAAAC	NA	89	0.326	NA	0.483	NA	1	NA	frameshift_variant	LIMLP_RS09810	26delA	aac/	Asn9fs
Cycle 7 - no PQ #4	NZ_CP011931.1	2354877	C	T	NA	64	0.219	NA	0.5	NA	0.09578688989023013	NA	missense_variant	LIMLP_RS09845	1045G>A	Gcg/Acg	Ala349Thr
Cycle 7 - no PQ #4	NZ_CP011931.1	2467500	C	T	NA	66	0.288	NA	0.474	NA	1	NA	missense_variant	LIMLP_RS10300	335C>T	aCt/aTt	Thr112Ile
Cycle 7 - no PQ #4	NZ_CP011931.1	2488147	C	A	T	60	0.200	0.217	0.417	0.000	0.010365557098544939	1.40633e+09	missense_variant	LIMLP_RS10400	1050G>T	aaG/aaT	Lys350Asn
Cycle 7 - no PQ #4	NZ_CP011931.1	2494474	CTTTTTTC	CTTTTTC	NA	69	0.275	NA	0.421	NA	0.15785189065670413	NA	frameshift_variant	ssb	131delA	gaa/	Arg46fs
Cycle 7 - no PQ #4	NZ_CP011931.1	2500583	CAAAAAAAAAAAAAAT	CAAAAAAAAAAAAAT	CAAAAAAAAAAAAT	67	0.299	0.313	0.350	0.429	0.6941529235382309	1.0	intergenic_region		2500596_2500597delAA
Cycle 7 - no PQ #4	NZ_CP011931.1	2623715	C	A	NA	70	0.257	NA	0.389	NA	0.0947876823005295	NA	missense_variant	LIMLP_RS11000	1372C>A	Ctc/Atc	Leu458Ile
Cycle 7 - no PQ #4	NZ_CP011931.1	2630368	C	A	T	83	0.205	0.229	0.412	0.421	0.10272476704582037	0.0032078874954811834	missense_variant	LIMLP_RS11015	3055C>A	Ctt/Att	Leu1019Ile
Cycle 7 - no PQ #4	NZ_CP011931.1	2647065	C	A	NA	66	0.227	NA	0.4	NA	0.2286090248685802	NA	missense_variant	LIMLP_RS11105	1050G>T	aaG/aaT	Lys350Asn
Cycle 7 - no PQ #4	NZ_CP011931.1	2664455	C	G	NA	65	0.231	NA	0.4	NA	0.7753906869750039	NA	intergenic_region		2664455C>G
Cycle 7 - no PQ #4	NZ_CP011931.1	2715408	G	A	NA	78	0.218	NA	0.471	NA	0.4055823402813892	NA	intergenic_region		2715408G>A
Cycle 7 - no PQ #4	NZ_CP011931.1	2812982	G	A	NA	80	0.212	NA	0.353	NA	0.05242311071405432	NA	synonymous_variant	LIMLP_RS11770	510C>T	taC/taT	Tyr170Tyr
Cycle 7 - no PQ #4	NZ_CP011931.1	2914303	CGAGAGAGAGAA	CGAGAGAGAA	NA	84	0.25	NA	0.476	NA	0.08913039088175191	NA	frameshift_variant	LIMLP_RS12205	130_131delTC	tct/	Arg47fs
Cycle 7 - no PQ #4	NZ_CP011931.1	2924785	CTTTTTTTTTG	CTTTTTTTTG	NA	79	0.241	NA	0.474	NA	0.42555848217477654	NA	frameshift_variant	thrS	1517delA	caa/	Arg509fs
Cycle 7 - no PQ #4	NZ_CP011931.1	3075908	AGA	AA	NA	85	0.341	NA	0.448	NA	0.4690501292105376	NA	frameshift_variant	LIMLP_RS12920	211delC	cta/	Leu71fs
Cycle 7 - no PQ #4	NZ_CP011931.1	3089830	ATTTTTTTTTG	ATTTTTTTTTTG	NA	88	0.273	NA	0.417	NA	0.09246248383395222	NA	frameshift_variant	LIMLP_RS12965	801dupT	ggt/Tggt	Gly268fs
Cycle 7 - no PQ #4	NZ_CP011931.1	3193953	CTTTTTTTTTC	CTTTTTTTTC	NA	69	0.275	NA	0.421	NA	1	NA	frameshift_variant	LIMLP_RS13375	139delA	aaa/	Val50fs
Cycle 7 - no PQ #4	NZ_CP011931.1	3229838	T	C	NA	86	0.256	NA	0.455	NA	0.4604648659581635	NA	missense_variant	LIMLP_RS13550	3913A>G	Agt/Ggt	Ser1305Gly
Cycle 7 - no PQ #4	NZ_CP011931.1	3244996	C	T	NA	61	0.262	NA	0.438	NA	0.25220388573240293	NA	missense_variant	LIMLP_RS13605	22C>T	Ctc/Ttc	Leu8Phe
Cycle 7 - no PQ #4	NZ_CP011931.1	3295174	AGT	AT	NA	65	0.277	NA	0.389	NA	1	NA	frameshift_variant	LIMLP_RS13835	1085delC	act/	Thr362fs
Cycle 7 - no PQ #4	NZ_CP011931.1	3299221	CTTTTTTTTTA	CTTTTTTTTA	NA	73	0.384	NA	0.429	NA	0.21856709332559984	NA	non_coding_transcript_exon_variant	gene-LIMLP_RS13855	406delA
Cycle 7 - no PQ #4	NZ_CP011931.1	3342286	C	T	NA	87	0.218	NA	0.368	NA	0.2986578564126352	NA	synonymous_variant	LIMLP_RS14055	571C>T	Cta/Tta	Leu191Leu
Cycle 7 - no PQ #4	NZ_CP011931.1	3428266	CTTTTTTC	CTTTTTC	NA	81	0.235	NA	0.368	NA	0.42284907481220635	NA	frameshift_variant	sphH	311delA	gaa/	Arg106fs
Cycle 7 - no PQ #4	NZ_CP011931.1	3441453	C	T	NA	75	0.267	NA	0.45	NA	0.30102846998770866	NA	non_coding_transcript_exon_variant	gene-LIMLP_RS14475	1263C>T
Cycle 7 - no PQ #4	NZ_CP011931.1	3458142	CTTTTTTTTTC	CTTTTTTTTC	NA	81	0.247	NA	0.5	NA	0.27471580742591883	NA	frameshift_variant	sufC	464delA	gaa/	Arg158fs
Cycle 7 - no PQ #4	NZ_CP011931.1	3490507	C	T	NA	63	0.222	NA	0.429	NA	0.2133558012937513	NA	intergenic_region		3490507C>T
Cycle 7 - no PQ #4	NZ_CP011931.1	3556098	C	A	NA	70	0.314	NA	0.455	NA	0.1090180339507783	NA	intergenic_region		3556098C>A
Cycle 7 - no PQ #4	NZ_CP011931.1	3578455	C	A	NA	67	0.299	NA	0.35	NA	0.40304330015742607	NA	missense_variant	LIMLP_RS15025	539C>A	aCt/aAt	Thr180Asn
Cycle 7 - no PQ #4	NZ_CP011931.1	3620816	C	T	NA	78	0.205	NA	0.5	NA	0.7773982054290038	NA	missense_variant	LIMLP_RS15140	1346G>A	tGt/tAt	Cys449Tyr
Cycle 7 - no PQ #4	NZ_CP011931.1	3707125	GTTTTTAT	GTTTTTATTTTTAT	NA	75	0.947	NA	0.493	NA	1	NA	disruptive_inframe_insertion	LIMLP_RS15435	1035_1040dupTATTTT	tta/ttTATTTTa	Phe345_Ile346dup
Cycle 7 - no PQ #4	NZ_CP011931.1	3730096	CTTTTTTTA	CTTTTTTA	NA	82	0.207	NA	0.471	NA	1	NA	frameshift_variant	ftsH	1213delA	aaa/	Arg407fs
Cycle 7 - no PQ #4	NZ_CP011931.1	3733613	G	C	NA	74	0.257	NA	0.421	NA	1	NA	missense_variant	LIMLP_RS15560	67C>G	Cat/Gat	His23Asp
Cycle 7 - no PQ #4	NZ_CP011931.1	3907626	CAAAAAAAAAG	CAAAAAAAAG	NA	87	0.207	NA	0.444	NA	0.38869195495448083	NA	frameshift_variant	LIMLP_RS16385	539delT	ctt/	Cys183fs
Cycle 7 - no PQ #4	NZ_CP011931.1	4056012	C	T	NA	85	0.247	NA	0.381	NA	0.1314384653904291	NA	intergenic_region		4056012C>T
Cycle 7 - no PQ #4	NZ_CP011931.1	4074478	GAAAAAAG	GAAAAAG	NA	110	0.264	NA	0.414	NA	0.6665404409017779	NA	frameshift_variant	LIMLP_RS17080	1860delA	aaa/	Glu621fs
Cycle 7 - no PQ #4	NZ_CP011931.1	4151990	GAAAAAAAAAAT	GAAAAAAAAAT	NA	83	0.229	NA	0.368	NA	0.058597479828137296	NA	frameshift_variant	LIMLP_RS17370	10delT	ttt/	Ser7fs
Cycle 7 - no PQ #4	NZ_CP011931.1	4188206	T	C	NA	81	0.321	NA	0.423	NA	0.09644792627698909	NA	intergenic_region		4188206T>C
Cycle 7 - no PQ #4	NZ_CP011931.1	4212671	TAAAAAAAAAG	TAAAAAAAAG	NA	101	0.347	NA	0.371	NA	0.07339682563387687	NA	frameshift_variant	dnaX	1257delA	aaa/	Asp420fs
Cycle 7 - no PQ #4	NZ_CP011932.1	10822	CAA	CAAA	NA	66	0.212	NA	0.357	NA	1	NA	frameshift_variant	LIMLP_RS17815	997dupA	aga/aAga	Arg333fs
Cycle 7 - no PQ #4	NZ_CP011932.1	105263	C	T	NA	90	0.2	NA	0.389	NA	0.054756346026336514	NA	intergenic_region		105263C>T
Cycle 7 - no PQ #4	NZ_CP011932.1	142191	C	T	NA	81	0.21	NA	0.412	NA	0.4125915799817037	NA	synonymous_variant	LIMLP_RS18390	21G>A	gaG/gaA	Glu7Glu
Cycle 7 - no PQ #4	NZ_CP011932.1	176655	C	T	NA	64	0.25	NA	0.438	NA	0.14530619048033483	NA	missense_variant	LIMLP_RS18535	913C>T	Ctc/Ttc	Leu305Phe
Cycle 7 - no PQ #4	NZ_CP011932.1	223356	A	G	NA	110	0.209	NA	0.435	NA	0.23735840058825078	NA	missense_variant	LIMLP_RS18715	679A>G	Agt/Ggt	Ser227Gly
Cycle 7 - no PQ #4	NZ_CP011932.1	241369	C	T	NA	86	0.244	NA	0.429	NA	0.07092775915698737	NA	intergenic_region		241369C>T
Cycle 7 - no PQ #4	NZ_CP011932.1	342212	T	C	NA	87	0.207	NA	0.5	NA	0.7903752200011627	NA	missense_variant	LIMLP_RS19200	1123A>G	Agt/Ggt	Ser375Gly
