# Supplementary material for: Revisiting oxygen toxicity: evolution and adaptation to superoxide in a SOD-deficient bacterial pathogen
Source: mBio. 2025 Jul 23;16(8):e00645-25. doi: 10.1128/mbio.00645-25 (PMC12345160; doi:10.1128/mbio.00645-25)
Supplement: Table S4 — DEGs in the adapted strain. [file mbio.00645-25-s0004.xlsx]

## Sheet: Adapted_strains
Table S4. Complete data set of RNASeq of the superoxide-adapted strain.
This table includes the statistical analysis of all genes detected by RNAseq analysis in the comparison of the adapted strain (Cycle 7) against the non adapted clonal stock, according to the output of DESeq2
Gene	baseMean	log2FoldChange	pvalue	padj
gene-LIMLP_RS00005	10024.0968712986	-0.0335483316807056	0.472639687700264	0.705573272389712
gene-LIMLP_RS00010	9348.68286085467	0.0854769870609264	0.0447457349335734	0.209166362632283
gene-LIMLP_RS00015	3033.69726788537	-0.0591047384017444	0.210458436063522	0.482692530477911
gene-LIMLP_RS00020	1552.83733968893	-0.0423067657205005	0.375139738617527	0.637218587631946
gene-LIMLP_RS00025	17722.7279463433	-0.00338507495007145	0.938491418318042	0.974376266985939
gene-LIMLP_RS00030	18024.7369849825	-0.06485785010084	0.156757380500575	0.411421893973282
gene-LIMLP_RS00035	8153.17086473508	-0.0337772700303694	0.459839372048437	0.700145155492704
gene-LIMLP_RS00045	10885.0362034486	-0.043151618508162	0.364362899396092	0.629924222806641
gene-LIMLP_RS00050	1415.26610093573	0.0920359282352651	0.0555051386155451	0.232088722284579
gene-LIMLP_RS00055	182609.365151595	0.0325072860016192	0.489438396184584	0.716647873118654
gene-LIMLP_RS00060	6755.53200297388	0.00730886555910413	0.872521557329548	0.938498932128711
gene-LIMLP_RS00065	3148.81146985206	0.0118645930743874	0.802396072372454	0.901732941270554
gene-LIMLP_RS00070	2452.39310126099	0.142888577186935	0.00528675651721496	0.0696393444681419
gene-LIMLP_RS00075	539.425080802405	0.0162522974745713	0.711337874068628	0.845012232739321
gene-LIMLP_RS00080	791.050597211428	0.0447603116645374	0.348014039870838	0.615103070072572
gene-LIMLP_RS00085	6156.69948469388	-0.0273098676054625	0.537735750267749	0.746662160509096
gene-LIMLP_RS00090	2741.00469382477	0.00176542832852255	0.969448721599142	0.98620546303482
gene-LIMLP_RS00095	6117.97612129454	0.0786223019838162	0.0831417817600427	0.288893253536657
gene-LIMLP_RS00100	5357.94141474228	-0.0273759944965403	0.532309326916017	0.742727055981033
gene-LIMLP_RS00110	6143.60205504455	0.0489160260626202	0.279996397701676	0.549247287530444
gene-LIMLP_RS00120	5334.64523757462	-0.0159357684760553	0.734455330940148	0.858571039704941
gene-LIMLP_RS00125	7975.37643087184	0.0819738051555692	0.071023761281708	0.265270672656698
gene-LIMLP_RS00130	2769.83602467538	-0.035651903747403	0.451530486655468	0.694320253698702
gene-LIMLP_RS00135	880.285863655121	0.0354978293709042	0.452782434203749	0.694320253698702
gene-LIMLP_RS00140	4142.50971771879	-0.00911303242594684	0.835796350292496	0.915683854788185
gene-LIMLP_RS00145	19239.5847820661	0.093538064619923	0.0283760345115148	0.170256207069089
gene-LIMLP_RS00150	4596.91874690973	-0.0452434964212372	0.332504576518368	0.599140753399881
gene-LIMLP_RS00155	2268.3383118015	0.0123741841368319	0.795327309322771	0.897975464516153
gene-LIMLP_RS00160	1191.18102585386	0.0920574032878838	0.0592517966139481	0.239093517322481
gene-LIMLP_RS00165	1819.23111520431	-0.0307858851083677	0.51725196933897	0.733929950717037
gene-LIMLP_RS00170	7338.33469842015	-0.122823996875841	0.0132391331181562	0.115817149262649
gene-LIMLP_RS00175	1533.24660715829	0.166702333817674	0.00132264069137757	0.0309229696243647
gene-LIMLP_RS00180	1623.24401878405	0.112197389469559	0.024409102906543	0.15635996737309
gene-LIMLP_RS00185	6510.23485477566	-0.0876770735193817	0.0553055207685332	0.232088722284579
gene-LIMLP_RS00190	3778.85948921079	0.111712663340565	0.0247252064647954	0.156836272741636
gene-LIMLP_RS00195	7350.64749301812	-0.0625331428074967	0.192664069374766	0.461494292957141
gene-LIMLP_RS00200	3453.59039231405	0.00969921743138972	0.823119150373609	0.909717434588333
gene-LIMLP_RS00205	864.489513159683	-0.0365130047966982	0.443384594216728	0.690691542780749
gene-LIMLP_RS00210	2913.72362479346	0.024582864595577	0.601518724319732	0.783341429625469
gene-LIMLP_RS00215	2197.71160659178	0.0757500615902659	0.119100636440357	0.352079095513282
gene-LIMLP_RS00220	315.770092997429	0.0669808408077929	0.158106318671807	0.411707392941958
gene-LIMLP_RS00230	8848.5699246684	0.0353172326026571	0.408542912619112	0.664099543065961
gene-LIMLP_RS00235	2410.28188434975	-0.00953501965376087	0.831205557313655	0.913613057586025
gene-LIMLP_RS00240	7231.57925211972	-0.0554069594901257	0.2510614289267	0.525669423051154
gene-LIMLP_RS00245	9640.02710272614	-0.0337708428216324	0.476170794177163	0.708690558606531
gene-LIMLP_RS00250	3785.70139556938	-0.036644783698551	0.428501483253298	0.681549877590853
gene-LIMLP_RS00255	7151.75569818172	-0.113834022257474	0.00867133072728642	0.0897952862662973
gene-LIMLP_RS00260	14611.4783410204	-0.0104316148053592	0.819020283131102	0.908613014974098
gene-LIMLP_RS00265	3597.37132378311	0.16354506086465	0.000320063384970556	0.0139378546038055
gene-LIMLP_RS00270	998.553902415024	0.0774441957738376	0.111321713432869	0.339595431040109
gene-LIMLP_RS00275	1643.55505496706	-0.0199501750897764	0.675911171904742	0.826237112366311
gene-LIMLP_RS00280	3371.90503859892	-0.104168006435504	0.0325611117023682	0.183417104785703
gene-LIMLP_RS00285	32162.5217936438	0.0167937092368788	0.71099612926413	0.845012232739321
gene-LIMLP_RS00290	3924.22856482923	0.0270703557138281	0.556780195369254	0.757633605213226
gene-LIMLP_RS00295	1963.21702682518	0.130335452296158	0.00975729856467374	0.0955714885052659
gene-LIMLP_RS00300	6957.41613596768	0.0725649007148501	0.107513761442071	0.332702350889145
gene-LIMLP_RS00315	871.019190507202	0.0182538234250077	0.702806791357228	0.840434695195183
gene-LIMLP_RS00320	2365.54514549284	0.132602688632406	0.0075458861733118	0.0834172239995047
gene-LIMLP_RS00325	33912.541052308	-0.0781551567722447	0.0715284922347986	0.265854006814311
gene-LIMLP_RS00330	4609.07552602556	-0.178580509840525	0.000195088076262017	0.0103244854677923
gene-LIMLP_RS00340	182.186308167016	-0.0835787686678313	0.0658137695438676	0.253379327762393
gene-LIMLP_RS00345	24779.1440686791	-0.0307629223861731	0.478156310554885	0.709752979273038
gene-LIMLP_RS00350	70858.4815688153	0.0513076867570043	0.242154128670595	0.516775850012107
gene-LIMLP_RS00355	3005.55428939048	-0.0188200358620786	0.67059462046489	0.823239251204009
gene-LIMLP_RS00360	4260.32271900972	-0.0506666030843406	0.264553120793072	0.535481764653049
gene-LIMLP_RS00365	6186.91398933797	0.0825176993113648	0.088739741122292	0.299692760293163
gene-LIMLP_RS00370	12788.2453570509	0.170121296262193	0.000342167490114531	0.0141731545905272
gene-LIMLP_RS00375	11487.9569909994	0.104624518856574	0.0347724019974583	0.18975796518613
gene-LIMLP_RS00380	520.932723539426	-0.0367040017143647	0.441613430644646	0.689720360551713
gene-LIMLP_RS00385	1329.745668822	0.000733856747258631	0.987468536265882	0.99295607712258
gene-LIMLP_RS00390	412.855721928469	0.0812998197447539	0.0953882442695826	0.3117345853601
gene-LIMLP_RS00395	3585.57047452731	0.0163210775789046	0.728176916760888	0.855528354466852
gene-LIMLP_RS00400	7203.61888878174	0.0698515838295283	0.13268769349778	0.374225012506454
gene-LIMLP_RS00405	12539.735007061	0.134477171123445	0.0027215519540913	0.0482303897843603
gene-LIMLP_RS00410	7241.91402235519	0.0422429638093376	0.352886408691566	0.619649642475406
gene-LIMLP_RS00420	3335.28440856094	0.00472707627698836	0.921263242315414	0.966288263743705
gene-LIMLP_RS00425	2672.14422098185	0.0357658939645365	0.456366289951993	0.697637752269876
gene-LIMLP_RS00430	1580.05925726741	0.0346147653858337	0.469742226312067	0.704306050615301
gene-LIMLP_RS00435	1999.13938575022	0.00186888245737181	0.968319240978299	0.985810349565707
gene-LIMLP_RS00440	108.421060103834	0.0337728371145942	0.32825775870705	0.596708012769101
gene-LIMLP_RS00445	818.288266408996	0.0627857796242977	0.19241115322927	0.461494292957141
gene-LIMLP_RS00450	1107.12639790725	0.239837747894952	6.50706349806601e-05	0.00532649626341689
gene-LIMLP_RS00455	270.879395379711	0.112234852983307	0.0201990834591469	0.145653927990199
gene-LIMLP_RS00460	7.39128974539896	0.00765844817826329	0.606105085668829	NA
gene-LIMLP_RS00465	1512.10175585502	0.0358982795656393	0.441529078968886	0.689720360551713
gene-LIMLP_RS00470	4360.23807895602	0.123560486784329	0.00806446727302568	0.0869142272246467
gene-LIMLP_RS00475	19315.2715680347	0.048435782681445	0.254564289449604	0.528178652460917
gene-LIMLP_RS00480	1955.26297078395	0.0772625913798583	0.111825197844772	0.340029451770698
gene-LIMLP_RS00485	5849.27926389263	-0.0403549120723492	0.396924297885525	0.655125173370348
gene-LIMLP_RS00490	2667.26484176197	0.0356826646009111	0.451860165224114	0.694320253698702
gene-LIMLP_RS00495	1071.07753148498	-0.0841469894360391	0.0854966809799612	0.29160475119951
gene-LIMLP_RS00500	2335.48010440127	0.00357342900719859	0.940448088146112	0.974640569895568
gene-LIMLP_RS00505	140740.103969248	-0.0571671891037444	0.231926681514785	0.504980323652837
gene-LIMLP_RS00510	4260.10635017241	-0.00689454829089461	0.881494829589143	0.944625936559796
gene-LIMLP_RS00515	526.005622867146	-0.0337804453692262	0.48124524492605	0.711443183002128
gene-LIMLP_RS00520	1583.3952291697	-0.00184821941187528	0.9681760170686	0.985810349565707
gene-LIMLP_RS00525	4491.89374051182	-0.00580108116700101	0.896526230173907	0.954259188649502
gene-LIMLP_RS00530	4477.68494007407	0.0576104182991793	0.22864200943394	0.503424153341726
gene-LIMLP_RS00535	4852.34136309504	-0.0707844802169735	0.114379269110149	0.344339691068907
gene-LIMLP_RS00540	7725.68850735525	-0.106443367248942	0.0264611640587361	0.164807032670172
gene-LIMLP_RS00545	2989.61888925347	0.0632530295585096	0.188188920681805	0.4553085920507
gene-LIMLP_RS00550	6208.22243763439	-0.0735274665360065	0.0897855449413352	0.301153857081279
gene-LIMLP_RS00555	2573.3842690143	0.0219682202400852	0.628479488128319	0.799671532266899
gene-LIMLP_RS00560	792.392518867849	0.0967876775568799	0.0488461350728946	0.218889233198962
gene-LIMLP_RS00565	408.384197656984	0.109898982375616	0.0187985043235092	0.138689394558422
gene-LIMLP_RS00570	25.7842375304319	0.0134543328329206	0.580433591116811	NA
gene-LIMLP_RS00575	3.6241341109947	-0.0132483174166553	0.260336347635392	NA
gene-LIMLP_RS00580	730.792211960878	0.0554482902663116	0.247387629215566	0.52019490473585
gene-LIMLP_RS00595	34.7528968024575	0.0502841984471131	0.0641557461995775	NA
gene-LIMLP_RS00600	1199.61390693488	0.0471448477982741	0.315798811298296	0.584032443917989
gene-LIMLP_RS00605	2776.77186444015	0.0246189246615034	0.597292036687336	0.780781712665325
gene-LIMLP_RS00610	2636.18059777194	-0.0384852587600414	0.391768463674575	0.652884138687925
gene-LIMLP_RS00615	9323.7084962599	0.088740644561814	0.0607914567936221	0.242635166136487
gene-LIMLP_RS00620	1249.05755832478	-0.0998243665195325	0.0374432049377873	0.194607062582651
gene-LIMLP_RS00625	5894.44581169848	0.024624868881823	0.579996774404254	0.770014718872035
gene-LIMLP_RS00630	1462.65851439566	0.0982616571779453	0.0364470616648572	0.193371910499659
gene-LIMLP_RS00635	551.107541498939	0.140751011427415	0.0058899821271741	0.0729372724440026
gene-LIMLP_RS00645	2886.74318479843	-0.0696624765298695	0.134073423045342	0.375361912402186
gene-LIMLP_RS00655	7415.26684241275	-0.0786757338073022	0.0917080192163586	0.303749682144355
gene-LIMLP_RS00660	40274.3703119689	0.0234893052292334	0.604526385225955	0.785770023594266
gene-LIMLP_RS00665	30615.2807755581	0.0275325327466438	0.530646903595389	0.742214830984926
gene-LIMLP_RS00670	50389.7159150745	-0.0844937668457621	0.0480299360903585	0.216986754636863
gene-LIMLP_RS00675	173.101408470474	0.0585518504793699	0.184928529566957	0.449000201024857
gene-LIMLP_RS00680	6947.43628677062	0.0644224831403619	0.157605256683532	0.41165919127492
gene-LIMLP_RS00685	23103.7232857149	0.13793478987671	0.00570968224211676	0.0721687042220493
gene-LIMLP_RS00690	14065.239220094	0.00700505668451461	0.877904743658414	0.942021382240209
gene-LIMLP_RS00695	2063.28525229688	-0.0418167381541359	0.363972063034575	0.629814369028332
gene-LIMLP_RS00700	3850.41028650764	-0.0357173165202355	0.427238543730889	0.6806515817177
gene-LIMLP_RS00705	10356.1520434264	-0.022135021775395	0.598464223274793	0.781435624617826
gene-LIMLP_RS00710	0.365045183156551	-0.000948630326015685	0.796661482795064	NA
gene-LIMLP_RS00715	5132.33211677957	0.0213639717848803	0.632245262265912	0.802680654235674
gene-LIMLP_RS00720	660.643308543155	0.0615271162921362	0.203837392960261	0.475113869150765
gene-LIMLP_RS00725	5891.61455507111	0.143765610276592	0.0019072940086673	0.0377168441255899
gene-LIMLP_RS00730	11596.6196562411	-0.0657319135108525	0.154413812849628	0.407112491240046
gene-LIMLP_RS00735	21689.845632283	-0.0757847988881949	0.0682675832841087	0.260492731776655
gene-LIMLP_RS00740	2363.27600233385	0.120009153532649	0.010492221884082	0.0999231546744432
gene-LIMLP_RS00745	2725.20149791489	0.0884089756557417	0.0557795713559585	0.232730784371099
gene-LIMLP_RS00750	19639.042582687	0.0328435082364568	0.442090323789255	0.689925798087816
gene-LIMLP_RS00755	8892.54931748437	-0.00338479729436323	0.936438514581247	0.97391718899938
gene-LIMLP_RS00760	10343.8914740248	0.215001437792639	3.88647012533188e-05	0.0039299071443797
gene-LIMLP_RS00765	5731.34132852051	0.0642779440787902	0.168220268271501	0.427022180275457
gene-LIMLP_RS00770	16050.9073466743	-0.0267455115664232	0.530029592509207	0.742214830984926
gene-LIMLP_RS00775	592.520054423346	0.094658121912466	0.053727477279568	0.228699216314814
gene-LIMLP_RS00785	2682.76463187389	-0.0153001404117519	0.731636892740192	0.856732846471655
gene-LIMLP_RS00790	10582.4410562109	-0.124382378904021	0.00569289912806329	0.0721687042220493
gene-LIMLP_RS00800	1099.59285465347	0.0205857415780199	0.0491513926787664	0.218889233198962
gene-LIMLP_RS00805	10351.4531239419	0.0605584179114988	0.208922099675902	0.480450955642643
gene-LIMLP_RS00815	745.927862636308	-0.0554557064546168	0.244585306612309	0.517958608242339
gene-LIMLP_RS00820	15249.0378039703	0.000331292708117075	0.993935411107062	0.996035899111849
gene-LIMLP_RS00825	12294.980762094	0.030600962950133	0.511518028532345	0.733360244325584
gene-LIMLP_RS00830	5685.75661893688	-0.0497269124624775	0.275425616805481	0.546086084531283
gene-LIMLP_RS00835	6146.58074971282	0.0212301031234799	0.615952050309366	0.791858351447928
gene-LIMLP_RS00840	22143.5201280628	0.0412868325067633	0.343461816425829	0.610418095956393
gene-LIMLP_RS00845	18801.918468524	0.0296661695353735	0.465542684337316	0.702508447264272
gene-LIMLP_RS00855	178.087143489053	0.0170613546251765	0.677388487388993	0.826383194611161
gene-LIMLP_RS00860	148.821198512011	-0.0656282049864604	0.0926613103154396	0.30631690852354
gene-LIMLP_RS00865	405.994107793648	-0.128101696817181	0.00753212917420757	0.0834172239995047
gene-LIMLP_RS00870	533.776803094384	-0.0435266281855953	0.314531982331398	0.582992698365163
gene-LIMLP_RS00875	171.828981781297	-0.0473356989029275	0.23023063998633	0.504101373879428
gene-LIMLP_RS00880	205.521330674003	-0.0480686992860203	0.237210402342085	0.510343781759755
gene-LIMLP_RS00885	172.779978531445	-0.0224739495235596	0.571495499948867	0.766417472719709
gene-LIMLP_RS00890	7379.45285758916	-0.0199644964174922	0.673414374818246	0.823914099866594
gene-LIMLP_RS00900	168.201982237862	0.102670389774011	0.0267719545934765	0.16614075792847
gene-LIMLP_RS00905	241.730535791868	0.0212497053119573	0.6386266336883	0.806548926714655
gene-LIMLP_RS00910	280.627959274569	0.0547071004050596	0.232652763399155	0.505920430465715
gene-LIMLP_RS00915	833.55469306036	-0.00392502871164221	0.934628993704523	0.973423292986011
gene-LIMLP_RS00920	593.071557447686	0.0711031870066174	0.143232034303188	0.390508908750483
gene-LIMLP_RS00925	77.4441626731904	0.0269189964829514	0.440760293719865	NA
gene-LIMLP_RS00930	2471.71098649294	-0.0088140432945131	0.853356639981615	0.926085899070957
gene-LIMLP_RS00935	682.38145658577	0.0117960312296689	0.803429556422509	0.902087137485495
gene-LIMLP_RS00940	813.300128509685	-0.0177136985741319	0.710747649785261	0.845012232739321
gene-LIMLP_RS00950	1808.55732904413	0.003770408080806	0.937065541313881	0.97391718899938
gene-LIMLP_RS00955	500.753859560335	-0.0463419197282763	0.33119562158502	0.59834500631072
gene-LIMLP_RS00960	219.326038760132	-0.0336335168510175	0.450911251489584	0.694320253698702
gene-LIMLP_RS00965	867.250987855801	0.0106931945297415	0.823007571371024	0.909717434588333
gene-LIMLP_RS00970	407.197577932057	0.0102701099743802	0.828297270601422	0.913030207584252
gene-LIMLP_RS00975	391.665486334563	-0.017216329130627	0.708034571997801	0.843751424099979
gene-LIMLP_RS00980	1281.26774884892	0.0250366578450079	0.590276279016545	0.775752999716698
gene-LIMLP_RS00985	1253.40768694181	0.0342322810015044	0.46518516853275	0.702508447264272
gene-LIMLP_RS00990	629.429880889137	-0.0311884842009876	0.515700737012623	0.733467848010511
gene-LIMLP_RS00995	1712.04604378137	0.0153799617318771	0.745553093421306	0.863034186930118
gene-LIMLP_RS01005	3006.59757499412	0.0645243274566536	0.161404903657291	0.416912140325895
gene-LIMLP_RS01010	1854.95844343992	0.0214978584304174	0.653357596205948	0.816247720998298
gene-LIMLP_RS01015	126627.08739789	0.0334841656177204	0.477282560685911	0.709423883976724
gene-LIMLP_RS01020	1240.04196796632	0.0357371501606248	0.451172995157614	0.694320253698702
gene-LIMLP_RS01025	1917.63774583269	0.0218275510590218	0.646613676040397	0.812829791450859
gene-LIMLP_RS01030	571.834646335965	-0.0746257540646457	0.125340775892923	0.362253105233525
gene-LIMLP_RS01035	704.626971526293	-0.0196774225619691	0.6807499787388	0.827173847783028
gene-LIMLP_RS01040	588.825634132521	0.018199741717981	0.703868375531253	0.840826780777084
gene-LIMLP_RS01045	523.807336050507	0.0227549960078225	0.634620326950712	0.804507626864509
gene-LIMLP_RS01050	3244.87762723002	0.00466072438063342	0.915339365460312	0.96334673036214
gene-LIMLP_RS01055	1101.43009690696	-0.153418429703899	0.00246174346303393	0.0456010096622731
gene-LIMLP_RS01060	646.309595250112	-0.131509523846509	0.00959742258507399	0.0953509066708773
gene-LIMLP_RS01065	854.463789715918	-0.180199169975485	0.000593949191350409	0.0206262355541688
gene-LIMLP_RS01070	3085.58780884968	0.112865949042191	0.0177948716021155	0.13555655508341
gene-LIMLP_RS01075	2892.61403843389	0.165994539436714	0.000715292192627657	0.0231997599835272
gene-LIMLP_RS01080	1169.35895021154	0.111923943694707	0.0246356961745794	0.156836272741636
gene-LIMLP_RS01085	1139.38951238091	0.339043300353454	2.95410123238958e-05	0.00317381251154856
gene-LIMLP_RS01095	10726.2058167787	0.0768117983500677	0.103190754760083	0.324286850882237
gene-LIMLP_RS01100	54960.2808040502	0.0028178134564047	0.949634903939335	0.977293150831015
gene-LIMLP_RS01105	121189.625693351	-0.0499690438577057	0.264667214669097	0.535481764653049
gene-LIMLP_RS01110	40044.4564456106	0.0136212205808108	0.739370441247495	0.859640032806522
gene-LIMLP_RS01120	2405.81979933972	0.117705543556514	0.0122523020897122	0.110851091011659
gene-LIMLP_RS01125	4397.79998508635	-0.0354009468231697	0.417038217668562	0.671244097539567
gene-LIMLP_RS01130	88444.9660161314	-0.123988565575886	0.0110449132949372	0.103185901923897
gene-LIMLP_RS01135	58928.3845262631	0.0926097671816987	0.0519650440671114	0.224441986812474
gene-LIMLP_RS01140	130689.829363855	0.09569877686309	0.0445378565191332	0.209074842621172
gene-LIMLP_RS01145	1500.84805473593	-0.0749599616889204	0.117845927205419	0.350612838428536
gene-LIMLP_RS01150	1831.2239769059	0.0144606572093988	0.761524827305499	0.87533345244945
gene-LIMLP_RS01155	4879.31294395863	0.0766156236144528	0.0946391992473883	0.310763674319504
gene-LIMLP_RS01160	14863.1089050326	0.0463933412690368	0.280646637526685	0.549247287530444
gene-LIMLP_RS01165	41926.3190831867	-0.085186717686588	0.0476678400400709	0.216527704994036
gene-LIMLP_RS01175	12861.0694826465	-0.115914329857544	0.0123572310365601	0.111215079329041
gene-LIMLP_RS01180	21475.1589751115	-0.0962731481260333	0.0202932610550626	0.145653927990199
gene-LIMLP_RS01185	45375.9036326626	-0.0437867654209024	0.293318884795615	0.562817579919287
gene-LIMLP_RS01190	34067.3425071828	-0.0840732640474626	0.0413177833749482	0.202389603903964
gene-LIMLP_RS01195	5475.57976223491	-0.119273908836456	0.010401929154776	0.0996151321284678
gene-LIMLP_RS01200	6333.72733293779	-0.0702148157135583	0.147075535290334	0.396274051981323
gene-LIMLP_RS01215	1097.907695503	0.194692011404087	0.000334003637934413	0.0141731545905272
gene-LIMLP_RS01220	16.9259000968302	-0.00878763932771594	0.683504649004231	NA
gene-LIMLP_RS01225	2595.93328607515	0.0341427569622343	0.467628287045979	0.70297597326807
gene-LIMLP_RS01230	29295.834378985	0.0529900927164815	0.259944030883382	0.531039055032812
gene-LIMLP_RS01235	5554.8629978107	-0.0910397134528707	0.0372942761669386	0.194564068986244
gene-LIMLP_RS01240	512.80073280014	-0.103918075716187	0.033692249229877	0.186528104432072
gene-LIMLP_RS01245	338.475265128522	-0.203927862013778	0.000401029093785715	0.0158862202146819
gene-LIMLP_RS01250	582.967663469996	0.0264925654100992	0.577226178366926	0.769784174253487
gene-LIMLP_RS01255	7673.2764314949	0.218443913609225	2.16049546037041e-05	0.00256130461819086
gene-LIMLP_RS01260	1477.03858235936	-0.0113115669780059	0.807391278318815	0.903878611156003
gene-LIMLP_RS01265	1293.96301430772	0.0258328534488802	0.586836697798482	0.774192082513883
gene-LIMLP_RS01270	2866.77538315716	-0.0540528230642465	0.243318212082608	0.517475266447634
gene-LIMLP_RS01275	1819.31278317634	0.0305477318198396	0.524351699250488	0.738941669072085
gene-LIMLP_RS01280	657.595059360874	0.123229915319851	0.0141404547816491	0.12214794859123
gene-LIMLP_RS01285	1143.7828971865	0.0272165757253497	0.569438978349112	0.766210433532076
gene-LIMLP_RS01290	43013.6432705934	0.0251260329983458	0.582206274263903	0.771480756482831
gene-LIMLP_RS01295	2927.69100611344	0.00402596405273208	0.929069087433781	0.97115826165927
gene-LIMLP_RS01300	9090.99193580271	0.0847047529567956	0.0466176593912306	0.214266728592314
gene-LIMLP_RS01305	901.436521076635	-0.0149505417149132	0.754804196312787	0.869935242012525
gene-LIMLP_RS01310	633.091400296453	0.0334747723490724	0.484570163009845	0.714081534688319
gene-LIMLP_RS01320	2666.14607464607	0.0196069219867764	0.677360854919205	0.826383194611161
gene-LIMLP_RS01325	4038.21388264369	0.0414643899730485	0.354166398728001	0.620656250815951
gene-LIMLP_RS01335	1822.01343719392	0.0899605020682725	0.0629508373520826	0.247504945972238
gene-LIMLP_RS01340	1208.36044257926	0.0112878814443828	0.812555577958914	0.90530383921443
gene-LIMLP_RS01345	3120.94806692193	-0.132791152717126	0.00497109919255466	0.0679042039198094
gene-LIMLP_RS01350	5798.13396448051	-0.00321502251356576	0.939771116696642	0.974640452248283
gene-LIMLP_RS01355	678.869973489069	0.0667200782928024	0.167070968329307	0.425474066011968
gene-LIMLP_RS01360	4543.22987084453	0.0194761740317807	0.684336101104687	0.829016037913288
gene-LIMLP_RS01365	1981.18469787197	0.154743383538722	0.00140791600384149	0.0316099157937693
gene-LIMLP_RS01375	19456.5016702433	0.157563871411728	0.00191183210173433	0.0377168441255899
gene-LIMLP_RS01380	261.687956576993	0.0345048438281683	0.451244443009868	0.694320253698702
gene-LIMLP_RS01385	6050.18123907233	0.145895186563864	0.0024670703307687	0.0456010096622731
gene-LIMLP_RS01390	1721.71070691139	0.0281678884016255	0.53978302837808	0.746708057278119
gene-LIMLP_RS01395	3844.37802686967	0.121568989525522	0.00736515055968606	0.0829561535389491
gene-LIMLP_RS01400	3124.75465734529	0.0286433070764826	0.533997821340405	0.743691967599209
gene-LIMLP_RS01405	6243.28204784171	-0.0738699702607844	0.119465572832191	0.352854501200234
gene-LIMLP_RS01410	1458.60107358697	0.0278266832907568	0.561045799073099	0.759998210091928
gene-LIMLP_RS01420	939.645329622433	0.127491864383922	0.0102655864355558	0.0989211614261014
gene-LIMLP_RS01425	2219.67937152682	0.0973897019026383	0.0478785904574603	0.216587623674669
gene-LIMLP_RS01435	4039.45371370599	0.0656589159483117	0.139163732462472	0.383984680743162
gene-LIMLP_RS01440	1120.20116735206	-0.0704690828503833	0.144111059689196	0.391663101352929
gene-LIMLP_RS01445	3885.20873695495	-0.11047099752289	0.021361337132259	0.148664528462968
gene-LIMLP_RS01450	24417.4345902282	-0.0643996022013263	0.126191150121151	0.36305035490922
gene-LIMLP_RS01455	938.247496957883	0.128994733194828	0.00964045745015879	0.0953509066708773
gene-LIMLP_RS01460	824.701719996048	0.0850203359439138	0.0797948370388894	0.283111093642623
gene-LIMLP_RS01465	3634.09088766123	-0.0209948094942071	0.660813144438128	0.81888408752819
gene-LIMLP_RS01470	6225.14378021776	0.0494071975996419	0.267156678682381	0.537754485544511
gene-LIMLP_RS01475	3758.52720398674	0.05606561737223	0.198565655429982	0.466824928245631
gene-LIMLP_RS01480	9970.030910731	0.00958481229064979	0.822573485603047	0.909717434588333
gene-LIMLP_RS01485	17890.4274157469	-0.0800675098759774	0.100756149852801	0.319997927904212
gene-LIMLP_RS01490	2230.31971391288	-0.00987411539084191	0.836078672589492	0.915683854788185
gene-LIMLP_RS01495	15390.9314717498	-0.0161149473948444	0.71978208733833	0.851552242350028
gene-LIMLP_RS01500	1180.95512476539	-0.0160524199670025	0.737301916829712	0.859269149173068
gene-LIMLP_RS01505	3330.59495532426	-0.00690147405629677	0.877470844211843	0.941849754105625
gene-LIMLP_RS01510	541.800516121204	0.040232731551426	0.402090359169159	0.6592211038739
gene-LIMLP_RS01515	295.615720047987	0.0053312596185738	0.903120599602264	0.956719618369642
gene-LIMLP_RS01525	3965.89133838261	0.00621693585092893	0.88636596985013	0.947257135326312
gene-LIMLP_RS01530	335.104862443311	0.00900068716295024	0.84468721310611	0.920163066748672
gene-LIMLP_RS01535	2485.08298346859	0.0352666866541789	0.459376444675876	0.700001577135522
gene-LIMLP_RS01540	2160.54559279436	-0.0333583253824481	0.474780235419934	0.707539856685623
gene-LIMLP_RS01545	13039.2211207957	-0.0416825254280728	0.385279146584543	0.647088278435593
gene-LIMLP_RS01550	2680.70125526878	0.0206976376171691	0.657101476002856	0.817316128619785
gene-LIMLP_RS01555	877.025409957656	0.0955336722127385	0.0525394326342813	0.226354096988295
gene-LIMLP_RS01560	2786.85721949468	0.0804583242178952	0.0987931173469329	0.317727537360856
gene-LIMLP_RS01565	2080.6531654033	0.0380333881699617	0.423615736275572	0.676761571243223
gene-LIMLP_RS01570	570.148070809026	0.0218192839454097	0.643366447159905	0.810217525764012
gene-LIMLP_RS01575	577.720060232126	0.00911109611879449	0.848838321866162	0.922638681813426
gene-LIMLP_RS01580	4130.75006003134	0.00905703459483601	0.846203718920516	0.921353713503476
gene-LIMLP_RS01585	1596.72841149744	-0.0638049799467072	0.185744258717049	0.45034468368774
gene-LIMLP_RS01590	1261.9350592441	-0.169667395845082	0.000973910073628439	0.0258592442172435
gene-LIMLP_RS01595	1288.02589194724	0.0859575244186998	0.0726508132035691	0.267997313083552
gene-LIMLP_RS01600	1072.71708443115	0.0527555133845698	0.266531066395637	0.536809494005974
gene-LIMLP_RS01610	144.726054440406	0.0022310666774685	0.957397666821356	0.981668111700513
gene-LIMLP_RS01615	1210.24939433422	0.173214057033296	0.000661517078720751	0.0223668737239104
gene-LIMLP_RS01620	6350.16223083488	-0.0449568327218807	0.341702060967542	0.608689992542181
gene-LIMLP_RS01625	642.145506161889	0.105244893406868	0.0336526861664969	0.186528104432072
gene-LIMLP_RS01630	184059.965530306	-0.0356802633750036	0.451764213139459	0.694320253698702
gene-LIMLP_RS01635	4655.10338617309	-0.00969343296955866	0.821532851281471	0.909717434588333
gene-LIMLP_RS01640	1866.12142947606	0.0225410634392555	0.622918686071282	0.798029639661625
gene-LIMLP_RS01645	4774.57666233623	-0.0917690940435087	0.0574667782158555	0.236046336327493
gene-LIMLP_RS01650	9912.27529844587	-0.0121941804552342	0.784921061993498	0.891201654931852
gene-LIMLP_RS01655	5.09072999812422	0.00931459801619568	0.454895774595896	NA
gene-LIMLP_RS01665	1205.93869926916	-0.0402280670534608	0.401281488990881	0.658465817146976
gene-LIMLP_RS01670	3258.68789980558	0.092299445323005	0.0543350698266618	0.230054150325201
gene-LIMLP_RS01675	8193.95062862714	0.033778864739689	0.449477394464469	0.694320253698702
gene-LIMLP_RS01680	4885.83798816651	-0.102773156161599	0.0341107375331044	0.18709016240875
gene-LIMLP_RS01685	2399.33141463427	0.00149210705566809	0.973371454254221	0.987564449128281
gene-LIMLP_RS01690	2495.00162432799	0.126878431921854	0.0120337423961756	0.109160966643936
gene-LIMLP_RS01695	5869.71813320082	-0.120123282155864	0.0124871671483436	0.112091072208891
gene-LIMLP_RS01700	1003.43259449262	0.0222102930235377	0.638811148180339	0.806548926714655
gene-LIMLP_RS01705	2722.88821722727	0.104992536643978	0.0330813353801403	0.185702584188703
gene-LIMLP_RS01710	6388.42098308374	-0.076668835775923	0.0794832818013802	0.283111093642623
gene-LIMLP_RS01715	1203.23375136473	0.189630054913396	0.000820312327924449	0.0244029879341249
gene-LIMLP_RS01720	6800.14795356846	0.074296322447879	0.0861665105255106	0.293598080462542
gene-LIMLP_RS01725	11529.2646177895	-0.040984662458892	0.374124190998166	0.63643689690831
gene-LIMLP_RS01730	6776.4663253479	-0.0379672682491966	0.393288330882766	0.653934814100677
gene-LIMLP_RS01735	3578.90956224286	-0.0785386837519672	0.0953202063483614	0.3117345853601
gene-LIMLP_RS01740	2585.64073351375	-0.0277062345783429	0.544002255297197	0.749160894598789
gene-LIMLP_RS01745	180.849068799294	0.00453262119586253	0.917842187638929	0.964407530899339
gene-LIMLP_RS01760	1115.38666912851	0.0321085020895731	0.50354906368238	0.728007435214476
gene-LIMLP_RS01765	5507.19261038026	-0.0347587543005857	0.463592318451108	0.702326698961779
gene-LIMLP_RS01770	9414.22273910829	-0.0142756744226722	0.765544002433974	0.877021086427192
gene-LIMLP_RS01775	558.321290972462	-0.0526053523123481	0.271788906471585	0.541687107506847
gene-LIMLP_RS01780	3649.70471738468	-0.0982219482600315	0.0390271704625592	0.198577344943952
gene-LIMLP_RS01785	1972.12316909602	0.0886455830082171	0.056912723532208	0.234556833513956
gene-LIMLP_RS01790	665.270486221343	0.106120606728399	0.0324855541582414	0.183391355001698
gene-LIMLP_RS01795	541.040580618293	0.0540916554800682	0.260113370760691	0.531039055032812
gene-LIMLP_RS01800	9004.96556453026	-0.0382801972868248	0.38306705589868	0.644842254219783
gene-LIMLP_RS01805	14072.6259354343	-0.00350588512857379	0.93301043723696	0.973287934426463
gene-LIMLP_RS01810	15831.1472059731	0.0384084626620443	0.386657112259583	0.648452269243144
gene-LIMLP_RS01815	5361.9080088581	-0.0861378879173437	0.0562872657256263	0.233523431313696
gene-LIMLP_RS01825	1343.48408028475	0.021588674043798	0.651379398909522	0.815558673940745
gene-LIMLP_RS01830	2093.58504009564	0.0442031377508207	0.341345709624008	0.608685969754844
gene-LIMLP_RS01835	135.017529668299	0.0273381492592234	0.481207856795684	0.711443183002128
gene-LIMLP_RS01840	8525.00247705532	0.176337507091541	0.000100448922210389	0.00734773179913443
gene-LIMLP_RS01845	2364.03872007362	-0.0463933555741102	0.328753686498916	0.596708012769101
gene-LIMLP_RS01850	930.286655170529	-0.000995447257619141	0.983352584867915	0.992587063768913
gene-LIMLP_RS01855	188.791054816486	-0.00150966870672972	0.972414919899538	0.987057128613702
gene-LIMLP_RS01860	324.139653749348	0.0118185357687016	0.779903952718707	0.887557030601428
gene-LIMLP_RS01865	632.946210772034	0.0622158407573804	0.198910178908834	0.466824928245631
gene-LIMLP_RS01875	3674.09161711569	-0.00811711691922412	0.865335064682519	0.933486649632413
gene-LIMLP_RS01880	586.266644285043	0.0249632573064216	0.601400009916589	0.783341429625469
gene-LIMLP_RS01890	6954.78390524987	-0.020787325507639	0.637979362639107	0.806387150276931
gene-LIMLP_RS01895	3853.21762740607	-0.0459378061297748	0.307897711707449	0.577842458891427
gene-LIMLP_RS01900	1302.59438817738	-0.0459959282627818	0.326066721054286	0.595652171617766
gene-LIMLP_RS01905	798.538552527343	-0.00845008617860442	0.859681167132467	0.930013798804727
gene-LIMLP_RS01910	801.892642797246	0.0671592616339493	0.162913323551707	0.419233537702672
gene-LIMLP_RS01915	3849.835041402	-0.0326880239995978	0.485666400852078	0.714839977491898
gene-LIMLP_RS01920	1130.80560759564	-0.0403758430553147	0.400637035334775	0.658093706393195
gene-LIMLP_RS01925	2013.30606973234	-0.0389435294263978	0.403324291098916	0.660614060408801
gene-LIMLP_RS01930	1330.11152961486	-0.0613615531952916	0.198554819144414	0.466824928245631
gene-LIMLP_RS01935	26650.9545664498	0.031837458079065	0.481952057362407	0.711443183002128
gene-LIMLP_RS01940	1259.99089292219	0.124514206902928	0.0113889514928371	0.105224166809515
gene-LIMLP_RS01945	1628.13337193441	0.0711381409095399	0.137435752520687	0.381667299811083
gene-LIMLP_RS01950	713.152640731672	-0.00938495167957197	0.840110766032279	0.917794983673014
gene-LIMLP_RS01955	1682.74235381512	0.106107745308549	0.0324626310779572	0.183391355001698
gene-LIMLP_RS01960	20.1701317259068	0.0231225746608713	0.294086940890199	NA
gene-LIMLP_RS01965	1371.37444044078	0.0935086714127313	0.0538154933096814	0.228699216314814
gene-LIMLP_RS01970	2587.00796042222	-0.0193147994720104	0.678382641466321	0.8264633314533
gene-LIMLP_RS01975	2908.88296120239	0.0748073399054726	0.111090337971025	0.339190570110466
gene-LIMLP_RS01980	5967.60490655306	0.116769678372862	0.00847750889642136	0.0888587670301727
gene-LIMLP_RS01985	2732.7262788909	-0.0302511473453033	0.497477290799538	0.721590861519225
gene-LIMLP_RS01990	1947.23791075841	0.0865823985321496	0.0627424806470754	0.247088944403946
gene-LIMLP_RS01995	940.61358189193	0.0222884773939439	0.641913966733411	0.808851433112584
gene-LIMLP_RS02000	3063.18279033763	-0.04495597655092	0.327495258302586	0.596676575540164
gene-LIMLP_RS02005	973.653059849755	0.00814964990906098	0.864760473936246	0.933486649632413
gene-LIMLP_RS02010	5093.71159758227	-0.0143975924600713	0.763132144138311	0.875717059929077
gene-LIMLP_RS02020	6149.81772084946	-0.0215126562183866	0.64931817233724	0.814431184420076
gene-LIMLP_RS02025	15253.0309553823	-0.0392488407593353	0.371529699059103	0.635074383397904
gene-LIMLP_RS02030	4566.02364112099	0.0438839650215053	0.361330890915018	0.626405647706027
gene-LIMLP_RS02035	5378.45173817728	0.0281396600443859	0.531758163562478	0.742259263632887
gene-LIMLP_RS02040	185.303722244461	0.0439200195921383	0.323466648380385	0.592476471567269
gene-LIMLP_RS02045	1767.89177641034	0.0159421640576707	0.7363369836635	0.85896003992328
gene-LIMLP_RS02050	1606.57429811211	0.180255202920239	0.000546791298008579	0.0199986008782287
gene-LIMLP_RS02055	1826.60186297941	0.0535636195763467	0.253755955271983	0.527456453582273
gene-LIMLP_RS02060	1369.7756470799	0.0112524892162622	0.811028778568407	0.904952533925561
gene-LIMLP_RS02065	3487.28478742744	-0.0439372558988011	0.3590989340058	0.624677164034704
gene-LIMLP_RS02070	3138.14432105741	-0.0952434622842744	0.0454395727728323	0.210784476324285
gene-LIMLP_RS02075	42265.9487046958	-0.0792422519335182	0.0887316889331952	0.299692760293163
gene-LIMLP_RS02080	23560.3924712758	-0.0610166325863306	0.187821724884423	0.454740204332849
gene-LIMLP_RS02085	613.449981407295	0.0676542725538162	0.161813180477734	0.417652938800638
gene-LIMLP_RS02090	18520.1968495986	0.0819164018382287	0.0514071726432598	0.223718809553832
gene-LIMLP_RS02095	4998.08430115706	0.0265266309317374	0.555256576164392	0.757228127272185
gene-LIMLP_RS02105	23657.6524651271	0.0195179252219555	0.65032530380175	0.815378453981579
gene-LIMLP_RS02110	16811.1934803406	-0.0907054720884388	0.049589235453885	0.21970076222997
gene-LIMLP_RS02115	1156.57106385626	0.135562002343559	0.00673009508903141	0.0784341251392881
gene-LIMLP_RS02120	135721.197424512	0.100796775031073	0.023203747308118	0.153412467779442
gene-LIMLP_RS02125	10644.1079002936	0.0290797289090083	0.53816184449589	0.746680313560719
gene-LIMLP_RS02130	504.665452715665	-0.0368362181751327	0.442960751446102	0.690657171642493
gene-LIMLP_RS02135	582.263875660301	0.0547061672612898	0.256856871548618	0.529712224540852
gene-LIMLP_RS02140	2036.5824179544	0.154612209446694	0.00258898918614071	0.047094946147893
gene-LIMLP_RS02150	454.469945206572	0.107269015546356	0.0293751293740756	0.174123611703572
gene-LIMLP_RS02155	1129.44404559684	0.102460776658104	0.0369193796088084	0.194158845417906
gene-LIMLP_RS02165	3346.06200514093	-0.0528568483791644	0.252487180919039	0.527395154438438
gene-LIMLP_RS02170	1007.04680655872	-0.122580829549068	0.0148718221251127	0.125624875838176
gene-LIMLP_RS02175	110.33197072571	0.0272292194319525	0.478404820358935	0.709752979273038
gene-LIMLP_RS02180	87797.8465475265	0.159687490645137	0.000134301045328368	0.00838816934816306
gene-LIMLP_RS02185	1201.28911754688	0.0442023109047822	0.354479367039092	0.620720761901322
gene-LIMLP_RS02195	2243.97208907073	-0.00324310936019664	0.945574254109194	0.975544843421418
gene-LIMLP_RS02200	68181.3491661682	0.0342959091028388	0.432327172492651	0.684407461306975
gene-LIMLP_RS02205	459.009925977455	0.141638767934788	0.00575104328179058	0.0722489776040663
gene-LIMLP_RS02210	1223.17045643612	0.0381017315532802	0.41987497010948	0.674019864851868
gene-LIMLP_RS02215	889.127431341589	0.0105604704348192	0.824334398041409	0.910103294947451
gene-LIMLP_RS02220	934.490746367848	0.0419245302085644	0.383191601329557	0.644842254219783
gene-LIMLP_RS02225	974.675299688527	0.145263546668155	0.00486268824556133	0.0674109765654833
gene-LIMLP_RS02230	746.022143797107	-0.0595863898641038	0.217218198113333	0.489702403353205
gene-LIMLP_RS02235	574.83526311169	0.0293339827012484	0.535312119909515	0.74389776404564
gene-LIMLP_RS02240	6851.18415465299	0.0187212202367475	0.690319536270634	0.83356587494287
gene-LIMLP_RS02245	671.483584366193	-0.0189975314233853	0.682093617936267	0.827173847783028
gene-LIMLP_RS02260	327314.165087522	0.00624612561535141	0.515272902530392	0.733467848010511
gene-LIMLP_RS02270	116.096541833004	-0.0423375276291228	0.301480800780081	0.572014896844325
gene-LIMLP_RS02275	1137.43041193413	0.0546594975849203	0.257020958874315	0.529712224540852
gene-LIMLP_RS02280	10451.1634011968	0.0736653708308518	0.1190847191907	0.352079095513282
gene-LIMLP_RS02285	32059.8649661417	-0.0259138337193121	0.539041200754618	0.746708057278119
gene-LIMLP_RS02295	1571.43985467931	0.0601506735177833	0.213331143505411	0.485334486856562
gene-LIMLP_RS02300	2539.53807856181	0.0350995954959251	0.452199957205838	0.694320253698702
gene-LIMLP_RS02305	4757.88608385126	0.00591674950822591	0.898058701159952	0.955159693306501
gene-LIMLP_RS02310	309.388294118298	0.100286750245246	0.0394065662996378	0.198650696390256
gene-LIMLP_RS02315	11008.8169146831	0.0153917790902767	0.732754211318869	0.857165355057595
gene-LIMLP_RS02320	652.289195890091	0.0499130641263102	0.289212102800042	0.55739186247981
gene-LIMLP_RS02325	1172.28035021309	0.0640175281086652	0.180519563080989	0.444574683289713
gene-LIMLP_RS02330	2640.55219810934	-0.0570008948073412	0.198488218689524	0.466824928245631
gene-LIMLP_RS02335	30328.6109009346	-0.0672074297075836	0.112906872841141	0.342607086344082
gene-LIMLP_RS02340	2859.66716416918	0.396470462488465	1.60938217041755e-08	7.90436557413649e-06
gene-LIMLP_RS02345	523.834179226015	0.0337668942184385	0.479211310495654	0.710069233104066
gene-LIMLP_RS02350	1988.03859707737	-0.0385155883560732	0.404354218536174	0.66198562063208
gene-LIMLP_RS02355	33200.2597463643	-0.0527332081046091	0.261253067428357	0.532417335992112
gene-LIMLP_RS02360	2488.09907317588	0.0734065460720241	0.128112461855568	0.366736589391709
gene-LIMLP_RS02365	3684.99906945663	0.0853751657687574	0.072321760460223	0.267529219099568
gene-LIMLP_RS02370	1400.8212961263	-0.0116593433717906	0.803703164323802	0.902099731944247
gene-LIMLP_RS02375	13623.0386962192	0.029224308002262	0.517511745709775	0.733995619533913
gene-LIMLP_RS02380	915.132845244392	0.0157779992017079	0.741491815134563	0.860651202036674
gene-LIMLP_RS02385	15630.6141200247	0.0719703165353821	0.0825551167823409	0.287854453851611
gene-LIMLP_RS02390	1668.05174639738	-0.0719935110354704	0.134686968440092	0.3767728213971
gene-LIMLP_RS02395	210.36142694414	-0.0159020664603119	0.710052889345605	0.844985058348975
gene-LIMLP_RS02400	7646.18268511225	0.0940578361496038	0.0402660102109487	0.20102275807165
gene-LIMLP_RS02405	256.431629052464	0.0844873472390196	0.0708757488693362	0.265270672656698
gene-LIMLP_RS02410	1584.93726045424	0.0434973868176059	0.359541116453408	0.624677164034704
gene-LIMLP_RS02415	1582.62115853154	0.0391789373670951	0.404660938730434	0.662155990822745
gene-LIMLP_RS02420	1384.49123453371	0.0499200877702345	0.300362714636071	0.570523211557355
gene-LIMLP_RS02425	868.630069108124	-0.0118433261707348	0.804597804452753	0.902619210064647
gene-LIMLP_RS02430	96.6840081095496	-0.0161797934151827	0.63585799383884	NA
gene-LIMLP_RS02435	258.210970802439	-0.0227108581929924	0.612334655404889	0.791001250968312
gene-LIMLP_RS02440	716.663282296706	-0.0672476846909304	0.162657490813698	0.41888872915168
gene-LIMLP_RS02445	831.823853552269	0.10119311084873	0.0382128956412687	0.196965420111967
gene-LIMLP_RS02450	1041.97168458314	0.0932235365551141	0.0549784300399005	0.231921279113102
gene-LIMLP_RS02455	5552.4014409906	-0.0112888569022488	0.80183547295935	0.901732941270554
gene-LIMLP_RS02460	8644.25760059155	-0.139474049224445	0.00608703989080987	0.074210082073065
gene-LIMLP_RS02465	2014.50817346816	-0.0197167208179305	0.676675294949541	0.826383194611161
gene-LIMLP_RS02470	4268.6479618685	-0.080262171022078	0.0696265049841824	0.263629872396056
gene-LIMLP_RS02475	544.8144055522	0.121644069254684	0.0147735363593446	0.125102014786765
gene-LIMLP_RS02480	667.87203292941	-0.0658669849068046	0.173702647462491	0.43384810616237
gene-LIMLP_RS02485	2956.93144819036	-0.0476041344331912	0.284715437901397	0.553649137729074
gene-LIMLP_RS02490	8576.41444544954	-0.0442786155446524	0.183886576489564	0.448076286890884
gene-LIMLP_RS02495	57.6941208335045	0.0291739708316067	0.381821944174794	NA
gene-LIMLP_RS02500	974.491873015996	0.00534304772331466	0.909656674555973	0.959143011536083
gene-LIMLP_RS02510	458.715050011825	0.0754491506196606	0.120255715094165	0.354196435707706
gene-LIMLP_RS02515	60.4103143363663	-0.0560435656534704	0.10797787787196	NA
gene-LIMLP_RS02520	100.608641134804	-0.0164564005238252	0.645805470017646	NA
gene-LIMLP_RS02525	2710.60065767874	-0.0583675780613954	0.194755364419024	0.463690403651388
gene-LIMLP_RS02530	663.247124557234	0.0497192139888298	0.295805342390736	0.56457444907816
gene-LIMLP_RS02535	1093.67554755783	-0.0154340260004279	0.741376886494062	0.860651202036674
gene-LIMLP_RS02540	61169.9153187259	0.0754833436654378	0.0839750400859554	0.289990784884889
gene-LIMLP_RS02545	332.229174196099	0.119384739947458	0.0168616388378467	0.132655181520634
gene-LIMLP_RS02550	325.249857165626	-0.0447504248311941	0.329367401739441	0.596965956896312
gene-LIMLP_RS02555	5446.94320831202	0.0269949054198298	0.539940730190053	0.746708057278119
gene-LIMLP_RS02560	640.555015147734	0.0543784169905476	0.258626338312679	0.531039055032812
gene-LIMLP_RS02565	7899.19790308047	0.152975766112911	0.000919702807747493	0.0257068150653324
gene-LIMLP_RS02570	2225.42703914753	-0.143486935431493	0.00432307499365597	0.0640372063972141
gene-LIMLP_RS02575	2189.11699667411	0.0926161007721082	0.0501678690373298	0.220841400448579
gene-LIMLP_RS02585	5530.69348840107	0.0762132076517925	0.106407133423655	0.330467682665336
gene-LIMLP_RS02590	5592.11513200356	-0.0624424211225063	0.152518871253575	0.404326461044883
gene-LIMLP_RS02595	10480.2949824189	-0.0686119550720386	0.133654708735999	0.375172405656393
gene-LIMLP_RS02600	2687.9772168025	-0.108282256095765	0.0274048868550224	0.167647688625564
gene-LIMLP_RS02605	174871.798458035	-0.025869282580612	0.570371184126429	0.766417472719709
gene-LIMLP_RS02610	3012.64168360022	0.0220527117063226	0.635043481841123	0.804747324205596
gene-LIMLP_RS02615	12508.7570749703	-0.0303730307584267	0.486520270407396	0.714839977491898
gene-LIMLP_RS02620	4194.18170384629	-0.0413809376082368	0.386013746087942	0.647689243069958
gene-LIMLP_RS02630	22348.4351422557	-0.0372083570756772	0.408027707495624	0.663889852517726
gene-LIMLP_RS02635	189.638543471549	0.0314530555203253	0.434217438155164	0.685006519877283
gene-LIMLP_RS02640	44292.3757007992	-0.00427553440589467	0.921434219523871	0.966288263743705
gene-LIMLP_RS02645	11282.6563441187	0.0205677325572157	0.627065826155423	0.798831956718553
gene-LIMLP_RS02650	11902.1402096576	-0.0239909997632322	0.580422763071059	0.770163434750406
gene-LIMLP_RS02655	3434.70936830321	-0.0450700657313981	0.332507433824018	0.599140753399881
gene-LIMLP_RS02660	2762.56642557556	0.0158331652559995	0.728368671763954	0.855528354466852
gene-LIMLP_RS02665	557.046638148534	-0.0513003257841603	0.285743219302845	0.553844859805195
gene-LIMLP_RS02670	486.339345999801	-0.0578799669056738	0.231098493951187	0.504915594580433
gene-LIMLP_RS02675	2507.45401708606	0.00454795688401539	0.921616142975922	0.966288263743705
gene-LIMLP_RS02680	473.778172606347	-0.182889527672948	0.000839878171987104	0.0244064278189638
gene-LIMLP_RS02685	1082.07077012342	-0.0513947703353147	0.286730626719936	0.554431886762172
gene-LIMLP_RS02690	1534.82403972592	0.0864710358576071	0.0715125747507386	0.265854006814311
gene-LIMLP_RS02700	930.193559582086	0.309108697024449	4.19177263625537e-06	0.000900707145215372
gene-LIMLP_RS02705	1428.12269644735	-0.0241200056514769	0.603101604155104	0.784635710996022
gene-LIMLP_RS02710	1891.77407804648	0.0188019788513087	0.692495160191943	0.83356587494287
gene-LIMLP_RS02715	4193.9176029041	0.110606771485014	0.0254388006677383	0.160180580028726
gene-LIMLP_RS02720	9427.62614945704	-0.0495298042172369	0.275103439490601	0.54576204556762
gene-LIMLP_RS02725	1310.26847021434	0.00130257423723564	0.978265126629193	0.989780902104522
gene-LIMLP_RS02730	8030.01536416715	-0.0511086122666494	0.235550632605587	0.509002561218107
gene-LIMLP_RS02735	12982.1889460046	-0.0346546201723963	0.428352694647257	0.681549877590853
gene-LIMLP_RS02740	2840.0770061554	-0.0127410488704204	0.780955202129057	0.888165393622129
gene-LIMLP_RS02745	14482.5182156764	0.0655751774912557	0.12590628210067	0.362838053530683
gene-LIMLP_RS02750	3357.79354969717	0.0293287189941109	0.511731014001476	0.733360244325584
gene-LIMLP_RS02755	1748.81575230444	0.0261953057444367	0.57864347942976	0.770014718872035
gene-LIMLP_RS02760	4877.86531850935	-0.00576241099540621	0.898805297040926	0.955159693306501
gene-LIMLP_RS02765	1470.1196316334	-0.0135961541006418	0.773967151268841	0.883726026589928
gene-LIMLP_RS02770	562.947974352682	0.0473374746832114	0.325464587355938	0.595184708154104
gene-LIMLP_RS02775	3924.01874246088	0.0314356647036721	0.470433311441194	0.704588587179059
gene-LIMLP_RS02780	97.0244797982023	0.027247268043115	0.475281582378253	NA
gene-LIMLP_RS02790	1717.60161561488	0.0669248383808861	0.164979382256092	0.421434312714157
gene-LIMLP_RS02795	1986.07253998249	0.0829947443197757	0.074706342540294	0.273234474099501
gene-LIMLP_RS02805	1775.32004039596	-0.197416919463666	0.000146939257201809	0.00856232485186136
gene-LIMLP_RS02815	8931.1986718069	0.011966679126184	0.802589528879551	0.901732941270554
gene-LIMLP_RS02820	1230.08375692205	-0.118522414197318	0.017237875561324	0.133778366094429
gene-LIMLP_RS02825	1549.58847196745	-0.0227756621269181	0.634142555757527	0.804198490112275
gene-LIMLP_RS02830	5276.86449552881	-0.023237238032438	0.627420413757678	0.798915326851443
gene-LIMLP_RS02835	17565.3210211919	-0.107145166330188	0.0239682395078957	0.155343569095038
gene-LIMLP_RS02840	40000.2668881734	0.0596610792814763	0.160290760697867	0.415909158701332
gene-LIMLP_RS02845	15.0209556330654	-0.00033456064692187	0.986829802897557	NA
gene-LIMLP_RS02850	6962.33215474204	0.078901944749609	0.0821563921853539	0.287194105162138
gene-LIMLP_RS02855	2.23711336988271	0.00153641449931193	0.855206312245498	NA
gene-LIMLP_RS02860	16.1701904356455	0.010586905418121	0.607551297345569	NA
gene-LIMLP_RS02870	643.436385423323	0.0783716187067293	0.107227579818731	0.332415166291072
gene-LIMLP_RS02875	418.048416002851	-0.0238190530325599	0.58554106274432	0.773076103577178
gene-LIMLP_RS02880	29.2453252967581	0.0478403201214957	0.0826379539070953	NA
gene-LIMLP_RS02885	120.324654831038	-0.0341804992988929	0.409000147192737	0.664214693457076
gene-LIMLP_RS02890	6017.61081134935	0.0846767380767689	0.0579026980757829	0.236987471410169
gene-LIMLP_RS02895	2618.04582901176	-0.0321452912177184	0.481346859768607	0.711443183002128
gene-LIMLP_RS02905	1357.04265109437	-0.078548494196392	0.10264067267475	0.322853277818655
gene-LIMLP_RS02910	894.70564914436	-0.0606632157860169	0.205125681355372	0.476179670830364
gene-LIMLP_RS02920	951.041699644844	-0.0641676606555169	0.180857937149069	0.445089182475661
gene-LIMLP_RS02925	1495.40923414346	-0.0269804134956257	0.566559492865203	0.764194282266871
gene-LIMLP_RS02930	6530.90580468678	-0.089627046922936	0.0659893323166186	0.253771056492768
gene-LIMLP_RS02935	2.42089891058732	-0.00425769081910564	0.657797800607072	NA
gene-LIMLP_RS02940	677.214569492607	0.00421632037158047	0.92974269544299	0.971566986909726
gene-LIMLP_RS02945	1172.18408778342	-0.0946751852192551	0.053619472129107	0.228699216314814
gene-LIMLP_RS02950	884.897860997672	-0.0218374393434294	0.648638615712971	0.814172895517049
gene-LIMLP_RS02955	4390.96589198661	-0.0738132267848704	0.117757486856473	0.350612838428536
gene-LIMLP_RS02960	5500.88355654151	-0.0171992092186756	0.717579064158445	0.849823225138386
gene-LIMLP_RS02965	4262.89931289137	-0.0457753834050631	0.337076659006897	0.604522458876219
gene-LIMLP_RS02970	3543.62653168582	0.0659016959809281	0.151058921166842	0.402589589900467
gene-LIMLP_RS02975	5665.42729423481	0.0167398323541342	0.698483269414123	0.837508588541355
gene-LIMLP_RS02980	35.5668710611282	0.0213500999296256	0.448396239287939	NA
gene-LIMLP_RS02985	1144.73927843845	0.121415652161078	0.0157400680400453	0.127327891580414
gene-LIMLP_RS02990	905.856945061998	0.000539944911611314	0.990929747000899	0.995562966156952
gene-LIMLP_RS02995	711.13602533742	-0.0353860566687136	0.46132357960727	0.701162894204153
gene-LIMLP_RS03000	5390.52365271754	0.119853623977672	0.0117314206872559	0.107267617879749
gene-LIMLP_RS03005	664.143405608571	0.0201286512943203	0.670707720367199	0.823239251204009
gene-LIMLP_RS03010	39.1100382915771	-0.0467727945715733	0.115804128200314	NA
gene-LIMLP_RS03015	2680.74137414256	0.0359808567562259	0.449489204842995	0.694320253698702
gene-LIMLP_RS03020	13128.88716368	-0.0966919317516773	0.0419363640277638	0.202699625566244
gene-LIMLP_RS03030	57.2435022950768	-0.0118820218219202	0.703550496619133	NA
gene-LIMLP_RS03045	287.681421441649	0.0163289717436661	0.723493118367644	0.854473178030308
gene-LIMLP_RS03050	4.24658210415862	0.00174284685520882	0.880000235727981	NA
gene-LIMLP_RS03055	4238.74543325528	0.0354109916855737	0.444040895785897	0.69077493199634
gene-LIMLP_RS03060	8415.31585117248	-0.0916074205157281	0.0563770936563025	0.233523431313696
gene-LIMLP_RS03065	22333.1544826515	0.0349285150370027	0.451334539429774	0.694320253698702
gene-LIMLP_RS03070	147524.79854384	-0.0599995966305838	0.206766931079319	0.477631829089493
gene-LIMLP_RS03075	20910.9382598298	-0.0467769307685457	0.207599482170464	0.479011422618828
gene-LIMLP_RS03080	24434.9201023226	-0.0235852824369749	0.393508498376678	0.653934814100677
gene-LIMLP_RS03085	19221.606408182	-0.0578280352738801	0.113786536937483	0.343759326881428
gene-LIMLP_RS03090	13329.091141741	-0.0943471777041485	0.0546469130671682	0.231089898062637
gene-LIMLP_RS03095	39069.8592556116	-0.0550966616514811	0.230246450288816	0.504101373879428
gene-LIMLP_RS03100	14294.4535947716	-0.0553673438316529	0.226168741653158	0.501350766177173
gene-LIMLP_RS03105	10115.4028533837	-0.086012442092544	0.070165611689325	0.264796238186498
gene-LIMLP_RS03110	38931.9336794963	-0.10108345829064	0.0320387287142171	0.182539297787803
gene-LIMLP_RS03115	11105.7292658869	-0.0467326834079322	0.331995954319053	0.599140753399881
gene-LIMLP_RS03120	7153.89933381987	-0.104192193949873	0.0320448523022046	0.182539297787803
gene-LIMLP_RS03125	6540.23858416295	-0.040044335653636	0.393176098502218	0.653934814100677
gene-LIMLP_RS03130	12214.2213925913	-0.0774329696642684	0.0890741565639439	0.300120136765682
gene-LIMLP_RS03135	22158.6410006165	-0.106995607893523	0.0241803169641597	0.155386784528563
gene-LIMLP_RS03140	23383.543987478	-0.126256092079957	0.0111929735739419	0.104003900397871
gene-LIMLP_RS03150	17295.3202258254	-0.0537885395123873	0.237513345821668	0.510381622637491
gene-LIMLP_RS03155	33411.1579083771	-0.0994780228534321	0.0389068892076994	0.198459770172212
gene-LIMLP_RS03160	11366.7667851512	-0.120031034349193	0.0139719795369615	0.120996638912024
gene-LIMLP_RS03165	17596.3628390203	-0.0432324228154378	0.356954745917776	0.622770269656981
gene-LIMLP_RS03170	9093.39369610335	-0.0354742813478765	0.457216730626497	0.698006713984856
gene-LIMLP_RS03175	35793.577307167	-0.0540002873382033	0.211688116327399	0.483818563306976
gene-LIMLP_RS03180	33174.8076300628	0.00570496136294703	0.89830735103827	0.955159693306501
gene-LIMLP_RS03185	12280.8010227719	-0.0681097068573765	0.119950711034402	0.353679712295262
gene-LIMLP_RS03190	3995.85961945585	-0.0478682133788197	0.280253754681698	0.549247287530444
gene-LIMLP_RS03195	2275.69088757885	-0.0241661727792856	0.61337688353743	0.791001250968312
gene-LIMLP_RS03200	13474.8275372045	-0.133195101197274	0.00555983976761713	0.0711910784737502
gene-LIMLP_RS03205	26055.9378807752	-0.0260627242264465	0.559389105754003	0.758691952353062
gene-LIMLP_RS03210	37176.1294965199	0.0317219129852849	0.486273067101036	0.714839977491898
gene-LIMLP_RS03215	28890.2375423967	0.0598093049862306	0.183729543292346	0.448076286890884
gene-LIMLP_RS03220	23147.113664702	-0.0276244971197227	0.524437950126785	0.738941669072085
gene-LIMLP_RS03230	885.970743416009	-0.0215805404337276	0.649295389777031	0.814431184420076
gene-LIMLP_RS03235	37.7304800754063	0.0106263281673506	0.709512939654114	NA
gene-LIMLP_RS03240	615.38280861183	0.0235595048144401	0.622292440613752	0.798001272223081
gene-LIMLP_RS03250	8023.5597537222	0.0191166181122999	0.662398616567095	0.81888408752819
gene-LIMLP_RS03255	853.281176385096	-0.0195989040244646	0.680215201556184	0.827173847783028
gene-LIMLP_RS03260	1550.71067526055	0.106911060908801	0.0277193667217224	0.168731783449301
gene-LIMLP_RS03265	1541.0277972426	-0.0322399457613447	0.501874821447697	0.725892148143534
gene-LIMLP_RS03270	1021.32843103976	0.142296355273385	0.00538890490189397	0.0704450762460512
gene-LIMLP_RS03275	1653.20569576645	0.162264222163136	0.0019198509953398	0.0377168441255899
gene-LIMLP_RS03285	2022.51379961488	-0.0264616062717256	0.572005140039922	0.766417472719709
gene-LIMLP_RS03290	1125.77384182578	0.00441242456744482	0.926466704499113	0.969912463479888
gene-LIMLP_RS03295	883.003052349472	0.0109669002287542	0.818261806906531	0.908613014974098
gene-LIMLP_RS03300	2085.58492337221	-0.0649290126587127	0.178323417557139	0.441046940867505
gene-LIMLP_RS03305	4004.99188522037	-0.0921048595008157	0.0425827162083908	0.203590070107126
gene-LIMLP_RS03310	25694.9728444952	0.0230851838064309	0.610865732265609	0.790423932077216
gene-LIMLP_RS03315	7503.58671645624	0.010476526700788	0.811772430083313	0.904952533925561
gene-LIMLP_RS03320	5898.73712405853	0.0760030696631848	0.0932826405240359	0.307779000116733
gene-LIMLP_RS03325	29.7727809583472	0.0107986722544854	0.687904776076005	NA
gene-LIMLP_RS03330	221.490620542814	0.0840034853288478	0.070626612662424	0.265041230629635
gene-LIMLP_RS03335	2685.69783634932	-0.119666447662211	0.0132948530536317	0.116009403041589
gene-LIMLP_RS03340	9398.47638864183	-0.0828921950941993	0.0871250712754824	0.296259122826336
gene-LIMLP_RS03345	10986.4801321199	-0.00812303006619758	0.865247751037487	0.933486649632413
gene-LIMLP_RS03350	9319.06440243774	0.0144785380372851	0.757746483354304	0.872156816127251
gene-LIMLP_RS03355	1005.04289908704	0.0375286420752109	0.431883844926127	0.684247308228583
gene-LIMLP_RS03360	2702.49301589654	0.0417569620848276	0.365746475642143	0.630630415182938
gene-LIMLP_RS03365	155.131379790875	-0.0211466689494712	0.612286209866452	0.791001250968312
gene-LIMLP_RS03370	10178.5779895349	-0.0245175245064355	0.579066080571788	0.770014718872035
gene-LIMLP_RS03380	526.765482223702	0.0600281918539969	0.212981936874191	0.485243140472808
gene-LIMLP_RS03390	35207.2566072993	-0.00266328301629693	0.952219009482164	0.978108441768652
gene-LIMLP_RS03395	7303.88611565922	-0.189987821279631	0.000317303660047311	0.0139378546038055
gene-LIMLP_RS03400	3487.18840225472	-0.101762957664073	0.0356624359027538	0.190867450929568
gene-LIMLP_RS03410	1167.91925935162	-0.0264111910350289	0.579430652558863	0.770014718872035
gene-LIMLP_RS03420	2703.59540588059	0.00318126944313873	0.945867336214507	0.975544843421418
gene-LIMLP_RS03425	5980.95393514804	0.152928584102522	0.0014772712977796	0.0322829944453026
gene-LIMLP_RS03430	273.157625432223	-0.0296547583292571	0.525247719070687	0.739476518495095
gene-LIMLP_RS03435	843.695785026284	0.2762665657649	5.97069696184067e-06	0.00115659773101544
gene-LIMLP_RS03440	504.801901297315	0.117499850344269	0.0155043337391228	0.127008427925003
gene-LIMLP_RS03445	2520.15539544686	-0.0502125977450586	0.282433441591564	0.550769241175154
gene-LIMLP_RS03450	1423.895884763	-0.10582050881467	0.0298271448609779	0.175233533232341
gene-LIMLP_RS03455	6689.24387962415	0.0564022553682339	0.182315145442711	0.447394339780186
gene-LIMLP_RS03460	2579.49481150853	0.0578573666458216	0.219517885153826	0.49326960075742
gene-LIMLP_RS03465	2697.4153740287	-0.0199091584761463	0.67777040355488	0.826383194611161
gene-LIMLP_RS03470	8635.79129691401	0.156885405410713	0.00278216577720681	0.0488014588879439
gene-LIMLP_RS03475	19016.8764585461	0.116624156019416	0.0156843842001413	0.127327891580414
gene-LIMLP_RS03490	3224.71422232735	0.00149563561757669	0.974160254483074	0.98766232819605
gene-LIMLP_RS03495	3883.43452897822	0.0199753251369411	0.662633953316877	0.81888408752819
gene-LIMLP_RS03500	1122.08979957238	-0.0173876020082882	0.715924375533776	0.848740690719008
gene-LIMLP_RS03505	56.9688740563221	-0.0456557207064511	0.165673629140985	NA
gene-LIMLP_RS03515	5012.5856070154	-0.100257327028002	0.0415022311670432	0.202389603903964
gene-LIMLP_RS03520	4118.12971282427	-0.134896678490498	0.00298816692859734	0.0498704752452314
gene-LIMLP_RS03525	9952.75666588499	-0.029036203809729	0.516035048657317	0.733467848010511
gene-LIMLP_RS03530	695.46849039548	0.116876064867921	0.0187429022174547	0.138576554459375
gene-LIMLP_RS03535	497.940487993607	0.0613884964824072	0.200262026537561	0.46835620102164
gene-LIMLP_RS03540	4225.77308569673	0.0428362286632654	0.345927900480983	0.612725462057506
gene-LIMLP_RS03545	9021.77946295635	0.0139078820864645	0.74932458904859	0.866524701361942
gene-LIMLP_RS03550	2853.35125133295	-0.0642745427478296	0.183896346946782	0.448076286890884
gene-LIMLP_RS03555	3554.14225400862	0.147214122268838	0.00163376714229659	0.0340417662740344
gene-LIMLP_RS03565	32.8165556130532	0.00907747555446318	0.735687627741453	NA
gene-LIMLP_RS03570	4332.37121698781	0.101469757771493	0.0377386548602207	0.195106008134495
gene-LIMLP_RS03575	4504.56834034138	0.0342268132504468	0.462622532542119	0.701277013615434
gene-LIMLP_RS03580	3421.22236821018	0.104381582114374	0.0352669002079255	0.190217421099722
gene-LIMLP_RS03585	3790.93304500151	0.0871500889483374	0.0706930798392597	0.265041230629635
gene-LIMLP_RS03590	3091.65235762908	-0.037235497379642	0.420399764276759	0.674444418844375
gene-LIMLP_RS03595	7683.09834189055	-0.0140717508390224	0.738669587109536	0.859484730995803
gene-LIMLP_RS03600	1215.15357992073	-0.0480767739015546	0.306882187477571	0.577379222464288
gene-LIMLP_RS03605	5753.12065874571	0.0135273968721558	0.768457600563346	0.878310249580048
gene-LIMLP_RS03620	9559.55700399403	0.0858351766496005	0.069516340936791	0.263629872396056
gene-LIMLP_RS03625	6369.21638838484	0.0523874501112463	0.236885267265472	0.510220817235513
gene-LIMLP_RS03630	850.458047615155	0.197018568546324	0.000341764675773367	0.0141731545905272
gene-LIMLP_RS03635	251.45312384233	0.0353610390996825	0.437052420697031	0.68673958974241
gene-LIMLP_RS03640	5531.07046089517	0.0284919925798177	0.544514806396632	0.749160894598789
gene-LIMLP_RS03650	47251.2815664377	0.112134124237974	0.00962502122349211	0.0953509066708773
gene-LIMLP_RS03655	1158.08239430779	-0.0522437729670071	0.278477707474418	0.548420010288921
gene-LIMLP_RS03660	9197.57105021773	-0.0293574425680059	0.539850837221633	0.746708057278119
gene-LIMLP_RS03665	1586.17175122922	0.0805398287349548	0.0991333942659214	0.31828622123907
gene-LIMLP_RS03670	1458.36442251195	-0.077695649862632	0.110582143141116	0.338239686938752
gene-LIMLP_RS03675	4846.91184354829	-0.0990181359978167	0.0369145511610814	0.194158845417906
gene-LIMLP_RS03680	1833.11438310312	-0.00237337164326258	0.960433669105115	0.983607671844917
gene-LIMLP_RS03685	1109.27255194993	0.108180646042498	0.0289419432620129	0.172615977922781
gene-LIMLP_RS03690	1694.93690007589	0.00475554823829358	0.916834511484861	0.964232808346574
gene-LIMLP_RS03695	8109.88114462035	-0.0287056965820795	0.526214898893698	0.739929170714329
gene-LIMLP_RS03700	11915.6268561777	-0.0609731945871687	0.160770467285402	0.416525144330982
gene-LIMLP_RS03705	12092.0648000308	-0.028171230906086	0.504467831148655	0.72841680112939
gene-LIMLP_RS03710	2835.68532480705	-0.0177721795694002	0.695370026269009	0.835084643893854
gene-LIMLP_RS03715	8506.41334359401	-0.0753873681181087	0.100460604100979	0.319997927904212
gene-LIMLP_RS03720	10706.4383905719	-0.100109066781951	0.0267585266891037	0.16614075792847
gene-LIMLP_RS03725	14168.9619110277	-0.104424374684796	0.0331110192285268	0.185702584188703
gene-LIMLP_RS03730	3982.46419640221	-0.0931559030095065	0.0359355855812557	0.191545028261019
gene-LIMLP_RS03735	11277.8842173262	-0.175386174949079	0.000447812561756531	0.0174952225831699
gene-LIMLP_RS03740	3108.22830763199	-0.0351339003412353	0.464540696171927	0.702326698961779
gene-LIMLP_RS03745	7080.97813657162	0.0283250625743472	0.53992890637779	0.746708057278119
gene-LIMLP_RS03750	4824.82974394274	0.0342640317426986	0.433705285505017	0.684923643346921
gene-LIMLP_RS03755	994.525243048345	-0.113153148698078	0.023015846073896	0.153412467779442
gene-LIMLP_RS03760	3073.70107371455	0.024908145748802	0.601368475095184	0.783341429625469
gene-LIMLP_RS03765	3221.00690382617	-0.0620347862714249	0.198442704323723	0.466824928245631
gene-LIMLP_RS03770	10408.7669766804	-0.0916111348685382	0.0448387461489217	0.209166362632283
gene-LIMLP_RS03780	6680.98014760936	0.0578337809195534	0.208221339858246	0.479480888434462
gene-LIMLP_RS03785	120.19969109618	0.0282987819543245	0.481885091520088	0.711443183002128
gene-LIMLP_RS03790	2483.17738556102	0.0978199487463314	0.0433837755229623	0.204600027774958
gene-LIMLP_RS03795	2299.30330018762	0.0141058859690833	0.764801296488948	0.876462285776334
gene-LIMLP_RS03800	1149.94394967049	-0.037539105010845	0.434766682285206	0.685026514068075
gene-LIMLP_RS03805	7255.5534857255	-0.154079685626005	0.000687640253630954	0.0229194536993103
gene-LIMLP_RS03810	10808.0254013774	0.0635150253710202	0.137147322554379	0.381174207713788
gene-LIMLP_RS03815	674.851884654228	0.0555480687425527	0.250223588016121	0.524554082682575
gene-LIMLP_RS03820	62.9330956059498	-0.0393033040085598	0.224455648233457	NA
gene-LIMLP_RS03825	1597.86854245768	0.0781959949014907	0.106092438586179	0.330045068459172
gene-LIMLP_RS03830	2839.15180551607	-0.0016702103197134	0.971743565693327	0.987057128613702
gene-LIMLP_RS03835	19194.8713976207	-0.0825076673606468	0.0840432927949723	0.289990784884889
gene-LIMLP_RS03840	16934.5803309583	-0.0456784026660238	0.322009297784461	0.590751315786007
gene-LIMLP_RS03845	2835.55051919834	0.0653412051697313	0.164994352796177	0.421434312714157
gene-LIMLP_RS03865	4403.38099442919	0.0325306936431251	0.466091264749798	0.702508447264272
gene-LIMLP_RS03870	2905.58527552919	0.00581652630403564	0.899344195375386	0.955159693306501
gene-LIMLP_RS03875	2314.52159654462	-0.049946001250925	0.28168695894278	0.549937401956433
gene-LIMLP_RS03885	1874.85584337376	0.0620941608714974	0.193735075812435	0.462863926784679
gene-LIMLP_RS03890	2926.60654926996	0.105350277648688	0.020919293548092	0.147378137742501
gene-LIMLP_RS03900	2528.40392749321	-0.00211749578990586	0.963575863281628	0.985451159495332
gene-LIMLP_RS03905	3538.76777257202	-0.0766436503096418	0.095851678461879	0.312873287298362
gene-LIMLP_RS03915	2388.9407907096	-0.0154948537250047	0.732737126518079	0.857165355057595
gene-LIMLP_RS03920	4469.57896982429	-0.174222607999568	0.000196356098564372	0.0103244854677923
gene-LIMLP_RS03925	9571.8131956613	0.0151468621764698	0.729916663844731	0.856732846471655
gene-LIMLP_RS03930	31305.343412448	-0.0888833483084376	0.0614135830450418	0.243810506361263
gene-LIMLP_RS03935	60564.4837202934	-0.0784159571587946	0.0706011854268296	0.265041230629635
gene-LIMLP_RS03940	103311.504296617	-0.0828185185123062	0.084544219640406	0.290372654469246
gene-LIMLP_RS03945	11157.3437028262	0.00709942147461114	0.868557778254133	0.936375553978585
gene-LIMLP_RS03950	9577.61406313239	0.0374216403956743	0.435972496110421	0.685983268479463
gene-LIMLP_RS03955	5347.0995993497	-0.0617721970618649	0.149334551300949	0.40016538376669
gene-LIMLP_RS03960	124307.781435026	-0.0462383241939139	0.307330999741026	0.577379222464288
gene-LIMLP_RS03965	9278.20514674889	-0.0927384548951167	0.0418569607741063	0.202682015692081
gene-LIMLP_RS03970	783.624473593065	-0.10733879287224	0.0306917638356506	0.177939770770602
gene-LIMLP_RS03975	3641.43889430035	0.0375353975461893	0.401438147975585	0.658465817146976
gene-LIMLP_RS03985	14440.5857791883	-0.0564402687720751	0.242582965102712	0.516833050225052
gene-LIMLP_RS03995	27722.1264304656	-0.0732171295243361	0.114168867519462	0.344339691068907
gene-LIMLP_RS04000	8368.33228133277	0.0220656220137828	0.613706621086361	0.791001250968312
gene-LIMLP_RS04005	7868.60995773656	-0.0476754253501769	0.285944657546184	0.553844859805195
gene-LIMLP_RS04010	5325.80571356803	-0.00476580196377548	0.91985189081815	0.966223892646746
gene-LIMLP_RS04015	157.272118347909	0.0214428001090758	0.593264079371069	0.777006439953423
gene-LIMLP_RS04020	716.761340858332	0.160398063551238	0.00203878420563743	0.0396007915196694
gene-LIMLP_RS04025	6670.67099548477	-0.0873272775332495	0.0442293522103056	0.208302072464426
gene-LIMLP_RS04030	6612.6468025434	-0.162496155474433	0.000328045203648778	0.0140977426268062
gene-LIMLP_RS04035	5952.8728377796	-0.0869644978559107	0.0475881662426196	0.216527704994036
gene-LIMLP_RS04040	9097.96683208286	0.0207264181674577	0.638485911596099	0.806548926714655
gene-LIMLP_RS04045	4785.06971723847	0.0537739686400689	0.251680654556876	0.52664521629126
gene-LIMLP_RS04050	4990.46657789916	-0.0367541091367921	0.408777675913275	0.664167131280643
gene-LIMLP_RS04055	672.561173414032	0.0513085566741952	0.287555176424603	0.555401514914487
gene-LIMLP_RS04065	1471.37200458477	0.0549671950810648	0.25513340423918	0.528721304264196
gene-LIMLP_RS04070	868.427094077327	0.0933535604312778	0.0568990149961692	0.234556833513956
gene-LIMLP_RS04075	768.592283642544	0.0755504588429705	0.120645902383663	0.354240938022455
gene-LIMLP_RS04080	5172.66419415454	0.0347162206819387	0.462176141321362	0.70121869985121
gene-LIMLP_RS04085	1108.67662844297	-0.0100191250639119	0.833287668543042	0.914388545797627
gene-LIMLP_RS04095	445.453795586663	-0.0258409857981713	0.566500530836304	0.764194282266871
gene-LIMLP_RS04100	1593.92079926827	-0.0778977153495578	0.110132919707767	0.337165608152541
gene-LIMLP_RS04105	1112.73818796466	-0.014608364597669	0.757269395379983	0.872156816127251
gene-LIMLP_RS04110	107.656290468945	0.00810714758703225	0.828938293992635	0.913030207584252
gene-LIMLP_RS04115	237.984597198153	0.136388801464447	0.00672904750541098	0.0784341251392881
gene-LIMLP_RS04120	2082.84388427795	0.207792400313007	0.000111198725841675	0.00743606343057873
gene-LIMLP_RS04125	875.280892962231	0.0182080464155448	0.703803687410213	0.840826780777084
gene-LIMLP_RS04130	2773.73854241067	0.0564336613394504	0.237930216696958	0.510933219865173
gene-LIMLP_RS04135	5627.06509811434	-0.0345425410438152	0.432885635312593	0.684407461306975
gene-LIMLP_RS04140	3012.50248819935	-0.129545248342529	0.00427561585177675	0.0639111621669934
gene-LIMLP_RS04145	2848.21571800111	0.00934877048934962	0.836744519435438	0.915683854788185
gene-LIMLP_RS04150	3455.42879115825	-0.00209778991820498	0.963666898843312	0.985451159495332
gene-LIMLP_RS04155	2278.60424324915	0.0519981866904291	0.268516172114144	0.539270933253628
gene-LIMLP_RS04160	1369.81867467918	-0.0321509743011839	0.497649986942991	0.721590861519225
gene-LIMLP_RS04165	1339.57566177571	0.0202638616141193	0.670592221347801	0.823239251204009
gene-LIMLP_RS04170	1588.79203111611	-0.0233679686932069	0.625880918652832	0.798831956718553
gene-LIMLP_RS04175	2317.78131341979	-0.0783797894543397	0.0971412970881648	0.315067716404821
gene-LIMLP_RS04180	469.31110914473	-0.0720950389556283	0.104967264596904	0.327178110321084
gene-LIMLP_RS04185	3670.02220008927	-0.0291382295404614	0.383827177386743	0.64559581010549
gene-LIMLP_RS04190	844.224139510635	-0.0605400202896344	0.210875639621998	0.48300496270515
gene-LIMLP_RS04195	611.56253267495	-0.0587005782700863	0.224842944569445	0.500330125197251
gene-LIMLP_RS04200	2289.83322466609	-0.0574126584188915	0.211793757352239	0.483818563306976
gene-LIMLP_RS04205	3191.7826727434	-0.0973921844191378	0.0427527541113932	0.203861260242677
gene-LIMLP_RS04210	819.394802996193	-0.104515590102266	0.0340110799152348	0.187088148397724
gene-LIMLP_RS04215	1484.45981069331	-0.0312998849702716	0.505068491451256	0.728749260852118
gene-LIMLP_RS04225	1048.55275438978	0.021030482531399	0.657323762546162	0.817316128619785
gene-LIMLP_RS04230	63.8370010363966	-0.012605081909644	0.717325368138241	NA
gene-LIMLP_RS04235	71.948189253937	0.0614391388474494	0.0975338945851053	NA
gene-LIMLP_RS04240	43.3207788154521	0.0839051208109013	0.0118209139163535	NA
gene-LIMLP_RS04245	128.362450916687	0.151411766535676	0.00282020787838882	0.0492176379994962
gene-LIMLP_RS04250	3.51984314556522	-0.00361548401252206	0.737678621454094	NA
gene-LIMLP_RS04260	305.644237706821	0.0147961546274429	0.750383173849767	0.866582919615552
gene-LIMLP_RS04265	9.24954841787972	0.0334037137938496	0.0431704907965733	NA
gene-LIMLP_RS04270	225.093942192186	0.0491596500737285	0.266076048311138	0.536207182938859
gene-LIMLP_RS04275	9.76650924626145	-0.00988522811620948	0.570643435100509	NA
gene-LIMLP_RS04290	930.650875267352	-0.011525952231615	0.808853761008053	0.904337961088028
gene-LIMLP_RS04295	252.09811198357	-0.00127578179554988	0.977816043478701	0.989617767877472
gene-LIMLP_RS04300	926.872355067178	0.0149955433033127	0.751092975577208	0.866730708111064
gene-LIMLP_RS04305	1312.15459316752	-0.0096219442714741	0.838871937276519	0.917024394390039
gene-LIMLP_RS04310	67.9691428721751	-0.016298127051501	0.60584194091224	NA
gene-LIMLP_RS04315	22589.8785820949	0.0456989017801465	0.268537474616117	0.539270933253628
gene-LIMLP_RS04320	1712.40907141599	-0.0253403735125108	0.583983467244902	0.772502947436696
gene-LIMLP_RS04330	5380.64099352848	-0.031313095211016	0.51307458840918	0.733467848010511
gene-LIMLP_RS04335	863.21438182493	-0.0238168286725371	0.608579437531064	0.788355729552298
gene-LIMLP_RS04340	7.98730558427084	-0.00227299307135306	0.882926101738962	NA
gene-LIMLP_RS04350	4959.14465466625	0.206087468853177	2.83113935931813e-05	0.00313982487655991
gene-LIMLP_RS04355	19140.2063578488	0.035864244452265	0.407126381322537	0.663712469886379
gene-LIMLP_RS04360	9541.32316146603	0.0446956806171764	0.339371634886764	0.607687333719111
gene-LIMLP_RS04365	114.475550700089	0.0323072337973749	0.429956304543264	0.682766639731982
gene-LIMLP_RS04370	5288.1812246983	-0.00199908843821389	0.966396038452863	0.985702268382623
gene-LIMLP_RS04375	7698.54453048864	-0.0775540034279386	0.0819292798113929	0.287194105162138
gene-LIMLP_RS04380	9362.95413293743	0.0290016442546442	0.490233229345094	0.717024917369818
gene-LIMLP_RS04390	6615.6175142798	-0.11927375953804	0.00662944575056171	0.0784341251392881
gene-LIMLP_RS04395	2971.52820361761	-0.0788121698596238	0.096347995724111	0.313085453024096
gene-LIMLP_RS04400	2172.869735648	0.0679726990970324	0.132919980616155	0.374266087926569
gene-LIMLP_RS04405	94.4074615602206	0.0256315575582796	0.508332059360437	NA
gene-LIMLP_RS04415	14920.8416679744	0.0334611430142832	0.452464036780363	0.694320253698702
gene-LIMLP_RS04420	338586.140871412	0.00630445970925086	0.52185794464717	0.737725170105662
gene-LIMLP_RS04425	1536.98098774175	0.00227825527884031	0.939626544038793	0.974640452248283
gene-LIMLP_RS04430	1983.93297839943	-0.0795543718645123	0.0993126224755268	0.31828622123907
gene-LIMLP_RS04435	398.352485000285	-0.0637460457541364	0.184486371023749	0.448344734956101
gene-LIMLP_RS04440	584.893760142023	-0.0626100952818023	0.190057138776008	0.45853785481538
gene-LIMLP_RS04450	35.1796454403051	0.0202461863714175	0.474178566859547	NA
gene-LIMLP_RS04470	269.472154264285	-0.0253113618093901	0.57970069363808	0.770014718872035
gene-LIMLP_RS04480	199.000926592025	-0.129160769321688	0.00797868725654913	0.0862601471321255
gene-LIMLP_RS04485	13659.5591295633	-0.0810034779635429	0.0645207058760102	0.250197424329643
gene-LIMLP_RS04505	623.358378956548	0.043534622816662	0.365758303628499	0.630630415182938
gene-LIMLP_RS04510	195.416697965386	0.0872113766900149	0.0555185867079085	0.232088722284579
gene-LIMLP_RS04515	690.431727259134	0.108560816332863	0.0289501807466977	0.172615977922781
gene-LIMLP_RS04520	876.292255978975	-0.044533243987091	0.353426445366581	0.620255293093571
gene-LIMLP_RS04530	1196.09732198743	0.093371556692032	0.0515497287765627	0.224023478197902
gene-LIMLP_RS04535	993.209354050658	0.00119561199605676	0.980041921266207	0.990564509893794
gene-LIMLP_RS04540	5146.5977423093	-0.0828425422175348	0.0639848413401112	0.249127842046775
gene-LIMLP_RS04545	2373.88949456622	0.110565973197589	0.0170370954869875	0.132936159170788
gene-LIMLP_RS04550	1108.22639061822	-0.0387926021187773	0.40826581008647	0.663963034568252
gene-LIMLP_RS04560	8906.34955572634	-0.0590408113752124	0.205040502582119	0.476179670830364
gene-LIMLP_RS04565	6.19033298355242	-0.00413911542687724	0.760198390991126	NA
gene-LIMLP_RS04570	212.903614250165	0.0822551561626963	0.0705461144200884	0.265041230629635
gene-LIMLP_RS04580	4192.31927890567	-0.0371342675526454	0.40484348246347	0.662155990822745
gene-LIMLP_RS04585	4969.13058671256	0.000795842204945088	0.98672171583198	0.992587063768913
gene-LIMLP_RS04595	36.7361076631822	0.00826291665586592	0.75184881068123	NA
gene-LIMLP_RS04600	270.211148634367	0.0208508599543457	0.644838258113294	0.811773684142624
gene-LIMLP_RS04605	1261.33554220917	-0.0918195653286927	0.0533541245932105	0.228432727710408
gene-LIMLP_RS04610	497.350211824927	0.0769215577507838	0.111859601498737	0.340029451770698
gene-LIMLP_RS04615	1674.15265907883	0.171794229866418	0.00144919663151233	0.0321441162525122
gene-LIMLP_RS04620	921.070198133693	0.114857623041756	0.0210771192480811	0.147883950969189
gene-LIMLP_RS04625	1725.4748544248	0.0913253809440144	0.0582469745499608	0.237639853858751
gene-LIMLP_RS04630	3915.68452680341	-0.00294232331256693	0.949247447606471	0.977293150831015
gene-LIMLP_RS04635	160.910550487949	-0.0448604031924567	0.299872440217053	0.569906826681166
gene-LIMLP_RS04640	22927.0730601167	-0.0210614175749724	0.657080023174093	0.817316128619785
gene-LIMLP_RS04645	330.241783059956	0.0427394835674928	0.366687209672194	0.630966279706208
gene-LIMLP_RS04650	132922.429039369	0.0329424738844085	0.491756901071988	0.718207402670134
gene-LIMLP_RS04655	11370.4949435024	-0.0391514107823217	0.415359633058868	0.670425548571075
gene-LIMLP_RS04660	2771.24972409705	0.191874919052016	0.000282348649057143	0.0129501514338622
gene-LIMLP_RS04665	998.155942437521	0.111983474488061	0.0240871541932992	0.155368923295615
gene-LIMLP_RS04670	196.638734810159	-0.0357817706324494	0.411409208110676	0.666552713234921
gene-LIMLP_RS04675	681.524805232097	-0.0198877404345367	0.664561265263851	0.820086730070753
gene-LIMLP_RS04680	99.0770659332736	-0.0827526620959808	0.0400592866842146	NA
gene-LIMLP_RS04685	1163.13640778749	-0.0573958865137185	0.223693664249075	0.499388842654753
gene-LIMLP_RS04690	1307.87832926545	-0.0424122095390211	0.375414616727688	0.63737059373323
gene-LIMLP_RS04695	7246.36078054585	0.0111602717174686	0.792274521175954	0.894862567841269
gene-LIMLP_RS04700	12157.8390809322	-0.0418547978948507	0.330950838582714	0.59834500631072
gene-LIMLP_RS04705	1106.53653036495	-0.136641848315367	0.00740766117988871	0.0829561535389491
gene-LIMLP_RS04710	8603.22759496034	-0.0821968957987598	0.0907406895115664	0.302905473862185
gene-LIMLP_RS04715	36613.0067373073	0.0220652070845217	0.60702621386125	0.787516900212044
gene-LIMLP_RS04720	39636.7898951419	-0.0251951200825407	0.541319798138397	0.747726012855714
gene-LIMLP_RS04725	15009.4308952824	-0.12411566888947	0.00520390211479785	0.0688115979641346
gene-LIMLP_RS04730	4008.34375498337	0.0993155056350459	0.039282558524561	0.198607994422707
gene-LIMLP_RS04735	6243.18768430563	-0.0366367429802195	0.420705464915228	0.674620050549699
gene-LIMLP_RS04740	1879.90441347535	-0.0492341501028977	0.292085480333641	0.562424792297458
gene-LIMLP_RS04745	6460.3189498786	-0.0823457306227074	0.0582694580578614	0.237639853858751
gene-LIMLP_RS04750	3073.77527672835	-0.0127410811053792	0.777678640575786	0.88590691497814
gene-LIMLP_RS04755	5010.71803200292	0.0313035763512846	0.50617652652988	0.729046878177515
gene-LIMLP_RS04760	5.5205291297595	0.00341922414073828	0.794442567676906	NA
gene-LIMLP_RS04765	3792.62741918426	-0.0494775945807714	0.274785577277826	0.545761302531003
gene-LIMLP_RS04770	377.235582457054	0.0534207531496631	0.23675283182933	0.510220817235513
gene-LIMLP_RS04780	385.052115195751	0.0407271602611821	0.394803440586984	0.654096767205722
gene-LIMLP_RS04785	2733.91016434729	-0.00357089589861252	0.938109321562188	0.974376266985939
gene-LIMLP_RS04800	82411.0481439746	-0.0550073143981881	0.212138644162782	0.483963277127834
gene-LIMLP_RS04805	37432.5201250157	0.0728488496346875	0.122308021125485	0.356385110456428
gene-LIMLP_RS04810	4308.18258285162	-0.0687757675640221	0.132053554396655	0.373110431264025
gene-LIMLP_RS04815	2483.04357786927	-0.0797478982379032	0.102385732183352	0.322438252258144
gene-LIMLP_RS04820	389.792072737712	0.0146527671673039	0.752533660570589	0.867900276766751
gene-LIMLP_RS04830	33385.1654666984	0.0452683558760561	0.327302829259661	0.596676575540164
gene-LIMLP_RS04835	23105.5282143508	0.104206212018046	0.0186338392284948	0.138553938484551
gene-LIMLP_RS04845	98.1162649779865	-0.00103988187340033	0.978213963574251	NA
gene-LIMLP_RS04850	43.357466885225	-0.0417409861025081	0.172792141720476	NA
gene-LIMLP_RS04860	150783.77275802	0.00596673731459167	0.5316153517344	0.742259263632887
gene-LIMLP_RS04865	9952.3084321854	-0.000657271207771715	0.988331984734152	0.993533732022226
gene-LIMLP_RS04870	13104.1727501052	-0.104946009335922	0.0179714967724519	0.135655516559952
gene-LIMLP_RS04875	15920.4012255136	0.073689838087361	0.0723682878890629	0.267529219099568
gene-LIMLP_RS04880	6235.21923056767	-0.099931838510873	0.0215557005656107	0.149412295452761
gene-LIMLP_RS04885	93.5293597034304	0.0214134104124832	0.539762141998518	NA
gene-LIMLP_RS04890	5083.95363368729	-0.0068395917751418	0.883534225983546	0.945406370660265
gene-LIMLP_RS04895	1359.72578722797	-0.0572921248573175	0.228549583200539	0.503424153341726
gene-LIMLP_RS04900	883.27620689624	0.251425199338088	4.43991364450618e-05	0.00416550718258973
gene-LIMLP_RS04905	104.470004829444	-0.0302699115502823	0.403834444812208	NA
gene-LIMLP_RS04910	54.105125513815	-0.00516899731932627	0.865670227052095	NA
gene-LIMLP_RS04915	769.623967942494	-0.0641987466174101	0.183383394379916	0.448076286890884
gene-LIMLP_RS04930	4423.48124918563	0.053073136694364	0.22458002373397	0.500096110511292
gene-LIMLP_RS04935	7994.74225276786	-0.10809982037431	0.0286658281944887	0.171695326363505
gene-LIMLP_RS04940	7727.58700035871	-0.0420453826613333	0.354774955536969	0.620720761901322
gene-LIMLP_RS04945	14768.0307962382	-0.0652302761173544	0.119697713952152	0.353236687182402
gene-LIMLP_RS04950	4651.83276789229	-0.0252805978953451	0.583218542694245	0.772085232877479
gene-LIMLP_RS04955	25188.254298895	-0.102931441048643	0.017983490503556	0.135655516559952
gene-LIMLP_RS04960	269.524893387534	-0.0374850697102378	0.412057002040588	0.667287787572087
gene-LIMLP_RS04970	1277.4862276152	-0.0234036371183085	0.622887576966475	0.798029639661625
gene-LIMLP_RS04975	879.706016299215	0.0724667208737486	0.134057235203232	0.375361912402186
gene-LIMLP_RS04980	3217.55422228944	0.0200740696701792	0.657236140240055	0.817316128619785
gene-LIMLP_RS04985	2605.09092245772	-0.0224181877677158	0.616418687586311	0.791945982033534
gene-LIMLP_RS04990	10371.773118091	-0.0226378773893431	0.614347884114101	0.791001250968312
gene-LIMLP_RS04995	1568.23229470497	-0.131649641757022	0.00589777828372098	0.0729372724440026
gene-LIMLP_RS05005	4245.53266241199	0.169628372578339	0.000754902150549646	0.0238105834274283
gene-LIMLP_RS05015	25.6997536046948	-0.00728780965834647	0.767635127014815	NA
gene-LIMLP_RS05020	66.6896957888348	-0.0103654937954316	0.749952981845345	NA
gene-LIMLP_RS05025	209.243615363756	-0.0815424772837581	0.080617034350112	0.285733365047098
gene-LIMLP_RS05030	829.26477113889	-0.0400652167517222	0.402777085583507	0.660032230808435
gene-LIMLP_RS05035	2506.10383852432	-0.00241253626780785	0.958185804068661	0.982183301844978
gene-LIMLP_RS05045	1802.3169919331	-0.0488604247497574	0.302181652572804	0.57271252565893
gene-LIMLP_RS05050	793.391257956026	-0.000659771515390311	0.988996950663514	0.993911580351114
gene-LIMLP_RS05070	2986.7936937439	0.0451791852020717	0.340895028790783	0.60851355606579
gene-LIMLP_RS05075	3964.04221980483	1.82501036385162e-05	0.999685230504502	0.999905527830389
gene-LIMLP_RS05080	246.997351401364	0.0426128215529581	0.34156240706005	0.608689992542181
gene-LIMLP_RS05085	1355.18983647688	0.0325857591026891	0.493553518681916	0.719608565406457
gene-LIMLP_RS05090	120.561881933796	0.00170526689502838	0.966782399543599	0.985705186723278
gene-LIMLP_RS05095	207.470233636978	-0.000312842501574836	0.994297616565406	0.996035899111849
gene-LIMLP_RS05105	1199.55888762885	-0.0319015779473225	0.506136185102269	0.729046878177515
gene-LIMLP_RS05110	118.704088867456	-0.0223455211901374	0.56875036023013	0.765608354922157
gene-LIMLP_RS05120	5781.66828012525	0.041844413102856	0.354196499156747	0.620656250815951
gene-LIMLP_RS05125	16435.558940722	0.0151790622529902	0.731276583470807	0.856732846471655
gene-LIMLP_RS05130	664.300961387603	0.000464548194811186	0.992173150292114	0.995939062979354
gene-LIMLP_RS05135	6283.38473078606	0.0537099764779182	0.231798605678554	0.504980323652837
gene-LIMLP_RS05140	4709.02556258525	0.0726152456948351	0.121231845260741	0.354900404667245
gene-LIMLP_RS05145	20240.6500555335	-0.0908737766378296	0.0424281732558896	0.203442203143304
gene-LIMLP_RS05150	7577.52429585357	-0.0994420163633688	0.042158456999158	0.203013644836694
gene-LIMLP_RS05155	2784.50521719379	-0.0492963100256791	0.306570846771069	0.577212799123185
gene-LIMLP_RS05160	1003.51415161156	-0.0455396359151843	0.343074421472815	0.610186167109953
gene-LIMLP_RS05165	1844.18559900602	0.15469043760586	0.00285484451018634	0.0494080043638756
gene-LIMLP_RS05170	12509.2919983096	-0.0335912449897912	0.462102645435664	0.70121869985121
gene-LIMLP_RS05175	29754.2394167924	0.0497949889816041	0.2473507372013	0.52019490473585
gene-LIMLP_RS05180	2049.79661683966	-0.0696167419770122	0.131783566755167	0.373043330714392
gene-LIMLP_RS05185	6351.77840544107	0.0349020465598683	0.449451627250891	0.694320253698702
gene-LIMLP_RS05190	16187.6040202688	0.0979719003008479	0.0454921702829026	0.210784476324285
gene-LIMLP_RS05195	3351.21226037066	0.021533374358087	0.624304653600713	0.798744374088126
gene-LIMLP_RS05200	675.597881777749	0.156977241474952	0.00276690698422187	0.0487826985218194
gene-LIMLP_RS05205	564.251840218842	-0.0118793378767491	0.799121118850704	0.899743599980121
gene-LIMLP_RS05210	12.7169128956627	0.0227197335232449	0.215003024144745	NA
gene-LIMLP_RS05215	1356.01364965972	0.0905528895003569	0.0602088339732969	0.241820059813312
gene-LIMLP_RS05220	2393.96134251157	-0.0670911428367062	0.138971831616628	0.383892803557863
gene-LIMLP_RS05225	688.095182685516	-0.0943479369201554	0.0548508762175063	0.231667459994824
gene-LIMLP_RS05230	11822.2380054183	-0.00919183026045381	0.83214570043296	0.91373903484143
gene-LIMLP_RS05235	465.918529630715	0.00311276945267741	0.945575641695844	0.975544843421418
gene-LIMLP_RS05240	1729.43700362881	-0.0335710557531782	0.469198630139406	0.70419313986536
gene-LIMLP_RS05245	442.966034406046	-0.0771980170389909	0.11331873206179	0.343190553398486
gene-LIMLP_RS05250	506.67299024142	-0.012432873543197	0.790267408399859	0.893402236959915
gene-LIMLP_RS05255	1221.27315030834	-0.0455656085479336	0.167712133346498	0.426475084648862
gene-LIMLP_RS05260	1676.80940597771	-0.0392172164813097	0.229886761980072	0.504050183474162
gene-LIMLP_RS05265	834.992706251321	0.0456869099828093	0.341302803013211	0.608685969754844
gene-LIMLP_RS05270	3345.89877827927	0.0696546500982158	0.144618795962157	0.392275326992218
gene-LIMLP_RS05275	5162.64606647308	-0.0333936767036696	0.451563362762006	0.694320253698702
gene-LIMLP_RS05280	3597.72671541633	-0.0223976341844837	0.621859147359553	0.797743189784381
gene-LIMLP_RS05285	208.438956559955	-0.00701660196799011	0.846877252492726	0.921353713503476
gene-LIMLP_RS05290	19683.6077712132	-0.0905232508342726	0.0568670447497102	0.234556833513956
gene-LIMLP_RS05295	229.239661092428	0.0291810648848382	0.496196689347591	0.72132102240043
gene-LIMLP_RS05300	723.983482742619	-0.118016658327834	0.0170043413849242	0.132936159170788
gene-LIMLP_RS05305	368.860721283835	0.0472865497917416	0.309129656931809	0.578254907021762
gene-LIMLP_RS05310	412.545755108093	0.0711460212487243	0.140164430714943	0.384892422362599
gene-LIMLP_RS05315	40.2829725485452	0.0233267476222507	0.399006256680596	NA
gene-LIMLP_RS05320	5102.0539649816	0.0743055592767017	0.0994534855667975	0.31828622123907
gene-LIMLP_RS05325	252.826473423716	0.0409270230909246	0.368224207242912	0.632029368198268
gene-LIMLP_RS05330	784.053526681465	0.0769310161870295	0.114569268210575	0.344416694776733
gene-LIMLP_RS05335	10497.2144929193	-0.043264356115521	0.33103566847652	0.59834500631072
gene-LIMLP_RS05340	2935.91406406957	-0.0622114924309514	0.198947324031724	0.466824928245631
gene-LIMLP_RS05345	2647.78509758251	-0.00223155212206686	0.962375602771321	0.985009622604287
gene-LIMLP_RS05350	4265.16484821184	0.0144603586161276	0.76193834077128	0.87551604798518
gene-LIMLP_RS05355	1445.03728590758	-0.070073189683461	0.146417292339072	0.394809922401356
gene-LIMLP_RS05360	16102.7271822899	-0.0436744803120092	0.316007805165933	0.584104749548644
gene-LIMLP_RS05365	5551.20928989398	-0.0947968998415606	0.0390454581681535	0.198577344943952
gene-LIMLP_RS05370	4277.50768997531	0.0498781678977722	0.295570027932857	0.56457444907816
gene-LIMLP_RS05375	2766.53863666724	0.0691234699263404	0.139018772667114	0.383892803557863
gene-LIMLP_RS05380	97.1791232217819	0.00535652309741656	0.886784200790677	NA
gene-LIMLP_RS05385	22217.2471105744	0.0398953893140272	0.340082933826253	0.60849694548801
gene-LIMLP_RS05390	1842.18784562457	-0.0790062681917251	0.0959245155109218	0.312873287298362
gene-LIMLP_RS05395	4095.03332444722	-0.0337004148982926	0.432560843432909	0.684407461306975
gene-LIMLP_RS05400	1061.50127945484	-0.0167033899501726	0.727230230598052	0.855360086485153
gene-LIMLP_RS05405	2168.69159766017	0.0261230331574016	0.565881645271148	0.76414025783276
gene-LIMLP_RS05410	4997.86524462463	0.0717297577121592	0.129980429288142	0.369011326088054
gene-LIMLP_RS05420	106.056670052545	0.139595893473006	0.00401594549555396	NA
gene-LIMLP_RS05425	570.614162371262	0.08073846036908	0.0983454210900121	0.316583855531331
gene-LIMLP_RS05430	1969.89278471289	0.103321035796301	0.0337873955027266	0.186754124981309
gene-LIMLP_RS05435	1818.41977895132	-0.0100905414695243	0.831888167551898	0.91373903484143
gene-LIMLP_RS05440	2371.99375470533	-0.0492037449545024	0.288338841696924	0.556602435572164
gene-LIMLP_RS05445	319.982142305155	0.0118380276957692	0.799248677818293	0.899743599980121
gene-LIMLP_RS05450	934.395809704866	-0.0583459349407115	0.227642476668805	0.502863861879599
gene-LIMLP_RS05455	879.858833032049	-0.0573470800123049	0.235074532085254	0.508613115990626
gene-LIMLP_RS05460	2789.59887819086	-0.0540135516585744	0.257902204211845	0.5306210521127
gene-LIMLP_RS05465	2345.93096226771	-0.0236632960207956	0.614752584897351	0.791001250968312
gene-LIMLP_RS05470	1063.70522927516	-0.0915532855055361	0.0608538085316142	0.242635166136487
gene-LIMLP_RS05480	1354.38052410013	-0.0273245620687236	0.559419458759457	0.758691952353062
gene-LIMLP_RS05485	4460.99699945659	-0.0675122161413471	0.163379310620932	0.419804237604459
gene-LIMLP_RS05490	3106.32543835348	0.0357806278104991	0.43152405881509	0.683992491565828
gene-LIMLP_RS05495	2734.75881943607	0.0245478459446089	0.591613064524709	0.776233660958937
gene-LIMLP_RS05500	7753.82045909235	-0.0876845135376755	0.044812596688709	0.209166362632283
gene-LIMLP_RS05505	2155.71334349299	-0.141196342820409	0.00264635449593844	0.0478850881949282
gene-LIMLP_RS05510	3285.91153432558	-0.0966831330714838	0.0353430510954971	0.190217421099722
gene-LIMLP_RS05515	12273.7914544014	0.0300934685977817	0.466633375982808	0.702709394055582
gene-LIMLP_RS05520	13463.1978077675	-0.0697263587787278	0.146156892079999	0.394417107512587
gene-LIMLP_RS05525	5099.10539117295	0.022730100323203	0.624226109436231	0.798744374088126
gene-LIMLP_RS05530	13481.6426207765	0.00126447265255885	0.977328494529274	0.989441832772028
gene-LIMLP_RS05535	491.777693256415	-0.0500286512903182	0.295917148702398	0.56457444907816
gene-LIMLP_RS05545	1740.20401277693	0.145205858564431	0.00416927286189375	0.0632725617419245
gene-LIMLP_RS05555	137.66734171858	0.0180786016781924	0.663618479761915	0.819598360048485
gene-LIMLP_RS05560	1125.46077939514	-0.0244555784873104	0.609181715468933	0.78854169344209
gene-LIMLP_RS05565	3638.70160450292	0.0695412668938067	0.149670676661279	0.400753727695854
gene-LIMLP_RS05570	1093.93482780771	0.110535201082125	0.022995897760847	0.153412467779442
gene-LIMLP_RS05575	29380.239825297	-0.0466482384343106	0.288831147121942	0.557239889901929
gene-LIMLP_RS05580	6860.44799177477	-0.111175317835708	0.0110206058351222	0.103185901923897
gene-LIMLP_RS05585	1320.12318106395	0.101947644250787	0.0392470976122823	0.198607994422707
gene-LIMLP_RS05590	4354.03880118593	-0.132913675529943	0.00740557810717871	0.0829561535389491
gene-LIMLP_RS05595	5161.83140480348	-0.0745545004136622	0.0994332838291639	0.31828622123907
gene-LIMLP_RS05600	1506.23145620241	0.0775415774232535	0.104259998281871	0.325563918340665
gene-LIMLP_RS05605	17382.6658846356	-0.0224303549081771	0.637028811774919	0.805481814962182
gene-LIMLP_RS05615	2182.13498532231	0.174610298177598	0.000464310752875823	0.0177366707598564
gene-LIMLP_RS05620	6119.73511247437	-0.00983088517419109	0.836557610298779	0.915683854788185
gene-LIMLP_RS05625	3100.27033883434	0.0848101895317993	0.0648714344932659	0.251157648409739
gene-LIMLP_RS05630	295.07039277215	-0.076285305404799	0.108272066767529	0.333917731040399
gene-LIMLP_RS05635	1259.90141787243	0.00362045721689603	0.939024791463267	0.97445434139774
gene-LIMLP_RS05640	3403.99216198505	0.105930918636553	0.0291621384184534	0.173159640557242
gene-LIMLP_RS05645	9097.67088037584	-0.0648751766713073	0.128921375096727	0.367759151015138
gene-LIMLP_RS05650	1170.2348743928	-0.147483911000356	0.00419675955842588	0.0632827164994218
gene-LIMLP_RS05655	1183.97220144688	0.0413350173069347	0.38914792455422	0.650724982790569
gene-LIMLP_RS05660	37.924721665561	-0.0158744085105391	0.580333913365978	NA
gene-LIMLP_RS05665	2202.51755351194	0.0790305286853066	0.0982171531411023	0.316583855531331
gene-LIMLP_RS05670	1762.53829710272	-0.011144779235783	0.811762460568172	0.904952533925561
gene-LIMLP_RS05675	10420.2864970191	-0.00825162721912376	0.847068592572606	0.921353713503476
gene-LIMLP_RS05680	2310.89059147605	0.0281603705204375	0.552234067188068	0.754602831078132
gene-LIMLP_RS05685	1711.21122867316	0.0645711206249394	0.171968728278774	0.432820884100422
gene-LIMLP_RS05690	24080.8663059133	0.0389397460487832	0.388810350768454	0.650476878803866
gene-LIMLP_RS05695	419.804540162426	-0.0196573453782996	0.668381014719483	0.822438771870287
gene-LIMLP_RS05705	936.074559475377	0.0687478991554671	0.156766341217277	0.411421893973282
gene-LIMLP_RS05710	2400.45726727514	0.0299129058141531	0.528065135120888	0.74131806228894
gene-LIMLP_RS05715	1511.83477036281	0.0176594757004892	0.710041891028955	0.844985058348975
gene-LIMLP_RS05720	31728.7790831136	0.0499373382043069	0.266071310176067	0.536207182938859
gene-LIMLP_RS05725	1750.03560828108	-0.0135456560401969	0.776796151209989	0.88577949182751
gene-LIMLP_RS05730	112.630827864201	0.00265726467662987	0.945535378081408	0.975544843421418
gene-LIMLP_RS05735	1790.88043421707	0.0727349346672864	0.129915317221576	0.369011326088054
gene-LIMLP_RS05740	12837.1512668717	-0.0164019911059796	0.730766045242553	0.856732846471655
gene-LIMLP_RS05745	13052.9180149567	-0.0594190042532157	0.21639762798828	0.488825311111391
gene-LIMLP_RS05750	49582.0638926251	0.0213785786292556	0.608940037763857	0.788525743816248
gene-LIMLP_RS05755	8128.80078093471	-0.0887535799129727	0.0569677009843378	0.234556833513956
gene-LIMLP_RS05765	141.008129852722	0.0739877925067548	0.0790531837780711	0.282227254235731
gene-LIMLP_RS05770	662.814342388629	-0.0167481148220043	0.726055247862857	0.855104008207717
gene-LIMLP_RS05775	127.032014961886	-0.0265027766673609	0.5259495934971	0.739858716220552
gene-LIMLP_RS05780	305.519383437135	0.0434569563593613	0.340708731839563	0.60849694548801
gene-LIMLP_RS05785	19834.4091472182	0.0207518479243181	0.662026307536669	0.81888408752819
gene-LIMLP_RS05790	3101.76337213918	0.000832486221683682	0.985811809125657	0.992587063768913
gene-LIMLP_RS05800	15033.4031418696	0.0488062430406869	0.244817550434497	0.517958608242339
gene-LIMLP_RS05805	6380.45417533384	0.0219035564718318	0.627122586149905	0.798831956718553
gene-LIMLP_RS05810	24870.287696705	-0.0465616552328692	0.31667806670844	0.584184323525584
gene-LIMLP_RS05820	4596.68859934406	-0.0501256022748768	0.244762706462716	0.517958608242339
gene-LIMLP_RS05825	13553.2925838939	-0.120447642647075	0.00605916959123384	0.0741331852479073
gene-LIMLP_RS05830	3478.58391942725	-0.0210176263960297	0.636490856155405	0.805431431381905
gene-LIMLP_RS05835	8175.11360401809	-0.152039279275242	0.000763848644054777	0.0238296151927434
gene-LIMLP_RS05840	10915.3606905721	-0.103067865370371	0.019479013307465	0.142486910108648
gene-LIMLP_RS05850	632.740292125864	0.0271252273098497	0.558087574377644	0.758003954131943
gene-LIMLP_RS05855	1055.94703610196	0.141219305923394	0.00510988141494133	0.0679623504619455
gene-LIMLP_RS05860	5744.80023067299	0.0265897743211571	0.571106125192645	0.766417472719709
gene-LIMLP_RS05870	976.444237254285	0.0274489445228784	0.567092030202938	0.764194282266871
gene-LIMLP_RS05875	1205.43374169914	-0.035075628134743	0.46493658929622	0.702508447264272
gene-LIMLP_RS05880	23438.5929746955	0.0329043623671531	0.450776621909188	0.694320253698702
gene-LIMLP_RS05885	6718.97542465852	-0.0877891942852957	0.0733708132175956	0.269886239905058
gene-LIMLP_RS05900	2044.95592112228	-0.0608528687126151	0.208520474880699	0.479848321713417
gene-LIMLP_RS05905	679.176255432133	0.0285360433479353	0.551905761541361	0.754602831078132
gene-LIMLP_RS05910	807.15055847054	0.192966288689001	0.000272487384091761	0.0129501514338622
gene-LIMLP_RS05915	9.33818778319216	0.00511065129252818	0.752213286281699	NA
gene-LIMLP_RS05920	15.8177704993483	-0.0226208036257827	0.283282734640254	NA
gene-LIMLP_RS05925	15017.0435572388	-0.00323261272904346	0.941059139503095	0.974640569895568
gene-LIMLP_RS05935	1750.20705965002	0.00758702030463319	0.874040039681512	0.939058048854635
gene-LIMLP_RS05945	19305.2009661541	0.0708293667402029	0.133993555732136	0.375361912402186
gene-LIMLP_RS05950	14356.6682123318	0.116100264171762	0.0152875795633655	0.126760199293137
gene-LIMLP_RS05955	13634.2134989983	-0.103256438421509	0.0208487576701358	0.147378137742501
gene-LIMLP_RS05960	3111.73689776657	0.00865668886195595	0.852710405530397	0.925791223564882
gene-LIMLP_RS05965	770.964013948032	0.0365011802734507	0.445237667219987	0.691680411806678
gene-LIMLP_RS05970	5426.36662895325	0.0461472406310986	0.315646922587198	0.584032443917989
gene-LIMLP_RS05975	584.534439733516	0.0357665807085533	0.449126461729525	0.694320253698702
gene-LIMLP_RS05985	742.839169586542	0.0581211649459739	0.228790747237714	0.503424153341726
gene-LIMLP_RS05990	1044.03386490684	0.0753852042116375	0.118960923559168	0.352079095513282
gene-LIMLP_RS05995	1233.91675255366	-0.0102331544543808	0.830725049438641	0.913613057586025
gene-LIMLP_RS06000	1663.2332169986	-0.108565850686104	0.0279659537645552	0.169213545929322
gene-LIMLP_RS06005	10083.3469227192	-0.082371618368917	0.0820503755712269	0.287194105162138
gene-LIMLP_RS06010	8595.86713009684	-0.01577281331041	0.724287247136179	0.854529703381669
gene-LIMLP_RS06015	1675.44559989914	-0.0390216760370583	0.41025239609749	0.665933776101591
gene-LIMLP_RS06025	690.083084971853	-0.00984426697281959	0.83691630220403	0.915683854788185
gene-LIMLP_RS06030	177.924379249635	0.0287495780229292	0.471160314695945	0.704588587179059
gene-LIMLP_RS06035	13291.9060281498	0.0619998436747239	0.200393243659928	0.46835620102164
gene-LIMLP_RS06040	5411.08073603239	-0.00713104559445451	0.88138269011836	0.944625936559796
gene-LIMLP_RS06045	19097.1560022533	-0.0362458422281753	0.447235733743576	0.693548242043488
gene-LIMLP_RS06050	15705.5204030187	-0.0671298069286128	0.157464755414857	0.41165919127492
gene-LIMLP_RS06055	35168.8504217675	-0.102648882097183	0.0348704860799937	0.189991649988935
gene-LIMLP_RS06060	17006.1006278382	-0.0959318901356942	0.0375289361525007	0.194607062582651
gene-LIMLP_RS06065	37055.4450891896	-0.0234313960854772	0.597736319876421	0.780781712665325
gene-LIMLP_RS06070	7561.37659712247	-0.0530996649783862	0.239906314180671	0.513892777665513
gene-LIMLP_RS06075	2062.24920292414	0.0353643160859196	0.456299741717133	0.697637752269876
gene-LIMLP_RS06080	59808.6259156223	-0.130316737238598	0.00938685942975661	0.0949177138808918
gene-LIMLP_RS06085	17122.9085332697	-0.167923513227253	0.00019820129170282	0.0103244854677923
gene-LIMLP_RS06090	1846.56907206631	-0.0975753352459798	0.0465252889664117	0.214128438375533
gene-LIMLP_RS06095	1734.91254379282	0.0401369845243788	0.394691997188974	0.654096767205722
gene-LIMLP_RS06100	1785.60076141464	-0.0741706352521807	0.124142461225544	0.360474477781604
gene-LIMLP_RS06105	683.171729282791	0.152841769634668	0.00293026746838186	0.0494080043638756
gene-LIMLP_RS06115	26.2726090343859	-0.00212590652203819	0.93337664483805	NA
gene-LIMLP_RS06120	5920.24554222026	-0.00781626999858126	0.869460513958677	0.936610683134905
gene-LIMLP_RS06135	382.007803315111	0.0377485431173853	0.421349060776964	0.674963913777554
gene-LIMLP_RS06140	7465.911519078	-0.0866794529814025	0.0630318437081541	0.247504945972238
gene-LIMLP_RS06145	37336.7737535533	0.015928475972134	0.723402495982439	0.854473178030308
gene-LIMLP_RS06150	5226.75794422853	0.0375053101958855	0.415849051860748	0.67058585379796
gene-LIMLP_RS06155	1394.06575657206	-0.0605645463679725	0.20581619926981	0.476777274224583
gene-LIMLP_RS06160	9228.19513435232	-0.115878736826593	0.0131185288994043	0.115349110885299
gene-LIMLP_RS06165	5782.2330080899	-0.0747842670913212	0.0769705158644626	0.277675376224577
gene-LIMLP_RS06170	3117.66452176706	-0.00994690827492058	0.827571800795658	0.913030207584252
gene-LIMLP_RS06175	1177.24219504296	0.184643575262403	0.00074460340170739	0.0237032082876852
gene-LIMLP_RS06180	5828.10874749596	0.0573467644319605	0.235519820779542	0.509002561218107
gene-LIMLP_RS06185	9600.06168758126	0.0302672234110744	0.527376864679372	0.740654273189411
gene-LIMLP_RS06190	3099.63342450864	-0.00238106978996121	0.960299045203063	0.983607671844917
gene-LIMLP_RS06195	2858.7318338421	-0.0337288543330859	0.482260877625508	0.711593518144419
gene-LIMLP_RS06210	5419.89325703427	-0.0999247916975189	0.0215369661696521	0.149412295452761
gene-LIMLP_RS06215	7478.67445688192	-0.0387504159302467	0.39292451847763	0.653934814100677
gene-LIMLP_RS06220	5503.10278747061	-0.0805023028662511	0.0657847892260774	0.253379327762393
gene-LIMLP_RS06225	14513.2868394135	0.0259071302994419	0.576050319774159	0.769270907405472
gene-LIMLP_RS06230	36862.6011216733	-0.0250260301853644	0.560713741707936	0.759998210091928
gene-LIMLP_RS06235	12106.0070821053	0.0216309096188411	0.640445456624293	0.807722479777814
gene-LIMLP_RS06240	18913.8847234333	-0.125341633375136	0.00629108213125058	0.0758903170780333
gene-LIMLP_RS06245	4120.92043760632	-0.0956980968344147	0.0477879578947076	0.216527704994036
gene-LIMLP_RS06250	10341.7375772428	-0.0350946527266987	0.410744937198492	0.666154825681537
gene-LIMLP_RS06255	1305.21233909778	-0.028188737908456	0.548409669609237	0.751467693948408
gene-LIMLP_RS06280	1226.52920134874	-0.020319622101116	0.671466423564581	0.823690392866226
gene-LIMLP_RS06285	363.317424527318	0.0905422912645437	0.0618842274309084	0.244549395295935
gene-LIMLP_RS06290	2113.93595319902	-0.00990954957519348	0.835514003195164	0.915683854788185
gene-LIMLP_RS06295	1111.86552783835	0.141803195172588	0.00506044660236538	0.0679602164802038
gene-LIMLP_RS06300	1119.55055455256	-0.00460641531049368	0.922749420040682	0.966904146936869
gene-LIMLP_RS06305	1664.50446157617	0.0398363135694718	0.395947812912902	0.654415957856423
gene-LIMLP_RS06315	6750.68623139172	-0.00554008978993474	0.902706604004398	0.956719618369642
gene-LIMLP_RS06320	3518.53981115008	-0.164543450397445	0.000377473029275953	0.0152676738194203
gene-LIMLP_RS06325	1064.47888283538	-0.00465112254971674	0.921780419627473	0.966288263743705
gene-LIMLP_RS06330	458.750182988897	-0.0274913476099507	0.563072430767335	0.761842981888272
gene-LIMLP_RS06335	606.904609685573	0.105045300243144	0.0321222440842411	0.182539297787803
gene-LIMLP_RS06340	41628.1368994287	0.124852579942537	0.00378599224972815	0.0597075291493825
gene-LIMLP_RS06345	1481.40939308945	-0.0145817976377464	0.753142360303065	0.868311010973151
gene-LIMLP_RS06355	2316.80491791673	-0.0214714300689259	0.632035805036364	0.802680654235674
gene-LIMLP_RS06360	6948.54075790486	0.0617704749447044	0.198836196262225	0.466824928245631
gene-LIMLP_RS06365	2836.91741160719	0.0857351353620825	0.0587440298106561	0.238155453892275
gene-LIMLP_RS06370	1652.98654772615	0.0660389234310137	0.171570056876629	0.432447108168511
gene-LIMLP_RS06375	2630.56933036891	0.0178789045474561	0.687496285951478	0.831964882471377
gene-LIMLP_RS06380	2932.63108968867	0.0466095081955648	0.320012971481514	0.588030249039789
gene-LIMLP_RS06385	2385.48314105216	0.0245537292664654	0.600536983086211	0.783341429625469
gene-LIMLP_RS06390	1686.69660906432	-0.194052279363451	0.000107369824915199	0.00743606343057873
gene-LIMLP_RS06395	1083.73435224471	-0.0288598480034009	0.547207542740272	0.750531916288709
gene-LIMLP_RS06400	75.7778283985471	0.091242149948399	0.019370558270007	NA
gene-LIMLP_RS06410	4641.51156037848	0.0680272366456723	0.132656888322855	0.374225012506454
gene-LIMLP_RS06415	37144.8668639754	0.110304447250927	0.0202641484032344	0.145653927990199
gene-LIMLP_RS06420	19396.5500754468	0.108924565250275	0.0239069714416591	0.155343569095038
gene-LIMLP_RS06425	7468.13317207849	-0.0121416173497721	0.790232094087419	0.893402236959915
gene-LIMLP_RS06430	6959.45221438632	-0.0055079975973837	0.903223548731651	0.956719618369642
gene-LIMLP_RS06435	3882.45380480939	-0.0829896585638222	0.0622319521704796	0.245641161380148
gene-LIMLP_RS06440	52.5748258641844	-0.0104505981406526	0.738923719605205	NA
gene-LIMLP_RS06450	712.602254080562	-0.0396585088832779	0.408011219610736	0.663889852517726
gene-LIMLP_RS06455	11474.2776462522	-0.0348542257514707	0.460971131050767	0.701162894204153
gene-LIMLP_RS06460	7464.43742546924	0.0547593067968943	0.236134687879986	0.509944131238312
gene-LIMLP_RS06465	291.330291255128	0.0405603902405007	0.37771051764781	0.63951526635177
gene-LIMLP_RS06470	5505.2104848877	0.0288427737636317	0.518434388749235	0.735001001451492
gene-LIMLP_RS06475	21100.320214543	0.0365445201086885	0.394603200819323	0.654096767205722
gene-LIMLP_RS06480	11352.7663603739	-0.0261735762211146	0.561414383657194	0.760197972041525
gene-LIMLP_RS06485	5604.16949647896	-0.146306256377173	0.00082733581946909	0.0244029879341249
gene-LIMLP_RS06490	7276.93824801046	-0.0521728239117258	0.227736775144426	0.502863861879599
gene-LIMLP_RS06495	2489.63231746735	0.0482370603521056	0.312258967232747	0.581237861042872
gene-LIMLP_RS06500	14143.2351490113	-0.0396957202192005	0.390024614345404	0.651557154577015
gene-LIMLP_RS06505	926.055764271596	-0.108625214458384	0.0289701626705772	0.172615977922781
gene-LIMLP_RS06510	1102.72087719849	-0.122360648681406	0.014441794474644	0.123309234197983
gene-LIMLP_RS06515	3615.14394093775	-0.0522315018383885	0.260100374026245	0.531039055032812
gene-LIMLP_RS06525	1799.13476900518	0.0349224627749395	0.462082174022758	0.70121869985121
gene-LIMLP_RS06530	48722.9650136941	-0.095791386238472	0.0459113348705068	0.21215479742581
gene-LIMLP_RS06535	3077.22480350724	-0.0383137367730569	0.238204009521453	0.51120186313031
gene-LIMLP_RS06540	5236.81273258895	0.0599583687225563	0.183676295254174	0.448076286890884
gene-LIMLP_RS06545	5225.83498274922	0.174182118499363	0.000946436794714939	0.0258242039700791
gene-LIMLP_RS06550	475.110196784782	0.104407049182031	0.0352099485445385	0.190217421099722
gene-LIMLP_RS06555	2880.68615420852	0.0800759610805922	0.0797384351422032	0.283111093642623
gene-LIMLP_RS06560	2118.07010443069	0.00385724499671152	0.93174911973606	0.973072136589482
gene-LIMLP_RS06565	890.758941817778	0.0381756050307141	0.424002299956094	0.677064517997702
gene-LIMLP_RS06575	1561.47335786074	-0.0797241394131495	0.0979070966571889	0.316357705176142
gene-LIMLP_RS06580	4925.69382998511	0.0539802466541847	0.217659335005863	0.490375356323826
gene-LIMLP_RS06590	1387458.32430308	0.0438818770146166	0.295143183343892	0.56457444907816
gene-LIMLP_RS06595	351.253027808788	0.0924520036016474	0.058811512610396	0.238155453892275
gene-LIMLP_RS06600	7552.26283635845	0.034649483134395	0.441758066880417	0.689720360551713
gene-LIMLP_RS06605	6652.94679275868	-0.0922951933093612	0.0530028609940656	0.227779795121997
gene-LIMLP_RS06610	1805.5211988098	-0.00991202539121061	0.831496876851174	0.913613057586025
gene-LIMLP_RS06615	4087.29481289011	0.0186894585228081	0.691875698116264	0.83356587494287
gene-LIMLP_RS06620	577.891064329558	0.0374834355407573	0.435284573002295	0.685214451456909
gene-LIMLP_RS06625	5330.06186834231	0.00804351098841711	0.865264090820781	0.933486649632413
gene-LIMLP_RS06630	923.698589648946	0.0207201457713205	0.665458190610727	0.820344118252083
gene-LIMLP_RS06635	4041.478364262	-0.0569002154367113	0.198864674012101	0.466824928245631
gene-LIMLP_RS06640	2923.23895707204	-0.0208197531042183	0.648523839192277	0.814172895517049
gene-LIMLP_RS06645	1209.45216668732	-0.0093775512302275	0.836434838559674	0.915683854788185
gene-LIMLP_RS06650	11831.1171907671	-0.0260635013142089	0.578033082957976	0.770014718872035
gene-LIMLP_RS06655	11148.1383813788	-0.112814942678063	0.0155158637953756	0.127008427925003
gene-LIMLP_RS06660	742.96156927892	0.0982435298013515	0.0459059776217025	0.21215479742581
gene-LIMLP_RS06665	9067.92438938921	-0.030898821464436	0.464364981078143	0.702326698961779
gene-LIMLP_RS06670	2373.47153207688	0.12409862582209	0.0134466196675493	0.116741107113723
gene-LIMLP_RS06675	22481.391535571	-0.0110409914953416	0.808779693093592	0.904337961088028
gene-LIMLP_RS06680	6977.64933394063	-0.0892602539050452	0.060905802319892	0.242635166136487
gene-LIMLP_RS06685	2567.50639979848	-0.126088233351317	0.00830503376561053	0.0878544802651354
gene-LIMLP_RS06690	401.699339462748	-0.0743006411061476	0.1253872004735	0.362253105233525
gene-LIMLP_RS06695	1806.32609621382	-0.027925030501689	0.550788859829372	0.75382647296711
gene-LIMLP_RS06700	5428.3516746689	-0.0762456012786956	0.0995223059429903	0.31828622123907
gene-LIMLP_RS06705	13851.7731488643	-0.0751244883185479	0.0906912543808455	0.302905473862185
gene-LIMLP_RS06710	11073.7575574734	-0.0159145782569512	0.735834602780527	0.858870649129971
gene-LIMLP_RS06715	15357.7981658887	0.065359725057741	0.144274380129702	0.39179725030483
gene-LIMLP_RS06720	5043.43486826457	-0.0240816542692945	0.607381824698667	0.787516900212044
gene-LIMLP_RS06725	20567.3049367114	-0.0634112928960906	0.128767650540922	0.367759151015138
gene-LIMLP_RS06730	23003.2834053217	-0.00424638586740685	0.917692835953482	0.964407530899339
gene-LIMLP_RS06735	3549.8713823128	0.0338692692372781	0.470838944117361	0.704588587179059
gene-LIMLP_RS06740	7001.60201247762	0.0551972724354888	0.21124762466411	0.483534842606663
gene-LIMLP_RS06745	2722.53354964085	-0.0311676861167885	0.515977779242709	0.733467848010511
gene-LIMLP_RS06755	899.687275248153	-0.239392602592682	4.48294839313031e-05	0.00416550718258973
gene-LIMLP_RS06760	4527.45326233127	-0.18782323455181	0.000574981643144433	0.0203951336730063
gene-LIMLP_RS06765	7436.31960965777	-0.127938919196432	0.00675706205606587	0.078482362664711
gene-LIMLP_RS06770	17320.8645394338	-0.096153275696816	0.0481904975266435	0.217426417974541
gene-LIMLP_RS06775	18619.7417983411	-0.0881902709402091	0.0505780969027267	0.222078540423467
gene-LIMLP_RS06780	3496.94016432074	0.0930298669652501	0.0409134389439293	0.201759876022827
gene-LIMLP_RS06785	5366.17346694923	0.15689729487996	0.00109100429490148	0.0271802374338498
gene-LIMLP_RS06790	1330.41177941647	0.140115574430782	0.00497135799635876	0.0679042039198094
gene-LIMLP_RS06795	776.2223498249	0.00330830251573087	0.944882358790465	0.975544843421418
gene-LIMLP_RS06800	863.171157143814	0.171135546882612	0.0013775707776715	0.0313648234015538
gene-LIMLP_RS06805	1466.77851536146	-0.091213034514769	0.0542325968193996	0.229903412903941
gene-LIMLP_RS06810	3626.81537547109	0.0447514519820508	0.328901013437302	0.596708012769101
gene-LIMLP_RS06815	2591.08244184914	-0.0506216025312901	0.27837602779392	0.548420010288921
gene-LIMLP_RS06820	1985.43715482783	-0.0043329757250193	0.924209290122919	0.968138799342656
gene-LIMLP_RS06825	1779.61553201329	-0.101539004764061	0.0339991713614071	0.187088148397724
gene-LIMLP_RS06830	5340.85066083129	-0.221306954525425	1.49746237017849e-05	0.00208886158458205
gene-LIMLP_RS06835	921.970285303634	-0.0422149898773221	0.373701164322428	0.636288556530135
gene-LIMLP_RS06840	8823.36987481111	-0.0270224498129108	0.518878085287508	0.735326816660533
gene-LIMLP_RS06845	20632.9465169077	0.00507609059882615	0.90761462527293	0.959006232002924
gene-LIMLP_RS06850	3424.90633790498	-0.013492691430154	0.77717929557232	0.88590691497814
gene-LIMLP_RS06855	13780.0187226987	0.000992629476071201	0.981414727350596	0.99150861963895
gene-LIMLP_RS06860	11710.7146938075	-0.0621559058125819	0.199059146250173	0.466824928245631
gene-LIMLP_RS06865	6153.20379661136	-0.0311484175522103	0.51537405710979	0.733467848010511
gene-LIMLP_RS06870	5406.46633622074	-0.079593199613852	0.0735019738374808	0.269886239905058
gene-LIMLP_RS06875	630.689418976322	-0.215776644855181	0.000115484268795504	0.00749122483243286
gene-LIMLP_RS06880	1110.30828312843	-0.129285150609699	0.00816101144165313	0.0876798666762608
gene-LIMLP_RS06885	7724.4854370632	-0.00636656943826135	0.888216237678303	0.948350132030437
gene-LIMLP_RS06890	1510.38246072507	0.115268750162014	0.0159609904539349	0.127972907258088
gene-LIMLP_RS06895	43.6621588655876	0.0688515920377221	0.0276759234726856	NA
gene-LIMLP_RS06900	21902.7707408788	-0.010294230116845	0.810284203563091	0.904952533925561
gene-LIMLP_RS06905	13369.9369681947	-0.0490662745612259	0.280477288168871	0.549247287530444
gene-LIMLP_RS06910	30427.4808803687	-0.0675929562894669	0.108392143060234	0.333917731040399
gene-LIMLP_RS06920	91.6277146976763	0.027610512177103	0.442768090416231	NA
gene-LIMLP_RS06925	9886.30803557526	0.0348359660571383	0.447062322891194	0.693548242043488
gene-LIMLP_RS06930	2015.02736985948	0.018833289796119	0.690289877032364	0.83356587494287
gene-LIMLP_RS06935	6527.62772780469	0.00184876278751741	0.966492829179122	0.985702268382623
gene-LIMLP_RS06940	8607.85151373264	0.0947456200887277	0.0372849486891993	0.194564068986244
gene-LIMLP_RS06945	7437.95389071732	-0.0795887147268938	0.0789244223522048	0.282060461587193
gene-LIMLP_RS06950	2643.38288843982	-0.0232091195700881	0.607450212717524	0.787516900212044
gene-LIMLP_RS06955	788.201961434629	-0.0841040240963831	0.0844711435208397	0.290372654469246
gene-LIMLP_RS06960	107.484850680723	-0.0617804008207027	0.118515163190972	0.352079095513282
gene-LIMLP_RS06965	997.761517139824	-0.0845361836607342	0.0767153121635151	0.277479824685826
gene-LIMLP_RS06970	319.289536788245	0.026048844699539	0.555813193557691	0.757368204574507
gene-LIMLP_RS06975	5423.82544706125	0.0786630859714275	0.0769378250335512	0.277675376224577
gene-LIMLP_RS06980	25922.4571390739	-0.116766897753909	0.0083975815231201	0.0882901690412443
gene-LIMLP_RS06985	6721.94214651952	-0.0186474709078347	0.665315509668352	0.820344118252083
gene-LIMLP_RS06990	5265.14371406454	-0.0933822930852951	0.0414220907294628	0.202389603903964
gene-LIMLP_RS06995	588.217648371448	-0.0208169837676062	0.662209183458727	0.81888408752819
gene-LIMLP_RS07000	773.038683682638	-0.0817128083541724	0.0913134737421997	0.303612884647662
gene-LIMLP_RS07010	6594.35364482304	0.0335133257723497	0.478003913017141	0.709752979273038
gene-LIMLP_RS07015	5309.35983933466	-0.0430797998989693	0.356433573425088	0.622355828052541
gene-LIMLP_RS07020	5026.33203562479	-0.0803467087958623	0.08486120725377	0.290890505596118
gene-LIMLP_RS07025	6587.81665051056	0.234100621734905	4.50109387437416e-07	0.00012895633950082
gene-LIMLP_RS07030	4591.17479456552	0.0785884693931396	0.0914586592333953	0.303636439871327
gene-LIMLP_RS07035	1205.19561114314	-0.0587083745573846	0.213626836994979	0.485334486856562
gene-LIMLP_RS07040	8098.53129584605	0.0818181354648705	0.0833093001113572	0.288893253536657
gene-LIMLP_RS07045	300.922726454206	0.0640617070127211	0.174067507612572	0.43384810616237
gene-LIMLP_RS07050	13.4767804748058	0.00497179854171478	0.800752808794618	NA
gene-LIMLP_RS07055	2231.08025512934	0.128364485990538	0.00967930960678772	0.0953509066708773
gene-LIMLP_RS07060	9317.11989446927	0.0566961071862515	0.214280549990195	0.486268337205472
gene-LIMLP_RS07065	1571.94990122833	0.0637260099839612	0.181556692265208	0.446489204583537
gene-LIMLP_RS07070	3122.92497160782	0.0356364552471832	0.415813034222124	0.67058585379796
gene-LIMLP_RS07075	1653.79430852779	-0.0989430986199845	0.035591659891911	0.190867450929568
gene-LIMLP_RS07080	12860.5490642461	-0.0891542195488508	0.0360641579575673	0.191932778727734
gene-LIMLP_RS07085	28456.1777280232	-0.0325350069561926	0.452740678203959	0.694320253698702
gene-LIMLP_RS07090	7230.14971571407	-0.0380255351791887	0.411170910481509	0.666480712039334
gene-LIMLP_RS07095	8267.24895484241	-0.07637581196571	0.0816461364718413	0.287194105162138
gene-LIMLP_RS07100	3834.98251200613	-0.0938668188262176	0.0518229133714373	0.224315901493717
gene-LIMLP_RS07105	825.247475713316	0.0202836852506641	0.662370299357021	0.81888408752819
gene-LIMLP_RS07110	9467.56099995251	0.0608308017647309	0.152045206553445	0.403971336234091
gene-LIMLP_RS07115	3920.56074232908	-0.0782671966793197	0.0812900771636746	0.286755443250146
gene-LIMLP_RS07120	23395.1439571624	0.0604274692136839	0.197150960588538	0.466824928245631
gene-LIMLP_RS07125	2120.25335000649	0.0345458587007239	0.454613151760347	0.695886026603773
gene-LIMLP_RS07130	62.3094677699511	0.00457688895670574	0.889896300455024	NA
gene-LIMLP_RS07135	15.2168238937602	0.0113325920767737	0.577463791979407	NA
gene-LIMLP_RS07140	19266.9096264105	-0.136184947066	0.00290544100187361	0.0494080043638756
gene-LIMLP_RS07145	5054.848124205	-0.195043625110732	2.15667363443032e-05	0.00256130461819086
gene-LIMLP_RS07150	3369.45313577248	-0.0324965102462428	0.480182999679769	0.710968627432837
gene-LIMLP_RS07160	6020.80711269806	0.0500221573812431	0.258556933492305	0.531039055032812
gene-LIMLP_RS07165	2750.5166837024	-0.146671881745422	0.00241074137246331	0.0456010096622731
gene-LIMLP_RS07170	45.6452009303957	-0.001937937336373	0.950809633882077	NA
gene-LIMLP_RS07175	635.398651107605	-0.0607646962346316	0.1734706730403	0.43384810616237
gene-LIMLP_RS07180	828.451250039954	0.0922279751363232	0.0607126089576659	0.242635166136487
gene-LIMLP_RS07185	16760.5184931171	0.064064048108898	0.161260349139736	0.416851940107076
gene-LIMLP_RS07190	1437.71025580449	-0.0191363421004133	0.687919103243129	0.83218363017237
gene-LIMLP_RS07195	1179.58353577893	-0.0479828756893834	0.318438052848197	0.585449211600053
gene-LIMLP_RS07200	1010.09230176422	0.0764907244527405	0.115312814206925	0.345938442620774
gene-LIMLP_RS07205	9348.5113669379	-0.112436066618301	0.0092760697711788	0.0946324269237766
gene-LIMLP_RS07210	8921.84095811158	-0.00360152995976188	0.937026477008349	0.97391718899938
gene-LIMLP_RS07215	7789.24736769407	0.0953694452283322	0.0398472387477221	0.199992418707545
gene-LIMLP_RS07220	4181.56468042994	-0.0317671572648664	0.49821931007142	0.721819632543422
gene-LIMLP_RS07225	3536.40822178337	-0.0574007342065339	0.206862650818573	0.477631829089493
gene-LIMLP_RS07230	12151.1143953514	-0.067549516790433	0.132075449345061	0.373110431264025
gene-LIMLP_RS07235	23794.9917708375	-0.0473213475473215	0.279262411624882	0.548984707219917
gene-LIMLP_RS07240	1956.22136515684	0.000814536220435387	0.985894837197742	0.992587063768913
gene-LIMLP_RS07245	1125.47050375641	0.171898032355551	0.0011841555250449	0.0288732389723714
gene-LIMLP_RS07250	371.201035673719	-0.105724600110998	0.0324572836496575	0.183391355001698
gene-LIMLP_RS07255	3071.89901084201	-0.100892377853414	0.0305559805424233	0.17752365461276
gene-LIMLP_RS07260	442.231344361301	-0.0723769504838533	0.135664132796237	0.377662581824666
gene-LIMLP_RS07265	2202.3347622987	0.0236593899291821	0.614763043219119	0.791001250968312
gene-LIMLP_RS07270	1306.51724280239	0.0472708281825737	0.31195150064321	0.580980097080909
gene-LIMLP_RS07275	709.97578322672	0.0350971716984173	0.464214373328016	0.702326698961779
gene-LIMLP_RS07280	41699.9540153782	-0.117124359338475	0.00561724230455022	0.0715262186779395
gene-LIMLP_RS07285	1412.56530627977	0.0300285460158587	0.520057234338524	0.735784679693763
gene-LIMLP_RS07290	38254.920508634	-0.0336236257803217	0.435049684725966	0.685158413233107
gene-LIMLP_RS07295	8661.91002969002	0.0260853907566224	0.583574821170539	0.772259520856164
gene-LIMLP_RS07300	492.753566277237	-0.105483545922443	0.0273578423322985	0.167647688625564
gene-LIMLP_RS07305	2164.21952330634	-0.0302189656615241	0.51607292738145	0.733467848010511
gene-LIMLP_RS07310	3158.47828690696	-0.0068611153132368	0.885976663422492	0.947198654989484
gene-LIMLP_RS07315	3172.70275540821	-0.0519015784788178	0.269972111555368	0.53956467364183
gene-LIMLP_RS07320	2415.3483119471	-0.0795602757164251	0.0960096911284968	0.312873287298362
gene-LIMLP_RS07330	204.802333930764	0.0278514136468794	0.530236201422161	0.742214830984926
gene-LIMLP_RS07335	4390.58931449848	-0.0227873335202765	0.626159582844912	0.798831956718553
gene-LIMLP_RS07340	137528.082159171	0.00593472741871911	0.534712250824927	0.743691967599209
gene-LIMLP_RS07345	658.296758674381	-0.014348658969194	0.76443631274807	0.876336126451439
gene-LIMLP_RS07350	9425.05070332682	-0.122418011912155	0.0127597154076921	0.113647413398045
gene-LIMLP_RS07355	1296.04076095145	0.0945671908280076	0.0504700436029066	0.221887480699224
gene-LIMLP_RS07360	1266.86607962935	0.070798699237261	0.145199262915527	0.393066981026441
gene-LIMLP_RS07365	4.51614809147867	-0.0114402914158422	0.356826323119483	NA
gene-LIMLP_RS07370	8497.30697761077	0.085472281108895	0.0670660421173348	0.257088311789858
gene-LIMLP_RS07375	31861.6916514693	-0.0511017484229657	0.247735338871826	0.520607637555831
gene-LIMLP_RS07380	5948.29674541845	0.0218531091824033	0.646622885287405	0.812829791450859
gene-LIMLP_RS07385	9787.80652953207	0.0652060931770453	0.119032194236398	0.352079095513282
gene-LIMLP_RS07390	15759.2876692698	-0.0824310650561968	0.0759651102181206	0.276651997167655
gene-LIMLP_RS07395	811.57648895515	0.135651794932411	0.00721080599892258	0.0820885795506484
gene-LIMLP_RS07405	2024.58954594436	-0.109098101008714	0.0272050943592445	0.167159260307567
gene-LIMLP_RS07410	2134.49492729117	-0.0769001081716565	0.113432816499664	0.343190553398486
gene-LIMLP_RS07415	1288.35928576648	-0.099748384580949	0.042567008270899	0.203590070107126
gene-LIMLP_RS07420	11780.9997492706	-0.091030738484018	0.061644662192231	0.244412208679558
gene-LIMLP_RS07425	5957.85074172499	-0.127940188115169	0.0108560053757519	0.102541660822137
gene-LIMLP_RS07430	819.397041856803	-0.00765642673976113	0.871421342751515	0.938285805317791
gene-LIMLP_RS07435	1319.57113199181	-0.0700137976215394	0.142938090763691	0.390016790512356
gene-LIMLP_RS07440	4536.23231695073	-0.185190615313903	0.000320270655526654	0.0139378546038055
gene-LIMLP_RS07445	12144.5709182034	-0.0439083983739026	0.348041589315542	0.615103070072572
gene-LIMLP_RS07450	3488.96847833133	0.00195357565000506	0.966019660198534	0.985702268382623
gene-LIMLP_RS07455	154.478557991138	-0.063486053533085	0.142595723674293	0.38959278702368
gene-LIMLP_RS07460	130633.889840793	0.0659343073844983	0.126086768497944	0.36305035490922
gene-LIMLP_RS07465	39918.616509784	-0.00133661542737874	0.977354410731183	0.989441832772028
gene-LIMLP_RS07470	2490.69994026131	-0.138955153779883	0.00638156478603195	0.0767126564139085
gene-LIMLP_RS07475	1582.24967139817	0.0421597434306669	0.37925185526957	0.640406620047534
gene-LIMLP_RS07480	3823.04200342005	0.0579932268937691	0.211440591715597	0.483654527157833
gene-LIMLP_RS07485	900.44832747942	0.0612013092205948	0.205915499379261	0.476777274224583
gene-LIMLP_RS07490	1804.37122083252	-0.00347299276660413	0.941472173537865	0.974640569895568
gene-LIMLP_RS07495	1702.59561639132	0.0491557014873808	0.299023710525889	0.568753853350668
gene-LIMLP_RS07500	12695.6152803241	-0.0528437486264015	0.256567579856095	0.529712224540852
gene-LIMLP_RS07505	8768.2753123676	-0.0262183591269324	0.544547142409067	0.749160894598789
gene-LIMLP_RS07510	3559.48499252778	-0.0340977095008195	0.453293546963554	0.694484498422771
gene-LIMLP_RS07515	9181.77602372931	-0.0572108964122623	0.204251194792734	0.475755831773318
gene-LIMLP_RS07520	14480.7631573849	-0.0189017779388238	0.658721975058748	0.817944298044627
gene-LIMLP_RS07525	11694.1128717852	-0.16038936151465	0.00100589869623065	0.0263990818140532
gene-LIMLP_RS07530	7859.47359223842	-0.104286710787756	0.0180622477191791	0.135881854832686
gene-LIMLP_RS07535	489.878683332896	-0.0414050192179142	0.365672546348621	0.630630415182938
gene-LIMLP_RS07540	3427.80683362657	-0.0994040267702187	0.0283262957482848	0.170254903466089
gene-LIMLP_RS07545	4094.74130491675	-0.0942967087933287	0.0493270688539961	0.219103957002634
gene-LIMLP_RS07550	4120.20073144865	-0.0904999546422856	0.0406362251986769	0.20102275807165
gene-LIMLP_RS07555	5819.86962493847	-0.139100394405263	0.00348733923687263	0.0565541146055099
gene-LIMLP_RS07560	1857.91876000536	0.00309859434539228	0.946684395435792	0.975922324290331
gene-LIMLP_RS07565	7447.6973618668	0.0117169471463886	0.797235288871028	0.898943445714346
gene-LIMLP_RS07570	5167.79706729488	-0.0524264110588512	0.228869095890959	0.503424153341726
gene-LIMLP_RS07575	4586.35842187606	0.102059068753544	0.032090534934057	0.182539297787803
gene-LIMLP_RS07580	4040.63801177035	0.103384021703562	0.0184164742633642	0.13764312721184
gene-LIMLP_RS07585	1406.48834807286	-0.0132936300751701	0.775231872267926	0.884582534635623
gene-LIMLP_RS07590	3662.25730907335	0.0316916060424394	0.497041167163279	0.721590861519225
gene-LIMLP_RS07595	10176.7585274515	0.0753682058003199	0.109086889605723	0.335456821524577
gene-LIMLP_RS07600	982.216652140979	-0.017943267664836	0.707985450879072	0.843751424099979
gene-LIMLP_RS07605	2837.76408143755	0.0927368178952211	0.0555435326768695	0.232088722284579
gene-LIMLP_RS07610	2625.67199293746	0.0171166819455908	0.70512245134478	0.841447756932785
gene-LIMLP_RS07615	8885.89595480722	-0.0347196296698304	0.429186765966644	0.6821748041578
gene-LIMLP_RS07620	1052.52736936725	0.0249554774383334	0.601138354392437	0.783341429625469
gene-LIMLP_RS07625	10267.6218830152	0.132643354879068	0.00613139388459752	0.0744866861316122
gene-LIMLP_RS07630	282.912707918107	0.0367562133067086	0.424973736803884	0.677671478261481
gene-LIMLP_RS07635	3168.27621922707	0.0654912293883652	0.174382150058492	0.43384810616237
gene-LIMLP_RS07640	8333.97714037851	0.0443586720797493	0.31716081699761	0.584184323525584
gene-LIMLP_RS07645	6880.9577605923	-0.0779379216735331	0.0884679486151969	0.299429278258022
gene-LIMLP_RS07650	35078.4404203771	-0.0857817058523182	0.0695726554021466	0.263629872396056
gene-LIMLP_RS07655	19857.3258054157	-0.138896991057353	0.000937593187848455	0.0257875630385839
gene-LIMLP_RS07660	10396.512158528	-0.131517603947874	0.00208773293753819	0.0400984683757335
gene-LIMLP_RS07665	18018.6816155237	0.131496334172474	0.00288952530949888	0.0494080043638756
gene-LIMLP_RS07670	4070.9412390493	0.0571556825682214	0.216405403142515	0.488825311111391
gene-LIMLP_RS07675	2458.19777104122	0.0208139961889404	0.653615467105385	0.816247720998298
gene-LIMLP_RS07680	1293.50574554429	0.054715292148953	0.256701978098665	0.529712224540852
gene-LIMLP_RS07685	3734.70757103766	-0.109096437222343	0.0143642090520781	0.123309234197983
gene-LIMLP_RS07690	10297.107410033	-0.074973891574114	0.0893843237237958	0.300394237499912
gene-LIMLP_RS07695	2182.19666689444	-0.116837296121759	0.0163463046323069	0.129788903754899
gene-LIMLP_RS07700	6285.86322613806	-0.0426917252026637	0.364432600105412	0.629924222806641
gene-LIMLP_RS07715	902.564580575517	0.0585649594903341	0.223263417605958	0.499147701476627
gene-LIMLP_RS07720	154475.610981987	-0.0467690805288898	0.328373737751881	0.596708012769101
gene-LIMLP_RS07725	183.133285615	0.0856314012502065	0.0428217966936831	0.203907669020613
gene-LIMLP_RS07735	2381.47273480185	-0.0625030239113496	0.19650297700873	0.465915334452424
gene-LIMLP_RS07740	6215.7882806788	-0.174465197980321	0.00074087910252116	0.0237032082876852
gene-LIMLP_RS07745	7293.44748475044	-0.018418622790841	0.691470430260106	0.83356587494287
gene-LIMLP_RS07750	3845.25511886591	0.0943655248658847	0.0487422892085147	0.218767611356232
gene-LIMLP_RS07755	5719.99138093133	-0.000415545041900365	0.992930078408404	0.996035899111849
gene-LIMLP_RS07760	8776.65063350861	0.00850805183718189	0.857571021789173	0.928023032077802
gene-LIMLP_RS07765	515.997244535061	0.00546857342761372	0.908517706742838	0.959006232002924
gene-LIMLP_RS07770	4794.19366035642	-0.122121398587744	0.0144542237876053	0.123309234197983
gene-LIMLP_RS07775	1637.90646836522	-0.0942288977648594	0.0447208576410137	0.209166362632283
gene-LIMLP_RS07780	13331.9739954174	0.0467562126217289	0.292411716964507	0.562424792297458
gene-LIMLP_RS07785	5549.46853820983	-0.0157599148565655	0.728072737007619	0.855528354466852
gene-LIMLP_RS07790	10557.9677947087	-0.109009175125401	0.0202528811319321	0.145653927990199
gene-LIMLP_RS07795	655.655784776939	-0.00381582403026027	0.935412096527644	0.97391718899938
gene-LIMLP_RS07800	25638.8371871108	0.0547953341342011	0.190706477121932	0.459029530272841
gene-LIMLP_RS07805	57.9291153826369	0.0178420628630315	0.572927661811753	NA
gene-LIMLP_RS07810	12912.2004778441	0.11038949510493	0.0158695700353126	0.127972907258088
gene-LIMLP_RS07815	2744.31683003612	0.00688050243235542	0.885462050741257	0.947174402753093
gene-LIMLP_RS07820	80.1389726303036	-0.00137437287647018	0.969661141937654	NA
gene-LIMLP_RS07825	400.927805531853	0.0836838311623359	0.0818936295120287	0.287194105162138
gene-LIMLP_RS07830	3781.96720507461	-0.0214391177021931	0.625195203801962	0.798744374088126
gene-LIMLP_RS07835	12828.5319472403	0.0856245295679899	0.0778514445536626	0.279387543189449
gene-LIMLP_RS07840	1180.9980170565	0.132102908919684	0.00785625286994222	0.0854740423001941
gene-LIMLP_RS07845	688.558685992425	0.129017112303876	0.0107836125684249	0.10241453041504
gene-LIMLP_RS07850	2812.8903173583	0.133565650886703	0.00860453899248024	0.0893728249430425
gene-LIMLP_RS07855	3457.83973104412	-0.0418469908220039	0.381073926379767	0.643167481047442
gene-LIMLP_RS07860	2295.79715673205	-0.00278444428416147	0.951494851345436	0.977656694239572
gene-LIMLP_RS07865	1848.50483482261	-0.164392728498842	0.00186367374758472	0.0372518043267226
gene-LIMLP_RS07870	2723.31121132793	-0.0994044448522137	0.0367436415135269	0.194115980860777
gene-LIMLP_RS07875	3912.96116914921	0.0533182152467388	0.242689061116484	0.516833050225052
gene-LIMLP_RS07880	87710.9400433332	0.0932225186904492	0.0486803717109363	0.218767611356232
gene-LIMLP_RS07885	3234.86177509378	-0.0211016645228879	0.655638656481861	0.817316128619785
gene-LIMLP_RS07890	1308.55625075585	0.112433010263946	0.0237437998058638	0.155025150128195
gene-LIMLP_RS07900	5044.58535683127	-0.00568264369847325	0.903568528460217	0.956719618369642
gene-LIMLP_RS07905	15310.0806873517	0.0900113583208514	0.0606592230433619	0.242635166136487
gene-LIMLP_RS07910	5833.26585388647	-0.00321379676445772	0.943120456155507	0.975544843421418
gene-LIMLP_RS07915	9670.44777150633	-0.134947063171103	0.00162886773690101	0.0340417662740344
gene-LIMLP_RS07920	9149.44958502676	-0.168253582907297	0.000315290718967984	0.0139378546038055
gene-LIMLP_RS07925	6686.67965585869	0.0235998624376305	0.613215735081375	0.791001250968312
gene-LIMLP_RS07930	4210.91164557799	-0.0107169490638893	0.815146353799611	0.907581565188239
gene-LIMLP_RS07935	4178.11603917761	-0.0530416295771914	0.256273499970077	0.529712224540852
gene-LIMLP_RS07940	791.209575513133	0.125710670710481	0.0123559016991985	0.111215079329041
gene-LIMLP_RS07945	2263.29210353019	0.0356264478841567	0.453760176408288	0.694889748994072
gene-LIMLP_RS07950	67947.0035002562	-0.0268100588372307	0.576170036814744	0.769270907405472
gene-LIMLP_RS07955	1899.62317607671	0.0883620787825978	0.0704547116324146	0.265041230629635
gene-LIMLP_RS07960	6373.01616752285	-0.0384467454979179	0.397431850856956	0.655326928217167
gene-LIMLP_RS07965	40290.8477121132	-0.131722973247893	0.00764984871531952	0.0840261338123594
gene-LIMLP_RS07970	3032.50162182107	0.0811164281192062	0.0763213895423709	0.276685281947234
gene-LIMLP_RS07975	1833.64935662796	0.143074418813206	0.0035214135721083	0.0567725823410502
gene-LIMLP_RS07980	3885.0087462475	0.107242613017437	0.0212420300161192	0.148138657864247
gene-LIMLP_RS07985	2162.70653494173	0.0202419573239478	0.655707609937681	0.817316128619785
gene-LIMLP_RS07995	1148.3307961589	0.0360461650719974	0.443738986441233	0.69077493199634
gene-LIMLP_RS08000	12836.819844337	-0.0994014411061294	0.018890500942536	0.13906968359837
gene-LIMLP_RS08005	4349.44102760871	0.0464406660408542	0.281551144790319	0.549937401956433
gene-LIMLP_RS08010	72514.602707048	-0.0510045311818362	0.28091978406466	0.549247287530444
gene-LIMLP_RS08015	285.958819866392	-0.0420818791921916	0.360878702575159	0.626405647706027
gene-LIMLP_RS08020	6106.08426414482	-0.0356305718737817	0.455080683449592	0.696291673208588
gene-LIMLP_RS08025	780.940627178086	0.0792848207744026	0.103920776241081	0.324799662469853
gene-LIMLP_RS08030	2423.53621935578	-0.0916585484608488	0.0490770879820634	0.218889233198962
gene-LIMLP_RS08035	2405.76896404001	0.015499218989577	0.744151601403982	0.862324188679188
gene-LIMLP_RS08040	515.243067969679	-0.0391336036759537	0.41415126749331	0.669103410546052
gene-LIMLP_RS08045	6576.74525533687	0.102711410078317	0.0216013360044841	0.149427350469651
gene-LIMLP_RS08050	6659.48381830224	0.0439306602260836	0.34059790629696	0.60849694548801
gene-LIMLP_RS08055	1761.9543627427	-0.0182662541033136	0.702206142476431	0.840152354639354
gene-LIMLP_RS08060	7385.31763554435	-0.0646212048210001	0.157534814427721	0.41165919127492
gene-LIMLP_RS08065	1326.33657218049	0.00591599945479491	0.901556438606409	0.956719618369642
gene-LIMLP_RS08070	4128.95797852383	0.0743943591859405	0.101676919140046	0.321881795609195
gene-LIMLP_RS08075	4763.21593950907	0.0228020644321796	0.612516861481833	0.791001250968312
gene-LIMLP_RS08080	1355.70262988877	-0.10741869102441	0.0305683547209871	0.17752365461276
gene-LIMLP_RS08085	1280.36812286226	0.133735197238556	0.00857275338956432	0.0893125034949155
gene-LIMLP_RS08090	2342.67350906784	-0.0518707311658509	0.254361228928129	0.528076029622529
gene-LIMLP_RS08095	5046.48618360062	0.0410831261421048	0.388146279077219	0.649998493651963
gene-LIMLP_RS08100	3373.5605473967	0.0244399994301585	0.5899569796193	0.775629864600823
gene-LIMLP_RS08105	2401.32038832261	0.0346394446755738	0.467593112330344	0.70297597326807
gene-LIMLP_RS08110	1376.77176976028	0.0178311127258149	0.709324984407103	0.844985058348975
gene-LIMLP_RS08115	1448.29548901793	-0.0783676280595783	0.105886377678147	0.329743991356402
gene-LIMLP_RS08120	3314.72717092142	-0.0320597208553971	0.491500296491088	0.718207402670134
gene-LIMLP_RS08125	22712.2163858535	-0.0784745498080835	0.071634655575209	0.265961064651802
gene-LIMLP_RS08130	6736.0399232401	0.0440549123776497	0.350712854953088	0.617700202524957
gene-LIMLP_RS08135	4838.20846797452	0.112563675351938	0.0238610993349913	0.155343569095038
gene-LIMLP_RS08140	1508.50676183456	-0.146075171797717	0.00446302562432978	0.0644700928422091
gene-LIMLP_RS08145	5514.15911232981	0.0264972893770554	0.546640551665742	0.750293502783146
gene-LIMLP_RS08150	1581.91133220727	0.134798209218351	0.00698006280557273	0.0799915197518635
gene-LIMLP_RS08155	9343.37916387429	0.062943403384176	0.164128006652834	0.420471003630733
gene-LIMLP_RS08160	23790.0009920087	0.094161688503193	0.0255048311925416	0.160302759853671
gene-LIMLP_RS08165	1702.83588360772	0.0502716725824857	0.29483009213883	0.564479082017875
gene-LIMLP_RS08170	1082.34804727354	0.144621717332166	0.00496123495708977	0.0679042039198094
gene-LIMLP_RS08175	3314.50916432772	0.0158983779847581	0.731611740260802	0.856732846471655
gene-LIMLP_RS08180	2146.5139851292	0.00256350945418472	0.956720090468042	0.981266011643534
gene-LIMLP_RS08185	1876.90616751795	-0.100597991992239	0.0405133482941638	0.20102275807165
gene-LIMLP_RS08190	971.589846897842	-0.020736079811183	0.65949435549148	0.817944298044627
gene-LIMLP_RS08195	315.289652889273	0.0686136430713946	0.143720884558959	0.391531221167749
gene-LIMLP_RS08200	43314.8034549927	0.0943414218641429	0.0312062056647214	0.180011636032403
gene-LIMLP_RS08215	849.806418768585	0.0249596154086044	0.602297777636052	0.784058977475481
gene-LIMLP_RS08220	29.5800401383912	0.00287764849337604	0.912952029809699	NA
gene-LIMLP_RS08225	29.4762729202134	0.00204014248359975	0.936717103962846	NA
gene-LIMLP_RS08235	43.6325689213415	-0.0170336348680319	0.58107154931456	NA
gene-LIMLP_RS08240	42.3221714188775	0.00793043726166504	0.787063321126833	NA
gene-LIMLP_RS08260	86.3771933160273	-0.0586910314034362	0.121897614140379	NA
gene-LIMLP_RS08265	22.5519775295117	-0.0286024094264181	0.224534975192972	NA
gene-LIMLP_RS08275	41.3848126803634	-0.0128582354403013	0.656252804165449	NA
gene-LIMLP_RS08280	91.9678311499824	-0.0134226992253558	0.703548149413621	NA
gene-LIMLP_RS08285	124.475863243163	0.0546741772750744	0.175567823930376	0.435499407411713
gene-LIMLP_RS08290	3.65624491560764	0.00865969576803776	0.392810698089701	NA
gene-LIMLP_RS08295	117.849077003846	0.0286393504902386	0.467218027109964	0.702973994400025
gene-LIMLP_RS08300	9.55712280613353	-0.00853440160316915	0.617121904397567	NA
gene-LIMLP_RS08305	30.8183937724456	-0.0130053233883947	0.537969997052421	NA
gene-LIMLP_RS08310	62.1333692047465	-0.021903340406388	0.47957853231274	NA
gene-LIMLP_RS08315	15.1991215161153	0.0076695837372347	0.695345343147139	NA
gene-LIMLP_RS08320	15.6078679269369	0.0144568804345125	0.460732163402302	NA
gene-LIMLP_RS08325	38.5055747909062	-0.0192298589102311	0.496765041202531	NA
gene-LIMLP_RS08330	29.7801955489394	0.00241918597680296	0.925038952565466	NA
gene-LIMLP_RS08335	45.9480108226529	-0.0377136414467939	0.216878689243238	NA
gene-LIMLP_RS08340	20.7155965722002	-0.00601089323427912	0.798010478599944	NA
gene-LIMLP_RS08345	27.9393744007802	-0.00749100275111197	0.77236090578339	NA
gene-LIMLP_RS08350	21.0562426975694	-0.0014432957222951	0.947472316472701	NA
gene-LIMLP_RS08355	30.2902344678362	-0.0254262850491488	0.353491855298225	NA
gene-LIMLP_RS08360	59.2689289854915	-0.00118396653823243	0.97190188579723	NA
gene-LIMLP_RS08365	3396.52370045149	0.0779881336321382	0.109449332650058	0.335970362188302
gene-LIMLP_RS08370	6217.50723312776	0.113513793488077	0.022723305127371	0.153412467779442
gene-LIMLP_RS08375	2622.88964986369	0.232052584331499	3.43301308186873e-05	0.00357657544711051
gene-LIMLP_RS08380	5885.94240773293	0.0733280730257874	0.0910987389177284	0.303342470589987
gene-LIMLP_RS08385	299.00250605329	0.0609427912662508	0.194692358380115	0.463690403651388
gene-LIMLP_RS08390	1254.4995907617	-0.0586078863930032	0.21721526992303	0.489702403353205
gene-LIMLP_RS08395	337.259504638555	-0.0419644570046535	0.357395503790932	0.622770269656981
gene-LIMLP_RS08400	127.072084454339	0.0477014471232921	0.24118935315554	0.515677236410913
gene-LIMLP_RS08405	577.26639699288	0.0290812059187262	0.543164368063448	0.748728895425452
gene-LIMLP_RS08410	1548.74399920123	0.0255494059264141	0.584944583454247	0.772933903564794
gene-LIMLP_RS08415	2706.34480123028	0.00868077218815541	0.849427992354217	0.922987812172502
gene-LIMLP_RS08420	7597.02898590806	-0.0301550347917966	0.480881374322341	0.711443183002128
gene-LIMLP_RS08430	17642.6450021839	-0.0637671974423198	0.178997799172801	0.442093702267307
gene-LIMLP_RS08435	5913.79424598466	-0.0581977641430177	0.184510576262012	0.448344734956101
gene-LIMLP_RS08440	4381.34546790421	-0.0423936119648982	0.373549900285	0.636288556530135
gene-LIMLP_RS08445	2914.18677172334	0.00476505675663013	0.917245143375163	0.964369664502695
gene-LIMLP_RS08450	3233.82568477352	0.0916049059637503	0.0490911779996409	0.218889233198962
gene-LIMLP_RS08460	1848.36898001801	0.0372080849576204	0.428595356414027	0.681549877590853
gene-LIMLP_RS08465	1258.97215595427	0.0925752712524729	0.0540034069522715	0.229214460619641
gene-LIMLP_RS08470	30572.6659568406	-0.100711921125043	0.0387137131699231	0.197767824484689
gene-LIMLP_RS08475	102160.628011503	-0.0877684712955643	0.0723334931497426	0.267529219099568
gene-LIMLP_RS08485	2483.31722412159	0.0986096949405384	0.0411589614721878	0.202149299344831
gene-LIMLP_RS08490	7122.42549996868	0.0206762574142747	0.625174599860561	0.798744374088126
gene-LIMLP_RS08495	27757.4284609705	-0.0354039620138133	0.406661629368957	0.663712469886379
gene-LIMLP_RS08500	5033.42123370758	-0.084006567074676	0.0691599214749617	0.26273128180212
gene-LIMLP_RS08505	1815.73524274319	-0.0615275268534959	0.182900325563807	0.448076286890884
gene-LIMLP_RS08510	4852.87891638807	-0.0684133896201596	0.158279907368823	0.411707392941958
gene-LIMLP_RS08515	3235.96808329508	0.0189733199794384	0.663688724367359	0.819598360048485
gene-LIMLP_RS08520	929.24886246396	-0.112443831482875	0.0230580621562918	0.153412467779442
gene-LIMLP_RS08525	10251.356760722	0.0754688533806876	0.0891281732512394	0.300120136765682
gene-LIMLP_RS08530	1004.29568078793	0.0974978386554009	0.0471275866487629	0.216031055341474
gene-LIMLP_RS08535	1015.05516199187	0.0742053367579018	0.125875057953016	0.362838053530683
gene-LIMLP_RS08540	983.536345052058	0.0157380854157542	0.742295837833923	0.861003066961211
gene-LIMLP_RS08545	684.812449040031	0.0586618339860728	0.223367632404783	0.499147701476627
gene-LIMLP_RS08550	235.271348595863	0.0954522833226552	0.0296646809196078	0.174737722909937
gene-LIMLP_RS08555	5721.25072615997	-0.0325427522385956	0.483530620467112	0.712855177172354
gene-LIMLP_RS08565	47312.8034388192	0.0637408022146721	0.125811198557726	0.362838053530683
gene-LIMLP_RS08570	341.070354203617	0.0101526204844827	0.828628992320477	0.913030207584252
gene-LIMLP_RS08575	10915.7146412379	-0.0528703183308239	0.260942779290473	0.532100400474879
gene-LIMLP_RS08580	5696.55778633894	-0.0106839239949359	0.82271912769017	0.909717434588333
gene-LIMLP_RS08585	5625.88107478731	-0.171541299250459	0.00123841848893726	0.0296549708846559
gene-LIMLP_RS08590	487.16900163096	-0.0945354985116997	0.0510341658194397	0.22294213734083
gene-LIMLP_RS08595	181.747889470593	0.0193346761854899	0.661077797271709	0.81888408752819
gene-LIMLP_RS08600	899.597180788983	0.040672933593965	0.397658405198858	0.655326928217167
gene-LIMLP_RS08605	8697.10012774565	-0.0489855138131129	0.268865565417033	0.539530005645558
gene-LIMLP_RS08610	5497.42638859696	-0.0377090871321804	0.431283431378179	0.683926400866318
gene-LIMLP_RS08615	3713.50025605341	-0.136289413341008	0.00369366657370565	0.05851993401106
gene-LIMLP_RS08620	28937.9748693291	-0.0841440758650497	0.0468695242269217	0.215136748053614
gene-LIMLP_RS08625	6691.05182201655	-0.12969124506165	0.00553942488238037	0.0711910784737502
gene-LIMLP_RS08630	8074.51905315995	-0.00625218530127725	0.881850097057534	0.944625936559796
gene-LIMLP_RS08635	635.338148275309	0.163422245026595	0.00184527232045885	0.0370996856008043
gene-LIMLP_RS08640	519.73430230859	0.0518220045656674	0.264656350647495	0.535481764653049
gene-LIMLP_RS08645	1500.32497410762	0.120421263149831	0.016016439166443	0.127972907258088
gene-LIMLP_RS08650	65363.9238063285	0.0339309507138787	0.428320872245067	0.681549877590853
gene-LIMLP_RS08655	5315.12452493817	0.113128939559697	0.0149637968508052	0.1257818373808
gene-LIMLP_RS08660	7246.34212896042	-0.136195082169157	0.0062434548846486	0.0755809784979643
gene-LIMLP_RS08665	1743.59445681789	-0.139175880648817	0.00500904932666225	0.0679042039198094
gene-LIMLP_RS08670	6574.71492847167	-0.0387112675462706	0.371384191711001	0.635074383397904
gene-LIMLP_RS08675	1536.26965183939	0.163752549405312	0.00135139159724717	0.0311687592025395
gene-LIMLP_RS08680	2877.65761914742	-0.0747462390481959	0.124815567775464	0.361208688562326
gene-LIMLP_RS08685	4756.26898350711	0.0725692315051137	0.123677493774419	0.359731999658588
gene-LIMLP_RS08690	2516.54038578094	0.0521094181578271	0.279574796136473	0.549244656638397
gene-LIMLP_RS08695	1084.8772409977	0.0223596945951435	0.639665200022652	0.807330748046211
gene-LIMLP_RS08700	336.869687092592	-0.0374220868095813	0.417007606367824	0.671244097539567
gene-LIMLP_RS08705	1097.6502024228	-0.0539287369859378	0.259044482939183	0.531039055032812
gene-LIMLP_RS08710	7041.93182301414	-0.0459315533615058	0.28626594411688	0.553844859805195
gene-LIMLP_RS08715	3482.63956494427	-0.0416818108121085	0.377793922617931	0.63951526635177
gene-LIMLP_RS08720	2711.66311462058	0.0135914253833872	0.775157605335001	0.884582534635623
gene-LIMLP_RS08725	7104.84252116567	0.0183644679124424	0.692609939013599	0.83356587494287
gene-LIMLP_RS08730	3188.28521757026	0.0631143097309325	0.174776866750648	0.434477850967987
gene-LIMLP_RS08735	1111.5482921727	0.0446902519905959	0.351333280151127	0.61818021378226
gene-LIMLP_RS08740	2867.94106905851	-0.0745064076481003	0.108826662622031	0.334956191669241
gene-LIMLP_RS08750	2101.10486730941	-0.0306893961587536	0.520714958463269	0.736412187246696
gene-LIMLP_RS08755	3212.99613310197	-0.0952661119741419	0.047689618489457	0.216527704994036
gene-LIMLP_RS08760	8959.58867459197	0.0139015935669195	0.750115398235761	0.866582919615552
gene-LIMLP_RS08765	5214.78350474953	0.0280853020142514	0.549660230166472	0.752581390407141
gene-LIMLP_RS08770	1344.50757242122	0.0471740819544604	0.325911238979762	0.595652171617766
gene-LIMLP_RS08780	445.027278998301	0.0818878594400746	0.0908364001023597	0.302905473862185
gene-LIMLP_RS08785	3668.77644445378	-0.0576032577730723	0.185187550161537	0.449311783666453
gene-LIMLP_RS08790	5259.78272726084	-0.203721717591655	1.08590518728616e-05	0.00162319218864775
gene-LIMLP_RS08795	11007.5208357888	-0.153745938649905	0.000864624558014462	0.0247714935871143
gene-LIMLP_RS08805	6527.10983274523	0.0506496257606161	0.259887437220085	0.531039055032812
gene-LIMLP_RS08810	2652.70799803924	-0.0779392674409044	0.0915855113864358	0.303636439871327
gene-LIMLP_RS08815	1392.34658285611	-0.0988383890206381	0.0395231244366885	0.198946561952174
gene-LIMLP_RS08820	6021.48358206665	-0.0578149227937065	0.204774121151905	0.476179670830364
gene-LIMLP_RS08825	17840.0638049059	0.00110713863562457	0.980192106648832	0.990564509893794
gene-LIMLP_RS08830	18552.3730978153	-0.00342000412305641	0.938666142017868	0.974376266985939
gene-LIMLP_RS08835	1171.3633274931	0.0876148859580591	0.0699224516052232	0.264459173397973
gene-LIMLP_RS08840	1835.30349493711	-0.0250666664013526	0.592907674119275	0.776835588270605
gene-LIMLP_RS08845	1481.96204854293	0.0840126038517514	0.084948827114166	0.290890505596118
gene-LIMLP_RS08850	3424.26783534443	0.143606327414869	0.00345683977570695	0.0563251902790544
gene-LIMLP_RS08855	1117.29558243389	-0.0902325936693692	0.063779662091225	0.248610519580081
gene-LIMLP_RS08860	2508.54430637189	-0.214874403776344	9.03075187893639e-06	0.00147846309332301
gene-LIMLP_RS08865	12514.5847379977	-0.0424361443215411	0.349725496901513	0.616276913555818
gene-LIMLP_RS08870	19054.3830379806	-0.0439326217895553	0.357328645455518	0.622770269656981
gene-LIMLP_RS08875	3315.75031078389	0.0702435259837701	0.142669377214314	0.38959278702368
gene-LIMLP_RS08880	14250.4282329081	0.0126665076083184	0.789354531886596	0.893402236959915
gene-LIMLP_RS08885	13233.379597325	0.0556666830343006	0.225945719524273	0.501350766177173
gene-LIMLP_RS08890	1443.18250523015	-0.0297896477348579	0.530358019230783	0.742214830984926
gene-LIMLP_RS08895	1650.65260369836	-0.0194171786490409	0.682415020942447	0.827271806064927
gene-LIMLP_RS08900	821.617408122732	0.0197802600199426	0.679380106384271	0.827173847783028
gene-LIMLP_RS08905	987.489758987205	0.032639506365163	0.496616069866116	0.721415975603023
gene-LIMLP_RS08910	115.883373289024	0.0435672520408798	0.26552820945271	0.535731211325362
gene-LIMLP_RS08915	9748.49904743696	-0.0201795277554881	0.656796011231236	0.817316128619785
gene-LIMLP_RS08920	9785.27126267342	0.143076190974722	0.00249773786652111	0.0459209774604255
gene-LIMLP_RS08925	5384.75700324439	0.0283180609736154	0.523408957378609	0.73839966986773
gene-LIMLP_RS08930	1623.32733820053	-0.172168555314501	0.00119975438685734	0.0290475745212361
gene-LIMLP_RS08935	998.553453827216	-0.00375301255006317	0.936678861921593	0.97391718899938
gene-LIMLP_RS08940	777.791892033069	0.0406543172381278	0.397808987547768	0.655326928217167
gene-LIMLP_RS08945	1006.26003879588	0.0841687954330444	0.0849414504112729	0.290890505596118
gene-LIMLP_RS08950	40.9649938437642	-0.0287458949131389	0.335731671915917	NA
gene-LIMLP_RS08960	64.6000179335185	-0.0117757953171489	0.686896651024292	NA
gene-LIMLP_RS08965	830.374913476715	0.046682442278118	0.327334822796163	0.596676575540164
gene-LIMLP_RS08970	758.462842403241	0.0169072599303995	0.723990799186238	0.854473178030308
gene-LIMLP_RS08975	3370.78627567625	-0.103869855619058	0.0248215069416785	0.157157165498141
gene-LIMLP_RS08980	8239.53641527815	-0.0987947352719483	0.0256353279407136	0.160828936971119
gene-LIMLP_RS08985	8464.1414770752	-0.0233573568065471	0.575357454672846	0.768783105000095
gene-LIMLP_RS08990	9981.99675531283	-0.0620061161596551	0.172096029251099	0.432820884100422
gene-LIMLP_RS08995	1007.44294808474	-0.0709037394013534	0.144678625545705	0.392275326992218
gene-LIMLP_RS09000	3259.69014926173	0.0395475855664937	0.395464273248724	0.654096767205722
gene-LIMLP_RS09005	3870.44166516018	0.0527639968235361	0.274311983986523	0.545171219846216
gene-LIMLP_RS09015	333.509599050373	0.113404573029479	0.0187341023090284	0.138576554459375
gene-LIMLP_RS09020	1838.78490333683	-0.174449946146549	0.000280588785256772	0.0129501514338622
gene-LIMLP_RS09025	5342.51934142682	-0.0455909809568515	0.304176167235047	0.574276585916579
gene-LIMLP_RS09030	2528.00483141733	-0.0462607792999462	0.333496721706152	0.600294099071073
gene-LIMLP_RS09035	10965.9441857811	0.0389864210253001	0.369591133321209	0.633111268738573
gene-LIMLP_RS09040	5810.29119336908	-0.00381031987169007	0.932811900401057	0.973287934426463
gene-LIMLP_RS09045	2330.27693926461	-0.00626391123847993	0.894156548199537	0.952621695912615
gene-LIMLP_RS09050	3974.0481563627	0.0699270246595154	0.135543400569026	0.377632261877076
gene-LIMLP_RS09055	3301.06058279045	-0.080393925431089	0.0717368828166121	0.266053293552872
gene-LIMLP_RS09060	8481.50589237948	-0.139311913073453	0.00542667642838756	0.0706701271242289
gene-LIMLP_RS09065	688.297345461432	-0.0110510049278238	0.815760932635662	0.907633037670358
gene-LIMLP_RS09070	245.468838225874	0.138980521592676	0.00406103579534966	0.0623296476089827
gene-LIMLP_RS09075	47.0038719154497	0.0300662426518011	0.297238325200206	NA
gene-LIMLP_RS09080	123.18769599395	0.0172493722118336	0.633341530951905	0.803479034469613
gene-LIMLP_RS09085	6491.91373961321	0.0404106950962336	0.362809957097605	0.628383190177112
gene-LIMLP_RS09090	420.891419115257	0.10814324245421	0.0254195567375771	0.160180580028726
gene-LIMLP_RS09095	233.886498230925	0.0319289699097316	0.472465148533847	0.705573272389712
gene-LIMLP_RS09100	10248.0329594127	-0.0465540475592284	0.332729464808852	0.599226767948054
gene-LIMLP_RS09105	3061.02106791773	0.174225871164216	0.00069331680765802	0.0229194536993103
gene-LIMLP_RS09110	10382.9246502047	-0.0252095511124069	0.562254247514833	0.761035473604723
gene-LIMLP_RS09115	8062.34596904339	-0.0471145683292851	0.32116574642499	0.589518332199207
gene-LIMLP_RS09120	7792.66507193476	-0.0142676638895783	0.744438101221591	0.862324188679188
gene-LIMLP_RS09125	14958.4051708482	0.0161515971134064	0.711164205966076	0.845012232739321
gene-LIMLP_RS09130	4333.62965258763	-0.132836943411997	0.00359525610147636	0.0574906533808174
gene-LIMLP_RS09135	576.29422719339	-0.00700383776840369	0.88335091644655	0.945406370660265
gene-LIMLP_RS09140	1876.06634007266	0.0109759696921124	0.81647419462203	0.907678181409063
gene-LIMLP_RS09145	10555.2112746704	-0.021914400902463	0.647204292389155	0.813263288462688
gene-LIMLP_RS09150	8292.39608099188	-0.0684170080534081	0.158063586475937	0.411707392941958
gene-LIMLP_RS09155	3163.14339264473	0.0940479682028265	0.0393610656432816	0.198650696390256
gene-LIMLP_RS09160	4054.08410283635	-0.0324695262568717	0.497392349420814	0.721590861519225
gene-LIMLP_RS09165	44965.1628518174	-0.058762009204473	0.224328797376334	0.500096110511292
gene-LIMLP_RS09170	3100.46220534624	-0.122300016752416	0.0150697530807812	0.126054833153985
gene-LIMLP_RS09175	655.042781761656	-0.223127533534149	0.000192282244043902	0.0103244854677923
gene-LIMLP_RS09180	48526.4517731208	-0.0277969162427354	0.539812271556759	0.746708057278119
gene-LIMLP_RS09185	11846.2006928282	-0.0629604254605356	0.15050389212222	0.402045362172644
gene-LIMLP_RS09190	3356.36937003472	0.0535342812613548	0.239237600301975	0.513099731652022
gene-LIMLP_RS09195	1408.77123679572	-0.0333471802042567	0.486649797890119	0.714839977491898
gene-LIMLP_RS09200	4381.76104475911	0.0136536267989433	0.750903626986503	0.866730708111064
gene-LIMLP_RS09205	1805.74370416359	0.0483827990580203	0.311230950700675	0.580266815894208
gene-LIMLP_RS09210	3695.12858547321	-0.0212016166985383	0.650547731027187	0.815378453981579
gene-LIMLP_RS09215	2678.97487200165	-0.0498525464897814	0.267864173702698	0.538863094903379
gene-LIMLP_RS09220	1973.78454592535	0.0973261500928346	0.0352827949328375	0.190217421099722
gene-LIMLP_RS09225	1396.14615491601	0.0264340660815609	0.580968532378485	0.770590206140907
gene-LIMLP_RS09230	4484.07271827023	-0.0573699661549194	0.196438615773643	0.465915334452424
gene-LIMLP_RS09235	7495.69279464156	0.0107826856328357	0.806562570228468	0.903539301546261
gene-LIMLP_RS09240	3494.4390224063	-0.0875013356074342	0.0527825568064081	0.227116934043093
gene-LIMLP_RS09245	2999.64176447162	-0.0177463459572066	0.700246119747211	0.83883141452645
gene-LIMLP_RS09250	1464.62616502665	0.0300258679013365	0.530458290751551	0.742214830984926
gene-LIMLP_RS09255	2622.51089089611	0.089433532940048	0.0607817912548337	0.242635166136487
gene-LIMLP_RS09260	4696.4683071659	0.00383560753595441	0.931108392800041	0.972698466863124
gene-LIMLP_RS09265	1473.1751206607	0.0212407630890886	0.653186709992162	0.816247720998298
gene-LIMLP_RS09270	4784.05447668085	-0.0478082826381886	0.292338321707193	0.562424792297458
gene-LIMLP_RS09275	931.122925982624	0.0180377774650047	0.704758233673355	0.841447756932785
gene-LIMLP_RS09280	6307.49096365871	-0.0575452635056857	0.198614688805484	0.466824928245631
gene-LIMLP_RS09285	725.066328308088	-0.0111625476670238	0.815186699622246	0.907581565188239
gene-LIMLP_RS09290	1580.98124078566	-0.0598990215231311	0.196208000842463	0.465858499237836
gene-LIMLP_RS09295	1553.58920633435	0.0182098543773083	0.703827241722554	0.840826780777084
gene-LIMLP_RS09300	3949.71825473614	-0.0233181154949854	0.614489944788312	0.791001250968312
gene-LIMLP_RS09305	618.661293821096	0.146507578209081	0.00445686810296612	0.0644700928422091
gene-LIMLP_RS09310	901.891052605834	-0.0127488551263596	0.790019326076749	0.893402236959915
gene-LIMLP_RS09315	38.811615052985	-0.000367357639175433	0.989581888301803	NA
gene-LIMLP_RS09320	3718.02281688603	0.016508895854935	0.715565962152993	0.848620381000967
gene-LIMLP_RS09325	2728.48556533241	0.0530789545397814	0.255760067076497	0.529381764364235
gene-LIMLP_RS09330	2268.23733189479	-0.0615918753261901	0.183173256553354	0.448076286890884
gene-LIMLP_RS09335	1788.87923654549	-0.0665990883996875	0.159986542486196	0.415433333132583
gene-LIMLP_RS09340	2358.42089804521	0.0754741636113007	0.107908449482166	0.333623425647199
gene-LIMLP_RS09345	49460.5533075259	-0.0713442130438633	0.142001803071111	0.388386793125282
gene-LIMLP_RS09355	5495.17245002385	0.0156696604642161	0.723848427202449	0.854473178030308
gene-LIMLP_RS09360	3005.44633534056	-0.127260486109317	0.00956320330684902	0.0953509066708773
gene-LIMLP_RS09365	13837.689649347	0.128160597391918	0.00335358194709434	0.0550342872110794
gene-LIMLP_RS09370	25.6933056108295	0.0277962802256125	0.265809590357035	NA
gene-LIMLP_RS09375	20.7791025403124	0.016107364995425	0.473504903740396	NA
gene-LIMLP_RS09380	238.74330247894	0.0170381340014952	0.696594804364114	0.835913765236936
gene-LIMLP_RS09385	8.74161795554735	0.010193461906451	0.514853554408735	NA
gene-LIMLP_RS09390	203031.417043842	0.104199107051085	0.0178612912893499	0.13555655508341
gene-LIMLP_RS09395	315641.37208432	0.0851504362793101	0.0366727384321679	0.194115980860777
gene-LIMLP_RS09405	957.056265988224	0.00881936862819117	0.85281582461605	0.925791223564882
gene-LIMLP_RS09410	907.136272130002	0.0895528972359878	0.0680503053222814	0.259952166331115
gene-LIMLP_RS09415	40.4349399665539	0.0102530250729805	0.731996585233025	NA
gene-LIMLP_RS09420	841.828389746522	-0.0141072831846024	0.766936070854411	0.877829474425351
gene-LIMLP_RS09425	230.72855393321	0.173379324059163	0.00141591827581165	0.0316099157937693
gene-LIMLP_RS09430	4844.40022754155	-0.0409504803372182	0.390805240315254	0.652544155514251
gene-LIMLP_RS09435	6332.51870292126	-0.034824053250159	0.314978243667782	0.583142273414019
gene-LIMLP_RS09440	10142.0722245567	-0.0944313511056679	0.047802364191528	0.216527704994036
gene-LIMLP_RS09445	4589.60930046889	-0.0747679851221873	0.124585960350241	0.361085251981661
gene-LIMLP_RS09465	1521.34808873978	-0.0280116620980553	0.558495668387362	0.758037152750001
gene-LIMLP_RS09470	1732.94782694119	-0.0213363026826753	0.655164687103547	0.817316128619785
gene-LIMLP_RS09475	177.847959938322	0.0882148198842856	0.0449617808882897	0.20920892241726
gene-LIMLP_RS09480	3480.58270252969	0.0151466105068915	0.74989048250929	0.866582919615552
gene-LIMLP_RS09485	131.925140821196	-0.00509668622603292	0.903278758987446	0.956719618369642
gene-LIMLP_RS09490	4.50035482168055	-0.00493929913396162	0.676147810525102	NA
gene-LIMLP_RS09495	338.925767508907	0.146005190571581	0.0046386053742956	0.0658315362108973
gene-LIMLP_RS09500	481.978117307337	-0.0158863807581231	0.738974376758527	0.859484730995803
gene-LIMLP_RS09505	1278.29120833483	0.0733624287700412	0.120435030058845	0.354196435707706
gene-LIMLP_RS09510	627.220597976775	0.101445791891682	0.040328169152045	0.20102275807165
gene-LIMLP_RS09515	3081.7007099192	-0.0590180293144698	0.204987526558335	0.476179670830364
gene-LIMLP_RS09520	988.743043743055	-0.0587738485479445	0.2222924517432	0.498526711737197
gene-LIMLP_RS09525	8587.10384214265	0.00692974468857618	0.873946323848372	0.939058048854635
gene-LIMLP_RS09530	6127.63803391821	0.0632194820243763	0.173576953319609	0.43384810616237
gene-LIMLP_RS09540	2055.77963821301	0.114688448258621	0.0217404541299029	0.150087713451016
gene-LIMLP_RS09545	1592.59346670059	-0.204366834943164	5.59681769759038e-05	0.00506364716955677
gene-LIMLP_RS09550	4976.69241223529	-0.163840724996044	0.000769368029783164	0.0238296151927434
gene-LIMLP_RS09555	18025.4714822461	0.00717186124693224	0.869593164795409	0.936610683134905
gene-LIMLP_RS09560	5133.68690420532	0.0499079824148997	0.276619303144851	0.547467820872691
gene-LIMLP_RS09565	2660.34617044909	-0.00976549161795551	0.837112959743824	0.915683854788185
gene-LIMLP_RS09570	1614.69583958346	0.0013986570753099	0.97649802820502	0.989441832772028
gene-LIMLP_RS09575	6121.90509113535	-0.023451293157374	0.617512274180444	0.793054612862296
gene-LIMLP_RS09580	3238.7816678887	-0.00603695730369461	0.899594847855279	0.955159693306501
gene-LIMLP_RS09585	192.711832187176	-0.0312647249502634	0.465957921052219	0.702508447264272
gene-LIMLP_RS09590	4569.28893544734	0.0234319357016417	0.614252187314961	0.791001250968312
gene-LIMLP_RS09595	3493.37580955678	-0.0793326198834744	0.102158553097546	0.322221197751708
gene-LIMLP_RS09600	12175.3621612552	0.0150821902248063	0.73107269417804	0.856732846471655
gene-LIMLP_RS09615	226.2472472105	0.0576827860133367	0.19261065114616	0.461494292957141
gene-LIMLP_RS09620	293.166210487129	-0.0540849330230945	0.245451689637363	0.518343310180132
gene-LIMLP_RS09625	411.340690346654	0.0203564962512737	0.662362798999804	0.81888408752819
gene-LIMLP_RS09630	1298.83178323587	-0.0371084539821996	0.434554746902953	0.685006519877283
gene-LIMLP_RS09635	2377.46820257652	-0.0167277859813056	0.57213322816545	0.766417472719709
gene-LIMLP_RS09645	5169.9295446941	-0.0854325217741601	0.0618433258973084	0.244549395295935
gene-LIMLP_RS09650	853.008994226692	-0.00295481483409281	0.950761282795888	0.977293150831015
gene-LIMLP_RS09655	792.546606421134	-0.0585554688013805	0.225523580502664	0.501195908059572
gene-LIMLP_RS09660	474.626494200508	0.0423827903181392	0.377123920669631	0.639010369276585
gene-LIMLP_RS09665	1742.40972776524	0.087190452068268	0.075034484228501	0.274142993387446
gene-LIMLP_RS09670	5612.2809876927	-0.0876448522630726	0.0578798847824462	0.236987471410169
gene-LIMLP_RS09675	32544.8537267518	0.0327003448231255	0.440641136055538	0.689720360551713
gene-LIMLP_RS09680	8332.052455406	0.019666373271501	0.674778066618998	0.825288862695167
gene-LIMLP_RS09685	11627.4447356095	-0.0187337729542659	0.68530840086505	0.829901473115196
gene-LIMLP_RS09690	4118.82443687303	0.0997710724390711	0.0417170406192393	0.202575120973086
gene-LIMLP_RS09695	4595.76995536167	-0.0441201808682206	0.352901105284132	0.619649642475406
gene-LIMLP_RS09700	5259.97793736019	-0.0450149067945847	0.31382447855476	0.582889550119538
gene-LIMLP_RS09705	10100.6348952985	-0.016672402576166	0.704934461116537	0.841447756932785
gene-LIMLP_RS09710	33007.7822337663	0.0315055401843201	0.463931527986466	0.702326698961779
gene-LIMLP_RS09715	8925.35783644308	-0.0131855566785019	0.759359190982805	0.873428202943754
gene-LIMLP_RS09725	25940.8609410913	-0.0466820914690706	0.332475782438509	0.599140753399881
gene-LIMLP_RS09730	10952.9621732974	-0.0155316356733831	0.735536932802439	0.858870649129971
gene-LIMLP_RS09740	1399.93392451563	-0.0525308366908881	0.262463322272276	0.533934261521944
gene-LIMLP_RS09745	2663.86418443548	0.121245032095607	0.0118574135303368	0.107845999252111
gene-LIMLP_RS09750	6314.7788861258	-0.0249794653033881	0.5972015018474	0.780781712665325
gene-LIMLP_RS09755	1100.69533604508	-0.0763178814875974	0.114232293114623	0.344339691068907
gene-LIMLP_RS09760	471.059275193269	-0.224799400183863	0.000110357545767142	0.00743606343057873
gene-LIMLP_RS09765	52.1154841905783	-0.0561461642763763	0.0952409705923102	NA
gene-LIMLP_RS09780	206.515009236489	0.0767616690420128	0.0897523471055452	0.301153857081279
gene-LIMLP_RS09785	189.433186317922	0.0159436277790876	0.711550440308416	0.845012232739321
gene-LIMLP_RS09795	2606.588839979	-0.0400672413011118	0.382701764652977	0.644813897576326
gene-LIMLP_RS09805	24.7405255786277	0.0212445109269764	0.35780175185488	NA
gene-LIMLP_RS09810	11100.0119382986	-0.065670819246879	0.16899151064809	0.428145035820291
gene-LIMLP_RS09815	5073.08887872944	-0.1081122721364	0.0241707747031124	0.155386784528563
gene-LIMLP_RS09820	3876.66577253858	-0.0349577690053875	0.436274644732489	0.686144660837282
gene-LIMLP_RS09825	5843.42300884622	-0.0352046093760134	0.45265231696655	0.694320253698702
gene-LIMLP_RS09830	883.336590610993	0.0158100968337861	0.740219785137967	0.860045833492508
gene-LIMLP_RS09835	4120.38399601461	-0.0861366721310939	0.0593433497598976	0.239182223299564
gene-LIMLP_RS09840	11444.7546775712	0.00125966108144918	0.97726413670821	0.989441832772028
gene-LIMLP_RS09845	30475.1728463681	0.00497025247893057	0.905119400438899	0.957771775533683
gene-LIMLP_RS09850	58177.9351836088	-0.054025430676187	0.183670163089984	0.448076286890884
gene-LIMLP_RS09855	17655.5661579954	0.0783344608283247	0.0771909905474358	0.278013057670276
gene-LIMLP_RS09860	6032.52197145934	0.0197599719416937	0.672456665955079	0.823690392866226
gene-LIMLP_RS09865	1171.40366901038	0.114071784800948	0.0202163908223552	0.145653927990199
gene-LIMLP_RS09870	1269.1837773616	0.165744406816991	0.00183789514602566	0.0370996856008043
gene-LIMLP_RS09875	1688.20264276708	0.0720932309774167	0.134938829326015	0.377170483921009
gene-LIMLP_RS09880	16753.8963104919	-0.0544216779702975	0.191534327711969	0.460456966712698
gene-LIMLP_RS09885	110468.358196151	0.0515670507317234	0.285170095009254	0.553844859805195
gene-LIMLP_RS09890	2320.56241919463	0.0508370846297518	0.273524979090856	0.544515852990366
gene-LIMLP_RS09895	4117.35959658407	-0.0169113668315208	0.718562182907181	0.850694485135981
gene-LIMLP_RS09900	5021.91604655145	-0.027759937788415	0.534179250543184	0.743691967599209
gene-LIMLP_RS09905	4379.1447023492	0.0384244039534667	0.407948722929323	0.663889852517726
gene-LIMLP_RS09910	23155.1487937769	-0.0960882355073409	0.0409623017637968	0.201759876022827
gene-LIMLP_RS09915	1149.55914859411	0.107750044291096	0.0301755071484518	0.176134793847839
gene-LIMLP_RS09920	5146.28404373656	0.0815611804732125	0.0689003632165102	0.26211747686893
gene-LIMLP_RS09925	820.543315150703	0.0448655411836679	0.348164797661787	0.615103070072572
gene-LIMLP_RS09930	636.814360256037	0.0564508610212967	0.242782250178435	0.516833050225052
gene-LIMLP_RS09935	6881.19554162906	0.0838351919693349	0.0700359924128075	0.264597518588167
gene-LIMLP_RS09940	1070.28896950521	-0.135508223933873	0.00598839230474095	0.0737924471100337
gene-LIMLP_RS09945	1340.42684077338	-0.010592777546453	0.820654904974417	0.909545958511297
gene-LIMLP_RS09950	2913.97782373902	0.0183540688753971	0.700924972311499	0.839352161200604
gene-LIMLP_RS09955	827.405945263145	-0.0474702834252639	0.324514896397921	0.593763817890394
gene-LIMLP_RS09960	3350.72007799892	-0.0245903444168158	0.574904345367118	0.76847633723645
gene-LIMLP_RS09965	21477.8214385787	0.231545147140853	1.59876551707778e-05	0.00211405994142823
gene-LIMLP_RS09970	48656.4959097819	-0.0190716828202066	0.669784222173129	0.823239251204009
gene-LIMLP_RS09975	24198.0683923441	-0.0408219878011512	0.382799640765934	0.644813897576326
gene-LIMLP_RS09980	1445.40688751237	-3.14836053017691e-05	0.999471191262893	0.999905527830389
gene-LIMLP_RS09985	944.151726058861	0.0618297271253212	0.198988731360499	0.466824928245631
gene-LIMLP_RS09990	140.56034296806	-0.00744301044309494	0.855975200169881	0.927138552112455
gene-LIMLP_RS09995	238.575991491175	0.0384655376225337	0.399389628123977	0.656907576649261
gene-LIMLP_RS10005	476.07791034078	-0.225240263651795	0.000146585359476439	0.00856232485186136
gene-LIMLP_RS10010	8801.16565323622	-0.0855176607157222	0.0551258736316211	0.232088722284579
gene-LIMLP_RS10015	2915.34649117686	0.100485083263617	0.0417126832200092	0.202575120973086
gene-LIMLP_RS10020	1840.04323853969	0.0103451251666173	0.828874477804065	0.913030207584252
gene-LIMLP_RS10025	1516.33387155311	0.000911211218863208	0.984763212227073	0.992587063768913
gene-LIMLP_RS10030	2824.08022532155	-0.0202807601461255	0.672113056397475	0.823690392866226
gene-LIMLP_RS10035	24260.3277312789	-0.105984205797204	0.0312615308240932	0.180028715198044
gene-LIMLP_RS10040	9888.38883773754	0.138385287280639	0.00208399032485309	0.0400984683757335
gene-LIMLP_RS10045	4801.54898368342	-0.0594846153094102	0.218483618668742	0.49158814200467
gene-LIMLP_RS10050	2497.21718728451	0.112021218220807	0.0168097047820129	0.132549919817799
gene-LIMLP_RS10060	1691.07324520303	-0.144515037453023	0.00294608519330846	0.0494080043638756
gene-LIMLP_RS10065	1613.47129331571	0.183020168093115	0.000519195480904786	0.0191934845521576
gene-LIMLP_RS10070	122.168136538168	0.0452727391694759	0.256122050505697	0.529712224540852
gene-LIMLP_RS10075	1351.22207412673	0.0406243205523764	0.398056643951581	0.655420853403035
gene-LIMLP_RS10080	136.375011331142	0.0706578172009628	0.0994491188124704	0.31828622123907
gene-LIMLP_RS10090	13140.309577632	0.10123712250236	0.0333064521363004	0.186191190966831
gene-LIMLP_RS10095	8911.47300170235	0.00539611713130409	0.908351785151871	0.959006232002924
gene-LIMLP_RS10100	1813.06668670416	0.0235977228818068	0.611339727864102	0.790739648004809
gene-LIMLP_RS10105	5641.01797383201	-0.0385237517680736	0.388634608804284	0.650476878803866
gene-LIMLP_RS10110	4528.48176151006	-0.0917086870202438	0.0406372358521806	0.20102275807165
gene-LIMLP_RS10115	1607.15274902426	-0.143586345125013	0.00476197804969784	0.0670970513723819
gene-LIMLP_RS10120	6119.22760402136	-0.00735374515997738	0.872482507191394	0.938498932128711
gene-LIMLP_RS10125	25384.3478341714	-0.0582996298675453	0.152533862703669	0.404326461044883
gene-LIMLP_RS10130	47996.0561870749	0.00466582034065045	0.909763048463981	0.959143011536083
gene-LIMLP_RS10135	18868.0189962091	0.0509847233848116	0.243950837195759	0.517717887826555
gene-LIMLP_RS10140	1714.97597003558	-0.112117955582527	0.0244227174169136	0.15635996737309
gene-LIMLP_RS10145	6119.65125317401	-0.025083386641261	0.587697842810297	0.774782082030248
gene-LIMLP_RS10155	34007.8180919336	0.0413666710137569	0.346133252185087	0.612773491767419
gene-LIMLP_RS10170	5666.8045967261	-0.0569996887551412	0.223284484619779	0.499147701476627
gene-LIMLP_RS10175	13954.700738778	-0.141105542220074	0.0039990767375161	0.0616539274600016
gene-LIMLP_RS10180	1090.58332018998	-0.0471107925650185	0.322568274233091	0.591145909815228
gene-LIMLP_RS10185	2881.68295681377	-0.0572261442796115	0.192485155785123	0.461494292957141
gene-LIMLP_RS10190	4382.35811320703	0.207215286945496	4.07949750530009e-05	0.00400723212092049
gene-LIMLP_RS10195	6594.70696227116	-0.0355052179321058	0.44240611185295	0.69010535959639
gene-LIMLP_RS10200	502.894212530481	0.0562243025071978	0.244226659789964	0.517958608242339
gene-LIMLP_RS10205	297.610575244888	-0.0641444338724582	0.175560768724301	0.435499407411713
gene-LIMLP_RS10210	3831.28748750188	-0.0290095765229311	0.541268217398919	0.747726012855714
gene-LIMLP_RS10215	30.7795579986457	-0.0376217992175327	0.172255076846481	NA
gene-LIMLP_RS10220	868.934269679823	-0.0560331669070692	0.246191611168019	0.51926795042678
gene-LIMLP_RS10225	5622.82277955653	-0.0753971014894026	0.0961988077271736	0.312896405833513
gene-LIMLP_RS10230	17380.6900183231	-0.0269613806335187	0.557096496212634	0.757633605213226
gene-LIMLP_RS10235	7525.47976367443	0.0734185312597087	0.127506211996259	0.365609972346236
gene-LIMLP_RS10240	926.643679850867	0.186309562103381	0.000478066693940695	0.0180614647666825
gene-LIMLP_RS10245	1895.5222633446	0.102698929807108	0.0339164497398194	0.187088148397724
gene-LIMLP_RS10250	26056.2515434607	-0.0513305747215796	0.278643524904938	0.548420010288921
gene-LIMLP_RS10255	4022.92015468265	-0.063430465976986	0.178445693643601	0.441046940867505
gene-LIMLP_RS10260	149.546849605436	0.0285692420509644	0.496681679538207	0.721415975603023
gene-LIMLP_RS10265	10651.3588542023	0.0095997951433582	0.833155539189884	0.914388545797627
gene-LIMLP_RS10270	2838.04135239719	-0.149716511876307	0.00114405499878519	0.0280947220415963
gene-LIMLP_RS10275	610.391234278257	-0.0852853072177965	0.0813224424575022	0.286755443250146
gene-LIMLP_RS10280	27136.0419347738	0.0533118232749818	0.228576730071756	0.503424153341726
gene-LIMLP_RS10285	5667.04445881718	-0.0207044157000688	0.62517970231259	0.798744374088126
gene-LIMLP_RS10290	1541.89617183979	0.0551737679811167	0.243384963887674	0.517475266447634
gene-LIMLP_RS10295	1396.49961664432	0.169172939674287	0.00133118077498719	0.0309229696243647
gene-LIMLP_RS10300	7911.2383649107	-0.0754423079436109	0.101662662292683	0.321881795609195
gene-LIMLP_RS10305	1609.52898064275	-0.0487600456626194	0.308567171411491	0.577842458891427
gene-LIMLP_RS10315	18112.4991276242	-0.0159790985875742	0.738444042413078	0.859484730995803
gene-LIMLP_RS10320	28104.3921892267	-0.0791972785743125	0.0880280834902302	0.298756713760525
gene-LIMLP_RS10330	845.737607759941	0.102571101818554	0.0378697189068667	0.195489630032744
gene-LIMLP_RS10335	4384.50381605296	0.161582796947513	0.000575429891297736	0.0203951336730063
gene-LIMLP_RS10340	7002.96101180618	0.0502249392829885	0.278014412524971	0.548420010288921
gene-LIMLP_RS10345	2561.37464800794	0.0412667347563175	0.372875051568454	0.636288556530135
gene-LIMLP_RS10350	3653.38043239321	0.0810769315097147	0.0831114032530276	0.288893253536657
gene-LIMLP_RS10355	1903.4925021695	-0.170113503771571	0.000587784594940444	0.020620443238829
gene-LIMLP_RS10360	1484.37133816603	0.0576882968162528	0.229840155067612	0.504050183474162
gene-LIMLP_RS10365	4583.9682864729	0.0349319834362737	0.461136744132627	0.701162894204153
gene-LIMLP_RS10370	3784.8121724991	-0.104193209014649	0.0313469965044335	0.180219020037195
gene-LIMLP_RS10375	8092.80519476297	-0.0658488167937345	0.157646408237356	0.41165919127492
gene-LIMLP_RS10385	1048.09818877707	-0.0615816891306547	0.202384857533274	0.472048263364583
gene-LIMLP_RS10390	2797.4867718237	-0.0751515156845447	0.111557709096283	0.339712492358742
gene-LIMLP_RS10395	2992.85401493466	-0.143876827788957	0.0016307361856988	0.0340417662740344
gene-LIMLP_RS10400	11537.7988762737	-0.000909510397635124	0.984487279251471	0.992587063768913
gene-LIMLP_RS10405	7534.66245577715	-0.120848062605722	0.00966276040489501	0.0953509066708773
gene-LIMLP_RS10410	16399.1128907441	-0.0694835172991332	0.100768919794019	0.319997927904212
gene-LIMLP_RS10415	5020.55579022963	-0.146939366135297	0.000972823153918845	0.0258592442172435
gene-LIMLP_RS10420	7160.69227042144	-0.0432014442040763	0.366064080052954	0.63084125675291
gene-LIMLP_RS10425	9713.37314364144	-0.0409825735659519	0.394181385219935	0.654051931653541
gene-LIMLP_RS10430	20205.7633966442	-0.0505119461200151	0.279972222645551	0.549247287530444
gene-LIMLP_RS10435	9556.9270894912	0.0651280835701834	0.149885910218235	0.401017711541083
gene-LIMLP_RS10440	12929.9752240349	-0.0305879300203999	0.512494993542808	0.733467848010511
gene-LIMLP_RS10455	3176.25481074509	-0.0162846757705455	0.732314310548836	0.857165355057595
gene-LIMLP_RS10460	622.558419706158	0.00344553888003895	0.942580220143963	0.975493918378972
gene-LIMLP_RS10470	2232.3152588138	-0.0131827913627186	0.782233792940765	0.889170228685163
gene-LIMLP_RS10475	1735.95078129266	-0.0325226096932553	0.488469882454012	0.715839495258693
gene-LIMLP_RS10480	1661.1550532569	-0.148011972524274	0.0039759674430909	0.0615737660781375
gene-LIMLP_RS10485	1926.35525225048	0.0280517145023619	0.551023901795477	0.753848059837983
gene-LIMLP_RS10490	4512.00020140526	-0.0964895228682775	0.0298681938551925	0.175233533232341
gene-LIMLP_RS10495	4679.10817928879	-0.0797608374988748	0.0808096858609375	0.28612121523162
gene-LIMLP_RS10500	2308.34191078078	-0.0648383736004967	0.163252105074976	0.419791127335652
gene-LIMLP_RS10505	2546.3386333291	-0.00324670406812275	0.944723450490503	0.975544843421418
gene-LIMLP_RS10510	5498.69382496126	0.056144787005579	0.243925687942661	0.517717887826555
gene-LIMLP_RS10515	3577.73982582654	-0.0415261493518095	0.371660750260786	0.635074383397904
gene-LIMLP_RS10520	3451.40165911076	-0.0481475373702565	0.310813443587495	0.57980283182518
gene-LIMLP_RS10525	4098.47878947925	0.0172996477752112	0.697487868658777	0.836693402808401
gene-LIMLP_RS10530	618.227314418035	-0.117992187943422	0.0178485911360878	0.13555655508341
gene-LIMLP_RS10535	1782.44257395519	-0.0975661974247544	0.0423485459491578	0.203343995772632
gene-LIMLP_RS10540	2707.87055241368	-0.016909206547814	0.723774710095179	0.854473178030308
gene-LIMLP_RS10545	4460.04330150398	-0.0836334116478938	0.0623309394834165	0.245749736174296
gene-LIMLP_RS10550	2574.35766317444	-0.0484486442019462	0.310571865230131	0.579666706113567
gene-LIMLP_RS10555	1656.20769818038	-0.137137980391328	0.00660674489981507	0.0784341251392881
gene-LIMLP_RS10560	5088.03688800767	-0.0356014863616835	0.43743870133519	0.686836786123045
gene-LIMLP_RS10565	6562.36997823351	-0.17502279399791	0.000402007317823538	0.0158862202146819
gene-LIMLP_RS10570	5616.39791667454	-0.104331712321629	0.0300828856366127	0.176134793847839
gene-LIMLP_RS10575	9205.84709291209	-0.162880482003123	0.00088765499186787	0.0250144087052601
gene-LIMLP_RS10580	10126.3307277565	-0.0202035110752874	0.645968413364803	0.81270467183428
gene-LIMLP_RS10585	5046.01678187043	-0.000888012764428496	0.984908151294609	0.992587063768913
gene-LIMLP_RS10590	5633.23679263565	-0.0109326951954831	0.818987108278405	0.908613014974098
gene-LIMLP_RS10595	10878.3295902742	0.0102645017976414	0.821723543029356	0.909717434588333
gene-LIMLP_RS10600	7713.95781921269	-0.108632936979885	0.0193805551341555	0.142068973456773
gene-LIMLP_RS10605	3894.98555274356	0.0362298110281476	0.448683200831773	0.694320253698702
gene-LIMLP_RS10615	4567.07025769674	-0.12551096999503	0.00773555552943153	0.0846969423891261
gene-LIMLP_RS10620	7463.43239498558	-0.0739908427748904	0.0996833334090578	0.31850492589251
gene-LIMLP_RS10625	3304.94522414006	-0.154999143179157	0.00105917445500099	0.0267753071786281
gene-LIMLP_RS10630	5471.01114492362	-0.050691018690622	0.241494629371307	0.516009034045093
gene-LIMLP_RS10635	6392.34359546795	-0.00837118076386718	0.856113522414895	0.927138552112455
gene-LIMLP_RS10640	10741.9392429136	-0.0729202438574561	0.103656553551113	0.324732526584955
gene-LIMLP_RS10645	6384.58027017779	0.0108016854695661	0.808753006072559	0.904337961088028
gene-LIMLP_RS10650	7247.51253798862	0.0468974438640824	0.321148599104061	0.589518332199207
gene-LIMLP_RS10655	6889.87147083432	0.0130117749687402	0.77768093932636	0.88590691497814
gene-LIMLP_RS10660	4916.45339060007	-0.0331577726447312	0.475445173236029	0.707917066082922
gene-LIMLP_RS10665	6809.34203666347	0.0187509975046996	0.677383399606745	0.826383194611161
gene-LIMLP_RS10670	7328.27854850439	0.0597044651580456	0.209824949867794	0.481882550197378
gene-LIMLP_RS10675	4956.21902746266	-0.0759626752322446	0.0978261587383383	0.316357705176142
gene-LIMLP_RS10680	10047.3369124132	-0.11909410878197	0.00916203725821902	0.0943086350112484
gene-LIMLP_RS10685	13315.338409067	-0.0491391623332	0.270897422461027	0.54022351416532
gene-LIMLP_RS10695	11555.6768265379	-0.0212790836893339	0.640738237785823	0.807795402093017
gene-LIMLP_RS10700	11555.8296029929	-0.00399651834676184	0.927382834692565	0.970576007815232
gene-LIMLP_RS10705	13479.7513794963	0.0387260865496122	0.372075489376482	0.63546722924806
gene-LIMLP_RS10710	7858.44313726671	-0.0391632441224499	0.368561387064106	0.632227490526186
gene-LIMLP_RS10715	9407.33309048432	-0.0441255717922034	0.303252896341949	0.57324653459987
gene-LIMLP_RS10720	23817.7605635673	-0.0490626273373832	0.25979122506859	0.531039055032812
gene-LIMLP_RS10725	5157.82463879743	-0.0890038413544012	0.0560539307193569	0.233309217691464
gene-LIMLP_RS10730	21917.1006179426	-0.0584546300367284	0.172267740969754	0.432929300744988
gene-LIMLP_RS10735	15659.0902090972	-0.0178313170822437	0.681458900382722	0.827173847783028
gene-LIMLP_RS10740	10060.5993586617	-0.0145601897381172	0.743032985484318	0.861567421279961
gene-LIMLP_RS10745	9183.95431803043	-0.0606319248718703	0.15557689722958	0.409237469529684
gene-LIMLP_RS10750	10402.8280892552	0.0532743813416583	0.212125696416989	0.483963277127834
gene-LIMLP_RS10755	2303.68378337945	-0.0477291273076793	0.286121672151252	0.553844859805195
gene-LIMLP_RS10760	8821.76962398971	-0.0766961261772969	0.0776975033704756	0.279126454114624
gene-LIMLP_RS10765	7808.13734311445	-0.0639437066971344	0.173079415636261	0.433707748511273
gene-LIMLP_RS10770	5226.63616288546	-0.0419005105588884	0.361180939829115	0.626405647706027
gene-LIMLP_RS10775	17977.6257389066	0.0170901464045762	0.695302654897399	0.835084643893854
gene-LIMLP_RS10780	15561.3323244219	-0.0252815456754418	0.567198670130261	0.764194282266871
gene-LIMLP_RS10785	7794.86856667317	-0.0767725827907334	0.0710406830757187	0.265270672656698
gene-LIMLP_RS10790	2717.41929697272	-0.0211426445762523	0.652814290868574	0.816247720998298
gene-LIMLP_RS10795	8182.27337089111	0.0200248366972885	0.659406827867854	0.817944298044627
gene-LIMLP_RS10800	8263.85978957082	0.121447212892144	0.0151427126505514	0.126054833153985
gene-LIMLP_RS10805	9856.06688031073	0.0465251581685685	0.30700147262874	0.577379222464288
gene-LIMLP_RS10810	9160.96495926807	-0.0634030220464121	0.160968994354707	0.416591173270336
gene-LIMLP_RS10815	25970.1624869452	-0.0265320230032161	0.519709063389595	0.735594796185025
gene-LIMLP_RS10820	31174.6124833363	0.056075036873736	0.168424106007423	0.427022180275457
gene-LIMLP_RS10825	36602.0868487455	-0.116458020095844	0.00690615621943066	0.0796007110706257
gene-LIMLP_RS10830	25418.0356880124	-0.0407904617427783	0.367076665182584	0.631320447672699
gene-LIMLP_RS10835	15345.1272768073	-0.103557482389458	0.0224826821885038	0.153364010643008
gene-LIMLP_RS10840	26095.5403146229	-0.106469850446294	0.0150001609441909	0.1257818373808
gene-LIMLP_RS10845	20323.1495972307	-0.120645797545031	0.00583477824667054	0.072681042072657
gene-LIMLP_RS10850	22706.1427669538	0.0225958808250077	0.62678804959265	0.798831956718553
gene-LIMLP_RS10855	7906.37186942371	-0.0406600278746523	0.356173635744666	0.622217967322236
gene-LIMLP_RS10860	3029.78463756108	-0.0708206731336276	0.138095433285705	0.382880725513108
gene-LIMLP_RS10865	4586.19923279571	-0.0602768375334765	0.166634418233695	0.424991936118281
gene-LIMLP_RS10870	15504.1229562765	-0.0818446813207182	0.0852049463514173	0.290898317334829
gene-LIMLP_RS10875	10479.8769052462	-0.0275497009825585	0.533200923034293	0.743414541997239
gene-LIMLP_RS10880	10088.321214392	0.00216382113141962	0.960298696896312	0.983607671844917
gene-LIMLP_RS10885	16226.4343470905	-0.139524590756921	0.0013598935079642	0.0311687592025395
gene-LIMLP_RS10890	16372.8736305832	0.0564858941028291	0.18226569024603	0.447394339780186
gene-LIMLP_RS10895	20210.375503509	-0.0525895807097584	0.216224406702204	0.488825311111391
gene-LIMLP_RS10900	5114.79423281724	-0.0489312476469435	0.296877465973665	0.56591206392966
gene-LIMLP_RS10905	9478.7680383382	0.107271122675894	0.0164604032561594	0.130393701370222
gene-LIMLP_RS10910	5763.67431753438	0.0756097663647612	0.117341546846294	0.350495428373206
gene-LIMLP_RS10915	10071.2292809669	0.0268425917452518	0.572246254794303	0.766417472719709
gene-LIMLP_RS10920	15827.182328518	-0.0180391742361917	0.691171275523619	0.83356587494287
gene-LIMLP_RS10925	5341.73640060398	-0.0972054619060304	0.045368192127171	0.210778168288127
gene-LIMLP_RS10930	102.78806258562	-0.0295490598946361	0.43773242340583	NA
gene-LIMLP_RS10935	5694.18095400748	0.0119753497713117	0.792309964080518	0.894862567841269
gene-LIMLP_RS10940	2195.94946542477	0.00910176991660853	0.842442834405067	0.919174377875157
gene-LIMLP_RS10945	1756.05546026092	0.154476930136372	0.00311126268356597	0.0516740150053131
gene-LIMLP_RS10950	2091.78408606095	0.218089503866553	0.000251367409722162	0.0127088405091881
gene-LIMLP_RS10955	201.941713668599	0.0491907219120275	0.264741254759265	0.535481764653049
gene-LIMLP_RS10965	1168.72460415672	-0.0692722913109586	0.144092033729535	0.391663101352929
gene-LIMLP_RS10970	4718.30144491519	-0.0125337884893296	0.786054342759958	0.89131095989734
gene-LIMLP_RS10975	915.441773987368	-0.0147747411518144	0.757675376596059	0.872156816127251
gene-LIMLP_RS10980	7169.14871528627	-0.0712715016532675	0.123646445138872	0.359731999658588
gene-LIMLP_RS10985	975.175641720271	0.007682219018757	0.871848465720443	0.938451792469281
gene-LIMLP_RS10990	218.121921063932	0.01662279142874	0.692491083634889	0.83356587494287
gene-LIMLP_RS10995	256.364958819853	0.0708159447520874	0.121078848295575	0.354875601398284
gene-LIMLP_RS11000	4756.52198658963	0.018457385276162	0.683170850375842	0.827896152129766
gene-LIMLP_RS11005	2376.60849507194	0.00414892224010448	0.927712449911106	0.97062550298064
gene-LIMLP_RS11010	869.000891519596	0.0817059137630661	0.0906423985406093	0.302905473862185
gene-LIMLP_RS11015	8526.64643984662	-0.0552086399666583	0.231499278219464	0.504980323652837
gene-LIMLP_RS11020	114.008883417466	0.0490702038923289	0.229653131609331	0.504050183474162
gene-LIMLP_RS11030	4431.67638434294	0.0677944541781461	0.157486676627095	0.41165919127492
gene-LIMLP_RS11035	266.097039560907	-0.00485245114312456	0.914554462766751	0.963158122460277
gene-LIMLP_RS11040	1851.90512166058	-0.0526494701566908	0.257386979990797	0.52987810611279
gene-LIMLP_RS11045	9865.75385682628	-0.0303336236153221	0.510463752820236	0.733360244325584
gene-LIMLP_RS11050	4886.19144799197	0.0460836265254236	0.328838492039663	0.596708012769101
[truncated: 1,654 more rows]
