# Supplementary material for: Revisiting oxygen toxicity: evolution and adaptation to superoxide in a SOD-deficient bacterial pathogen
Source: mBio. 2025 Jul 23;16(8):e00645-25. doi: 10.1128/mbio.00645-25 (PMC12345160; doi:10.1128/mbio.00645-25)
Supplement: Table S5 — Total set of DEGs with paraquat. [file mbio.00645-25-s0005.xlsx]

## Sheet: RNAseq_PQ
Table S5. Complete data set of the RNASeq of L. interrogans upon exposure to 10 and 50 µM paraquat.
This table contains the baseMean, log2FC, pvalue and padj values for the RNAseq data comparing the paraquat treatment vs untreated at both concentrations (10 and 50 µM)
locus_tag	old_locus_tag	Gene	WT_PQ_10_vs_WT_untreated_baseMean	WT_PQ_10_vs_WT_untreated_log2FC	WT_PQ_10_vs_WT_untreated_pvalue	WT_PQ_10_vs_WT_untreated_padj	WT_PQ_50_vs_WT_untreated_baseMean	WT_PQ_50_vs_WT_untreated_log2FC	WT_PQ_50_vs_WT_untreated_pvalue	WT_PQ_50_vs_WT_untreated_padj
LIMLP_RS00005	LIMLP_00005	dnaA	5218.04779599234	-0.345793357815224	0.00077117742829	0.022524550325495	5218.04779599234	-0.549686806201156	9.30472957860964e-08	2.15009922098125e-06
LIMLP_RS00010	LIMLP_00010		4311.49976915652	0.0573123999447217	0.641483311730423	0.838845118598773	4311.49976915652	0.0998608477244569	0.417204324320414	0.566290759696809
LIMLP_RS00015	LIMLP_00015	recF	1488.81689265578	-0.0733189822732815	0.552962788037639	0.799468499428832	1488.81689265578	-0.197268400816099	0.111049839970116	0.215260436604682
LIMLP_RS00020	LIMLP_00020		570.004452260991	-0.374459690605778	0.0179673485114006	0.143856994331411	570.004452260991	-0.400431356940064	0.0115007284923218	0.0377261093669964
LIMLP_RS00025	LIMLP_00025	gyrB	9132.97325154786	0.295997015367747	0.0344353714734961	0.200836327874975	9132.97325154786	0.357313266240946	0.0106777795356135	0.0357328809207379
LIMLP_RS00030	LIMLP_00030	gyrA	12481.16194187	0.220045910982727	0.0959939821824204	0.352035232086464	12481.16194187	0.384482921381078	0.0036281650430953	0.0150356760185485
LIMLP_RS00035	LIMLP_00035	dusB	3366.80843327508	-0.163383087777733	0.167195422734352	0.459879720570764	3366.80843327508	-0.112382050639863	0.342066184861198	0.497167054509647
LIMLP_RS00045	LIMLP_00045	lenA	6507.20131873241	-0.0170343679105137	0.913974403435169	0.967629686095627	6507.20131873241	-0.0894555938426653	0.570571575896568	0.703056639756453
LIMLP_RS00050	LIMLP_00050		555.692859058752	-0.296298716846032	0.0125038409571837	0.112897449911322	555.692859058752	-0.491244555654272	3.95917961549785e-05	0.0003834208163443
LIMLP_RS00055	LIMLP_00055		71720.0988471899	0.0361343433881077	0.775950170246774	0.910072384315901	71720.0988471899	-0.130690260232439	0.303338176343204	0.454633695332117
LIMLP_RS00060	LIMLP_00060		2805.78356807232	-0.165734754948488	0.0923969220230039	0.346702119533389	2805.78356807232	-0.352791082540526	0.0003502802843644	0.0023682839226197
LIMLP_RS00065	LIMLP_00065		1537.17190118433	-0.281014075028939	0.0202462382071503	0.155504372798625	1537.17190118433	-0.424559741833604	0.0004643661130878	0.0029231046187652
LIMLP_RS00070	LIMLP_00070		1083.06341521325	-0.0313688016956592	0.799889995764686	0.91634715234919	1083.06341521325	-0.143906800999737	0.245896999998649	0.390844556811088
LIMLP_RS00075	LIMLP_00075		424.594044190892	-0.0094453912706252	0.967002414432742	0.985079747515051	424.594044190892	-0.155072536680891	0.497898568335125	0.642115038146077
LIMLP_RS00080	LIMLP_00080	maf	336.161044191596	-0.0514711338368174	0.709428137916334	0.875632904507281	336.161044191596	-0.0380091025885615	0.783449139608766	0.860593171913675
LIMLP_RS00085	LIMLP_00085		2780.81942689518	0.102515110936223	0.331306352449302	0.634960363670553	2780.81942689518	0.21349209377631	0.0429756143654521	0.103703878419211
LIMLP_RS00090	LIMLP_00090		1106.66540408665	-0.0209829168018489	0.867081452409546	0.950379580530548	1106.66540408665	-0.0253070831396424	0.84014314536887	0.89787425663179
LIMLP_RS00095	LIMLP_00095		3536.00393266459	0.158890595309911	0.152227578616527	0.439799673616968	3536.00393266459	0.194236293036966	0.0801096570685757	0.167036183870571
LIMLP_RS00100	LIMLP_00100		3975.9691927531	-0.0244056527508183	0.87918123322229	0.956463254616979	3975.9691927531	0.0446206685686085	0.78107142473593	0.858684664772924
LIMLP_RS00110	LIMLP_00110		2964.97933003043	0.16527481076728	0.348028593558058	0.651681853249808	2964.97933003043	0.294991956734819	0.0938859650661993	0.189589412863216
LIMLP_RS00120	LIMLP_00120		1792.86409696421	-0.0257973450995106	0.838513138863395	0.936750789397728	1792.86409696421	0.0933912494622503	0.460452322129083	0.609421885058617
LIMLP_RS00125	LIMLP_00125	fliG	4820.64244457323	0.034091439298445	0.713787265583109	0.87745363860065	4820.64244457323	-0.106998554967383	0.250223247040084	0.394799081652267
LIMLP_RS00130	LIMLP_00130		2344.90501988137	-0.235037794576824	0.183051828946948	0.477373019632363	2344.90501988137	-0.565217515026517	0.0013900086698974	0.0070289773598278
LIMLP_RS00135	LIMLP_00135		410.611058068046	-0.589577063801847	0.0040934429419988	0.0586084712989724	410.611058068046	-0.850328766999784	3.85044454823746e-05	0.0003748792812164
LIMLP_RS00140	LIMLP_00140		2004.56841398433	-0.449477129827048	0.0020425373718647	0.0379551317213998	2004.56841398433	-0.755992913646213	2.28979667840888e-07	4.75002708685842e-06
LIMLP_RS00145	LIMLP_00145		8486.62050765269	0.0733085632569334	0.535470519137391	0.787672387337072	8486.62050765269	0.0814876796001669	0.490972755405937	0.63814223210647
LIMLP_RS00150	LIMLP_00150		3218.20811957876	0.112744158957333	0.456912203212386	0.745724834120886	3218.20811957876	0.260149720054059	0.0859691778556279	0.176531759477445
LIMLP_RS00155	LIMLP_00155		1386.59651193417	-0.0941215607042383	0.406170201690248	0.699488948968902	1386.59651193417	-0.25584968953323	0.0243517203997568	0.0675080722699408
LIMLP_RS00160	LIMLP_00160		452.868914082944	-0.0491142878047326	0.627514487588306	0.829243312549516	452.868914082944	-0.231058363744651	0.0239901583034739	0.0669121985989176
LIMLP_RS00165	LIMLP_00165		1076.65265641479	0.0410838098112015	0.796009261226416	0.914483893246585	1076.65265641479	-0.0139257395445865	0.930232683610093	0.954979056609216
LIMLP_RS00170	LIMLP_00170		2916.12757857068	-0.0640192781528353	0.774102551952068	0.909446502453412	2916.12757857068	-0.0795160628233155	0.721505142359905	0.813531585780116
LIMLP_RS00175	LIMLP_00175		821.939727926672	-0.0807641183750173	0.622647608376673	0.829243312549516	821.939727926672	-0.311345543096349	0.0586108297006373	0.132009956346099
LIMLP_RS00180	LIMLP_00180	tsaB	610.238768686812	-0.454777559616146	0.0002700421669771	0.010716564691669	610.238768686812	-0.803409281123732	1.96046842173567e-10	8.66102116491506e-09
LIMLP_RS00185	LIMLP_00185		3174.01736136871	-0.295253998819577	0.0026368191125559	0.0445695674997304	3174.01736136871	-0.638224054844885	9.29454876281686e-11	4.46505230697952e-09
LIMLP_RS00190	LIMLP_00190		1494.70761505996	-0.224847738039386	0.153096059856108	0.441511622855175	1494.70761505996	-0.52424685063542	0.0008896349761698	0.0049588661038109
LIMLP_RS00195	LIMLP_00195		3831.15366773467	-0.187695723333423	0.257024153734409	0.560570600528273	3831.15366773467	-0.509321966144093	0.0021189381162321	0.0098425484253988
LIMLP_RS00200	LIMLP_00200		1924.0612563994	-0.0606431154535872	0.655900223369137	0.844390590804203	1924.0612563994	-0.211732070710564	0.120261449230075	0.22892214908404
LIMLP_RS00205	LIMLP_00205		843.106755928768	0.149260028288699	0.398504907907583	0.697038805349579	843.106755928768	0.149992759099695	0.396393380107549	0.550650167081145
LIMLP_RS00210	LIMLP_00210		1756.30135564119	0.21598699834688	0.280398913240673	0.581338121659112	1756.30135564119	0.146348534940493	0.464698284058464	0.61315989703558
LIMLP_RS00215	LIMLP_00215		1022.98062470852	0.0881806292776118	0.6374977363101	0.83602882013943	1022.98062470852	0.154540970519074	0.408878344672722	0.561491653511466
LIMLP_RS00220	LIMLP_00220		124.653226863577	-0.303568747049405	0.119748959481631	0.390316664491676	124.653226863577	-0.0389919571804059	0.839939209617949	0.89787425663179
LIMLP_RS00230	LIMLP_00230		3414.11308312326	-0.0312110818250658	0.768657727068467	0.906332200534111	3414.11308312326	-0.0936988204615996	0.377503486622099	0.531519507459977
LIMLP_RS00235	LIMLP_00235		1603.0201966829	-0.149419156358646	0.22131674147434	0.525375437661129	1603.0201966829	-0.297688817867904	0.0150425987658077	0.0465822969414451
LIMLP_RS00240	LIMLP_00240		5412.24956085625	-0.0388522682508394	0.781382621669866	0.910072384315901	5412.24956085625	-0.111748098434412	0.42488479933702	0.573900170494743
LIMLP_RS00245	LIMLP_00245		6937.66613066191	0.106575638115316	0.585960594579979	0.814367008302818	6937.66613066191	-0.10555295508608	0.589647351011475	0.718079545878218
LIMLP_RS00250	LIMLP_00250		1345.1296005379	-0.145901725790531	0.348766408455738	0.651681853249808	1345.1296005379	-0.112311703081816	0.470800708394508	0.618752118915892
LIMLP_RS00255	LIMLP_00255		3650.68704588145	0.187268223962265	0.183797919722235	0.478408712811959	3650.68704588145	0.392627023633339	0.0053070197967136	0.0202834648095869
LIMLP_RS00260	LIMLP_00260		8082.32836990631	0.717093894960908	9.9778043448494e-05	0.0062523336264154	8082.32836990631	1.19443725500134	9.00612490597678e-11	4.3841816042295e-09
LIMLP_RS00265	LIMLP_00265		2377.72017287827	0.213762965858655	0.299087755000769	0.60263211562241	2377.72017287827	0.297502087245417	0.148386582226789	0.269532045626869
LIMLP_RS00270	LIMLP_00270	folP	462.190643230255	-0.166127469679445	0.228205427023932	0.528666252578918	462.190643230255	-0.252259454032143	0.0683335375435425	0.148150680268096
LIMLP_RS00275	LIMLP_00275		1255.99146567351	-0.132463153345005	0.35569531996309	0.659209955931595	1255.99146567351	-0.291011468092365	0.0429185688369439	0.103634718798732
LIMLP_RS00280	LIMLP_00280		2297.97314970237	0.396449305480076	0.019786119464865	0.153700259928132	2297.97314970237	0.424631161081958	0.0125658750867069	0.0406000087978469
LIMLP_RS00285	LIMLP_00285		14120.9848054378	0.114690207309089	0.349312896962441	0.651681853249808	14120.9848054378	0.234411583283547	0.0557449690234037	0.12728260281704
LIMLP_RS00290	LIMLP_00290	cysE	1409.98330971006	-0.16336487534317	0.19165970517094	0.487970420905929	1409.98330971006	-0.305710994900988	0.0147550752982589	0.045944742664928
LIMLP_RS00295	LIMLP_00295		676.502287185242	-0.377326462530752	0.0110839489596231	0.106213904597333	676.502287185242	-0.589968672494654	7.7284323628716e-05	0.0006750360420297
LIMLP_RS00300	LIMLP_00300		3936.87214256488	-0.103533008758016	0.471119125143526	0.752759704988627	3936.87214256488	0.0598988885856419	0.676628121431724	0.782257527342377
LIMLP_RS00315	LIMLP_00315		589.410049134215	-0.229015405209162	0.123256068394749	0.398856214166819	589.410049134215	-0.377881275589661	0.0112673734767235	0.0371945574715347
LIMLP_RS00320	LIMLP_00320		1030.33140648679	0.267555630581273	0.0698684868197986	0.2984411006068	1030.33140648679	0.215677131891956	0.144297727791196	0.263679181264092
LIMLP_RS00325	LIMLP_00325		20983.2782129809	-0.0687537153110971	0.587366451837226	0.814460659193965	20983.2782129809	-0.308694782492201	0.0148537232703201	0.0461535496777881
LIMLP_RS00330	LIMLP_00330		2672.848450717	-0.434230175003966	0.0039787487291328	0.057416646680095	2672.848450717	-0.751961812228558	6.44143839575975e-07	1.13065824917879e-05
LIMLP_RS00340	LIMLP_00340		102.941091350225	-0.674129863033551	0.0007433635881997	0.0220652069960745	102.941091350225	-0.946590625899052	3.84345860479964e-06	5.1213384547896e-05
LIMLP_RS00345	LIMLP_00345		13616.885768306	-0.222308358146684	0.129379065610289	0.407599923181548	13616.885768306	-0.352086556746345	0.0163274984705031	0.0499486542047651
LIMLP_RS00350	LIMLP_00350		28948.1857373694	-0.210849463318064	0.0900203663047809	0.341292167579185	28948.1857373694	-0.415663572400096	0.0008329085317358	0.0046855917555742
LIMLP_RS00355	LIMLP_00355		1577.39258880507	0.021422328210392	0.864867060421812	0.950258150088017	1577.39258880507	-0.139924610157058	0.267221782306423	0.414278865053398
LIMLP_RS00360	LIMLP_00360		2278.70941459196	0.181128143989106	0.296312585507991	0.59966734447623	2278.70941459196	0.150658747086101	0.385132354276499	0.540191404327122
LIMLP_RS00365	LIMLP_00365		3422.28182162038	-0.0606845737111282	0.525678196587384	0.782881494841688	3422.28182162038	-0.155812975640455	0.103570905698852	0.20417784919358
LIMLP_RS00370	LIMLP_00370		6465.81538651621	-0.137667397663836	0.582320935007298	0.811317515343997	6465.81538651621	0.131798835356471	0.598466559134531	0.72422983341073
LIMLP_RS00375	LIMLP_00375		3426.88416661147	-0.133183173330035	0.434554282117387	0.726778600096463	3426.88416661147	-0.191609108524196	0.261024208720509	0.407438814039581
LIMLP_RS00380	LIMLP_00380		268.606383674307	-0.313036645133166	0.0820522221012658	0.32638128515004	268.606383674307	-0.564286539116264	0.0018818670235005	0.0089345858293895
LIMLP_RS00385	LIMLP_00385		818.785692261965	-0.0238224422200791	0.888787672261623	0.959764505006562	818.785692261965	-0.10023484457124	0.556774792031122	0.693783196486562
LIMLP_RS00390	LIMLP_00390		351.140829625143	0.173172260238529	0.233447646568817	0.535483152052082	351.140829625143	0.297277502374689	0.0404128354000977	0.0992797904584685
LIMLP_RS00395	LIMLP_00395		1621.32729084643	0.0664507128544875	0.563158045815638	0.80130897641241	1621.32729084643	0.0468213996665851	0.68394050685026	0.787221560690511
LIMLP_RS00400	LIMLP_00400		3086.1101216769	0.0483291982210227	0.701019436334739	0.871440913196504	3086.1101216769	0.120398768864648	0.338787056078941	0.49377706257254
LIMLP_RS00405	LIMLP_00405		4519.52749953478	0.0674604917194106	0.648852892740649	0.843046943557334	4519.52749953478	0.0406102692775738	0.784027797957678	0.860897891832626
LIMLP_RS00410	LIMLP_00410		2929.8850640719	0.116422802277481	0.559380280367868	0.80130897641241	2929.8850640719	0.137377196950439	0.490953605557329	0.63814223210647
LIMLP_RS23050			10.3970530301482	-0.630660614424192	0.236408042842741	0.537103773751617	10.3970530301482	-0.998523518211183	0.0720563408566005	0.155116568671845
LIMLP_RS23355	LIMLP_00415		114.330045946044	-0.299922255390715	0.215686041371541	0.517731582542732	114.330045946044	-0.652485765851288	0.0079916862141363	0.0282729131471044
LIMLP_RS00420	LIMLP_00420		1087.96572525079	-0.0916595871046486	0.564814959914289	0.801639512577934	1087.96572525079	-0.0666999255292001	0.675336977585519	0.781507228261405
LIMLP_RS00425	LIMLP_00425		1264.65964345065	-0.194617311960021	0.153048767725938	0.441511622855175	1264.65964345065	-0.239867555201414	0.0785354684350864	0.164906624778212
LIMLP_RS00430	LIMLP_00430		721.894057527759	-0.103346040231677	0.675205707496834	0.855900770682391	721.894057527759	-0.144914526098681	0.557016934681948	0.693848116180073
LIMLP_RS00435	LIMLP_00435		674.763138457765	-0.257306123761251	0.0940478267580539	0.349165630229529	674.763138457765	-0.3662795638837	0.0174511926667006	0.0523966319293781
LIMLP_RS00440	LIMLP_00440		79.6362936335976	-0.521893847264775	0.24684917956771	0.548203378711501	79.6362936335976	-0.847901908654725	0.0616329296137691	0.13745988150267
LIMLP_RS00445	LIMLP_00445		411.735832921028	-0.158648271020223	0.188436668198485	0.483473138153668	411.735832921028	-0.24055049164956	0.0473015381686008	0.111996054379742
LIMLP_RS00450	LIMLP_00450		452.155668062878	-0.201259956962875	0.124714308990256	0.400467847074253	452.155668062878	-0.455278320774048	0.0005842598229044	0.0035552210223736
LIMLP_RS00455	LIMLP_00455		91.7831675909702	-0.657696299586133	0.0309531859239006	0.193179627022498	91.7831675909702	-0.997280722792766	0.0012237340968013	0.0063735423501022
LIMLP_RS00460	LIMLP_00460		2.04009508784635	-0.127849778201634	0.895587344523906	0.961741313066173	2.04009508784635	0.124602599126897	0.89631259664132	0.932052774234537
LIMLP_RS00465	LIMLP_00465		790.235223874321	-0.151286042527779	0.165276153005716	0.4577985030742	790.235223874321	-0.288029412681563	0.0085628908406797	0.0298027783215651
LIMLP_RS00470	LIMLP_00470		2068.73378889753	0.058479355853294	0.68227462596032	0.859849727090483	2068.73378889753	0.0624637569311335	0.66200443862904	0.770228873624801
LIMLP_RS00475	LIMLP_00475		9337.29030857805	-0.539722444428251	0.0672538026135475	0.293104586048308	9337.29030857805	-0.753635675339811	0.0106154813302633	0.0355569929695334
LIMLP_RS00480	LIMLP_00480		1282.19531790631	-0.262534188835953	0.377314989642575	0.682306600884121	1282.19531790631	-0.455986171410848	0.125321978754114	0.235697514365137
LIMLP_RS00485	LIMLP_00485		3013.78843565115	-0.366167081280742	0.17111118062425	0.46344727037028	3013.78843565115	-0.492096940227566	0.0659065929209078	0.144500694350071
LIMLP_RS00490	LIMLP_00490		2404.6263552506	-0.431223249581094	0.0294403023326605	0.18923687291645	2404.6263552506	-0.691644389027041	0.0004831762760457	0.0030362763921566
LIMLP_RS00495	LIMLP_00495		943.551943981748	-0.701609707904678	1.76438193911033e-05	0.0017893773499144	943.551943981748	-1.04080963428957	2.27374366190702e-10	9.766397776026512e-09
LIMLP_RS00500	LIMLP_00500		780.814958456986	-0.455553198579278	0.0026133023510864	0.0443775203898451	780.814958456986	-0.818554428845317	7.57145152055456e-08	1.78344319364805e-06
LIMLP_RS00505	LIMLP_00505		56786.5582186634	0.0968018347171398	0.644339948786438	0.840173268935458	56786.5582186634	-0.221177009273222	0.291543417067805	0.440251545171469
LIMLP_RS00510	LIMLP_00510		1343.27653408578	0.135083017052704	0.587614344053782	0.814495053204387	1343.27653408578	-0.241423519459749	0.332941693676672	0.487788974162732
LIMLP_RS00515	LIMLP_00515		248.006499724943	-0.0452140405264275	0.80668851545709	0.919806299167344	248.006499724943	-0.0721264570407161	0.696829896451654	0.796787910498119
LIMLP_RS00520	LIMLP_00520	thpR	746.573891732194	0.0280246510965804	0.863047639205331	0.950054636830756	746.573891732194	0.137278294007135	0.397849346417255	0.5518799254443
LIMLP_RS00525	LIMLP_00525	pabB	2472.72409850743	0.138635938953637	0.174246997650087	0.467432614563164	2472.72409850743	0.215029138613699	0.0350525833878469	0.0896108134134995
LIMLP_RS00530	LIMLP_00530		2118.98938359875	-0.106663068889884	0.399322272016182	0.697038805349579	2118.98938359875	-0.0609254229489399	0.630233041514401	0.746161993181335
LIMLP_RS00535	LIMLP_00535		3008.48853930759	0.0803981061012167	0.467783854569278	0.75149283007721	3008.48853930759	0.0253598672143961	0.81896123972697	0.883316834931512
LIMLP_RS00540	LIMLP_00540	prfA	3462.48243103968	0.143948920241711	0.395948311968458	0.695672419151512	3462.48243103968	0.150621038613926	0.374463992094328	0.528169494423531
LIMLP_RS00545	LIMLP_00545		1062.99624675325	-0.277837039855509	0.10591908615409	0.367595611738195	1062.99624675325	-0.4228440364224	0.0140348472659098	0.0442115853044321
LIMLP_RS00550	LIMLP_00550		3256.54406643768	-0.0740526683395955	0.443525062137075	0.732640222015993	3256.54406643768	-0.158932249084465	0.100436555764197	0.19885784441165
LIMLP_RS00555	LIMLP_00555		1773.76535059887	0.0460184970660451	0.811716680313928	0.923697892615606	1773.76535059887	-0.122977453208721	0.524695797010544	0.664238680612169
LIMLP_RS00560	LIMLP_00560		410.157697820392	-0.0493313735371228	0.820399867041996	0.927618431269845	410.157697820392	-0.306225189492894	0.160214291175354	0.286595971132394
LIMLP_RS00565	LIMLP_00565		166.99469503691	-0.204932586185159	0.296279681717761	0.59966734447623	166.99469503691	-0.566458550180021	0.0044900793733304	0.0179161527781743
LIMLP_RS00570	LIMLP_00570		17.9339514490211	0.0377206579986065	0.919577958633334	0.969469137640476	17.9339514490211	-0.15368496017787	0.688408094742637	0.790867826905402
LIMLP_RS00575	LIMLP_00575		1.9658658367618	-0.683950296170404	0.507884523821207	0.77197601851425	1.9658658367618	-1.18030032384878	0.287517886109334	0.434669897385166
LIMLP_RS00580	LIMLP_00580		232.802196629444	-0.354537402405863	0.0522155320507744	0.255891151030037	232.802196629444	-0.101808581566046	0.574760177341704	0.706235730371996
LIMLP_RS00595	LIMLP_00590		12.7166163832644	-0.70499833933503	0.10193493372133	0.361815811944263	12.7166163832644	-0.520069659627445	0.221745621886916	0.363512508312548
LIMLP_RS00600	LIMLP_00595	hisB	1100.47245839593	0.204884443320348	0.226959402848641	0.528297746876177	1100.47245839593	-0.0238102310317092	0.88854808436912	0.928208599722935
LIMLP_RS00605	LIMLP_00600	hisH	2121.55039314739	0.105618417417663	0.54379640590557	0.792341111066892	2121.55039314739	0.0973042136024855	0.576036844529873	0.707403471032145
LIMLP_RS00610	LIMLP_00605	hisA	2262.60110424692	0.0230826609771264	0.886694309585453	0.959010809669797	2262.60110424692	0.0693250407516248	0.668702144053388	0.776043079446573
LIMLP_RS00615	LIMLP_00610		4603.80081489009	-0.0468021434584882	0.745334919740938	0.893228087569744	4603.80081489009	-0.0189357962781358	0.895456199722398	0.93195854765863
LIMLP_RS00620	LIMLP_00615		1002.62389796581	-0.236221191645855	0.282736133389662	0.583996612507816	1002.62389796581	-0.254353941672884	0.247566497652673	0.392132443787379
LIMLP_RS00625	LIMLP_00620		4746.90019878936	0.234727091894593	0.0517554531555976	0.254404721446589	4746.90019878936	0.294390117687815	0.0147023730661743	0.0458397643591824
LIMLP_RS00630	LIMLP_00625	thiD	563.003278455845	-0.186235118318798	0.084597154030261	0.332469547216881	563.003278455845	-0.279868167435091	0.0099406167689299	0.0336984139492695
LIMLP_RS00635	LIMLP_00630		270.188160636409	-0.271368899372889	0.238331299636204	0.539755917518224	270.188160636409	-0.466296075823275	0.0438247456718009	0.104920751769013
LIMLP_RS00645	LIMLP_00640		1581.44923362632	-0.0982817822192653	0.317337193322176	0.61791898283694	1581.44923362632	-0.265881082711953	0.0070162838841273	0.0254131472826875
LIMLP_RS00655	LIMLP_00650		5007.74234747174	0.112775365822651	0.444738394522903	0.732734602167472	5007.74234747174	0.316257421111183	0.0320546255221966	0.0835342168319341
LIMLP_RS00660	LIMLP_00655		18004.3160842796	0.146436589359074	0.297684130165226	0.600798650764643	18004.3160842796	0.499289920038192	0.0003832445922736	0.0025440472843473
LIMLP_RS00665	LIMLP_00660		14892.1654271401	0.163537692703117	0.124289638244336	0.399807461876714	14892.1654271401	0.312627839779584	0.0032973406776987	0.0138215738395845
LIMLP_RS00670	LIMLP_00665		30287.9885150536	0.135562406250205	0.0874129191464104	0.33823936081048	30287.9885150536	0.264787951013408	0.0008414858771438	0.004726561442234
LIMLP_RS00675	LIMLP_00670	trmB	101.558955705693	0.0210751227954426	0.921606475216976	0.969469137640476	101.558955705693	-0.256745437848243	0.240150810366044	0.384726023978247
LIMLP_RS00680	LIMLP_00675		4524.77095815493	-0.0586278295266676	0.624130587177792	0.829243312549516	4524.77095815493	-0.0888895306283267	0.457671053140681	0.607179147898484
LIMLP_RS00685	LIMLP_00680		7331.52751127697	0.0180735850672245	0.944724709028765	0.973713239789172	7331.52751127697	0.269697229170735	0.300821414706208	0.452160965455893
LIMLP_RS00690	LIMLP_00685		6337.85618214414	-0.0214872661097267	0.850954061892133	0.943132005792174	6337.85618214414	0.0632982195612865	0.579868204867895	0.711151768885685
LIMLP_RS00695	LIMLP_00690		939.663313104169	-0.0833936746557966	0.469368926304565	0.752247879201048	939.663313104169	-0.16969201943702	0.141932216765149	0.260422912849424
LIMLP_RS00700	LIMLP_00695	tilS	1729.91589847476	-0.131085582583703	0.461811871954402	0.747766320344595	1729.91589847476	-0.091195362807838	0.608712500444188	0.732404010856541
LIMLP_RS00705	LIMLP_00700		6397.21175273108	-0.162951012715854	0.119064671448529	0.389845042536883	6397.21175273108	0.235204552017033	0.0242940889312047	0.0673994822855839
LIMLP_RS00710	LIMLP_00705		0.0405050414045688	-0.472890419064509	0.927562687469507	0.970352828639304	0.0405050414045688	-0.419853284797891	0.935668169275849	0.95717753541667
LIMLP_RS00715	LIMLP_00710		2589.83830887894	-0.222173872017981	0.0608610104958069	0.280128535603908	2589.83830887894	-0.300803096024462	0.011223825625741	0.0370843324521089
LIMLP_RS00720	LIMLP_00715		342.039911639419	-0.0939598824001107	0.620819085689599	0.829243312549516	342.039911639419	-0.167963547263161	0.377639441892955	0.531519507459977
LIMLP_RS00725	LIMLP_00720		3647.72384309359	0.342773602010899	0.0305859347798727	0.192865713093809	3647.72384309359	0.51384570366943	0.0011852640663123	0.0061997121863988
LIMLP_RS00730	LIMLP_00725		6686.30946213058	0.131198770762382	0.274843775025705	0.578914029353989	6686.30946213058	0.247358604768318	0.0394887145334476	0.0976122523775336
LIMLP_RS00735	LIMLP_00730		11210.8124747194	-0.0210342134941173	0.848728578637065	0.941570355698549	11210.8124747194	0.0189880551916669	0.863294217075682	0.913590488853135
LIMLP_RS00740	LIMLP_00735		1712.20538442111	0.307134680005235	0.174825985835923	0.467954306661989	1712.20538442111	0.576730053399144	0.0108069912985287	0.0360331737268752
LIMLP_RS00745	LIMLP_00740	aroC	1835.30679429976	0.044708900395784	0.746712460080751	0.89385153828027	1835.30679429976	0.260896663775089	0.0592104281385166	0.133032168082292
LIMLP_RS00750	LIMLP_00745		8261.35881819533	0.0561911898257828	0.56109591527401	0.80130897641241	8261.35881819533	-0.0077047289213012	0.936501672701135	0.957481827788251
LIMLP_RS00755	LIMLP_00750		4621.71700257491	0.110756952012209	0.144890782082159	0.428948184513295	4621.71700257491	0.198983705058032	0.0087974979833889	0.0304163495618874
LIMLP_RS00760	LIMLP_00755		4948.83837805374	0.362629272501491	0.111124239078904	0.378112392243317	4948.83837805374	0.635016794738575	0.0052668914762298	0.0201989714072638
LIMLP_RS00765	LIMLP_00760		3398.20717943653	-0.0607457421356922	0.647308662831758	0.842185495151826	3398.20717943653	0.0625850895966477	0.637303522117002	0.752034634534316
LIMLP_RS00770	LIMLP_00765		9069.86967281075	0.104768917882767	0.235498312095889	0.53611123378422	9069.86967281075	0.225172817910401	0.0107677438442304	0.0359351305075732
LIMLP_RS20020		ssrA	1288869.37752536	0.306339301224031	0.22115144765482	0.525324616387604	1288869.37752536	0.694379727667334	0.0055499789730797	0.0210196817745996
LIMLP_RS00775	LIMLP_00770		252.770393115988	0.132905630214615	0.545407788595583	0.793024227862396	252.770393115988	0.0625689677043026	0.776419277282385	0.85563138586115
LIMLP_RS00785	LIMLP_00780		1358.87852475241	0.0266786688404145	0.734647683453497	0.890799964227405	1358.87852475241	0.0742534836970201	0.345548544647208	0.500038738211239
LIMLP_RS00790	LIMLP_00785		6203.35099824381	0.0087717223898877	0.936095692908187	0.971761550983164	6203.35099824381	0.0541747814038787	0.620477526748929	0.74007299907231
LIMLP_RS00800	LIMLP_00795	rrf	174.525863115722	0.597745681672257	0.167803700283935	0.460293996796878	174.525863115722	0.941857721377003	0.0295267266613664	0.0788026893571994
LIMLP_RS00805	LIMLP_00800	rpmH	4409.41656782094	-0.409301907644718	0.0054922139000787	0.0703346547290129	4409.41656782094	-0.764664894727856	2.201774210576e-07	4.59353008160741e-06
LIMLP_RS20030		rnpA	1966.66839988911	-0.713480626877269	0.0001268908470687	0.0077213080441356	1966.66839988911	-0.992119899170408	1.02773543995188e-07	2.3354005786723e-06
LIMLP_RS00815	LIMLP_00815	yidD	956.936819081564	-0.545222320691047	0.0015250968088253	0.0314117503271333	956.936819081564	-0.868393493234642	4.93396054876697e-07	9.00694498177411e-06
LIMLP_RS00820	LIMLP_00820	yidC	5523.83663358793	-0.678773881027298	5.59489180446159e-06	0.0007295339277889	5523.83663358793	-1.20186740828296	9.78352788248048e-16	1.23171242410125e-13
LIMLP_RS00825	LIMLP_00825		3489.50642034872	-0.599050192994964	0.0010821714807196	0.0261656163980612	3489.50642034872	-1.08307149874423	3.6074169427993504e-09	1.1553227419439e-07
LIMLP_RS00830	LIMLP_00830	mnmE	2413.0711834483	-0.652783719080256	1.6313747572179e-05	0.001701756925315	2413.0711834483	-1.08305835495743	9.93574579542281e-13	7.11282507825268e-11
LIMLP_RS00835	LIMLP_00835		3106.72703843645	-0.308773995906329	0.0038477579905405	0.0566458242881592	3106.72703843645	-0.545359519297537	3.50655872600817e-07	6.72970063634309e-06
LIMLP_RS00840	LIMLP_00840		12203.2273660086	0.0374606727754454	0.617507172791532	0.829243312549516	12203.2273660086	0.148215945705188	0.0481294177823844	0.113441255212063
LIMLP_RS00845	LIMLP_00845	fumC	7390.49723254012	-0.129061922629649	0.27103847043724	0.575805577594668	7390.49723254012	-0.166823667244207	0.154897685267552	0.278861661199128
LIMLP_RS23360	LIMLP_00850		35.2320418386249	-0.209740262657504	0.438888813322802	0.730347792817479	35.2320418386249	-0.257600131108817	0.346486020808013	0.501196696501607
LIMLP_RS00855	LIMLP_00855		128.783182436053	-0.0134172697393684	0.949201306687486	0.97564507039579	128.783182436053	0.241535091192271	0.247401257580111	0.392040794889317
LIMLP_RS00860	LIMLP_00860		119.260937533989	0.256679028285794	0.274943884938892	0.578914029353989	119.260937533989	0.210937449330967	0.371366532951029	0.524916458305925
LIMLP_RS00865	LIMLP_00865		326.011558108854	0.482309640565812	0.0540149903987201	0.260652471857322	326.011558108854	0.536311081817252	0.0321559384199953	0.0837384673119849
LIMLP_RS23365			182.699942162712	0.635075538184993	0.053405069077346	0.258596693901048	182.699942162712	0.705771882985109	0.0317868097981754	0.083014050481501
LIMLP_RS00870	LIMLP_00870		300.258625176107	0.528431699177989	0.066943882948864	0.292358991203711	300.258625176107	0.59367133105342	0.0395460477270804	0.0976878350822534
LIMLP_RS00875	LIMLP_00875		154.597277219951	0.329026839008252	0.300920776832889	0.603734262448622	154.597277219951	0.659104940649018	0.0374706435328222	0.0940242745967931
LIMLP_RS00880	LIMLP_00880		164.259016918311	0.473423677992627	0.0896784924926448	0.341009534902431	164.259016918311	0.468480100429152	0.0934096479604107	0.188845825926849
LIMLP_RS00885	LIMLP_00885		311.78685232429	0.664441178390031	0.0208397620351477	0.157386045205906	311.78685232429	0.814160041430031	0.0045977240315842	0.0182857194328042
LIMLP_RS00890	LIMLP_00890		2432.48333507167	-0.267057071050021	0.104416448428775	0.365858400396794	2432.48333507167	-0.311447204154991	0.0583581785438931	0.131603279718193
LIMLP_RS23370	LIMLP_00895		57.4579689522316	0.0205997248951785	0.927546959910555	0.970352828639304	57.4579689522316	0.34423385445646	0.120597848689203	0.229094376707607
LIMLP_RS00900	LIMLP_00900		47.111250740048	-0.436321606893426	0.140337645012746	0.421012935038237	47.111250740048	-0.956049412821502	0.0019551113962107	0.0092225661349955
LIMLP_RS00905	LIMLP_00905		104.808376377321	-0.130153039302545	0.561175497905047	0.80130897641241	104.808376377321	-0.187866662654275	0.404229900591028	0.557763933128437
LIMLP_RS00910	LIMLP_00910		132.514481307012	-0.401417774233959	0.104603276026088	0.365912555749535	132.514481307012	-0.326889677869703	0.18596581950014	0.320567142112848
LIMLP_RS00915	LIMLP_00915		284.412325089918	-0.172752633042461	0.308184148556837	0.609523470412248	284.412325089918	-0.264963375091126	0.119788454418652	0.228248912166954
LIMLP_RS20035			25.4790534816799	0.522980438445315	0.137331338742164	0.417135372502198	25.4790534816799	0.0483208723854008	0.89493588354626	0.931682609303506
LIMLP_RS00920	LIMLP_00920		429.683921973996	0.0913819783729241	0.590101368816344	0.815985822562602	429.683921973996	-0.007904177461613	0.962958739661216	0.974165242034663
LIMLP_RS00925	LIMLP_00925		140.047413604058	0.015117487945264	0.946613721873755	0.974368959278567	140.047413604058	0.126371230865224	0.574892520039872	0.706235730371996
LIMLP_RS00930	LIMLP_00930		1232.12786929192	-0.0349222528352316	0.885152582403906	0.958674600521109	1232.12786929192	-0.067669543434094	0.779632175784432	0.857877357983412
LIMLP_RS00935	LIMLP_00935		302.470272235885	-0.0542311391401084	0.842258432012643	0.938098088858499	302.470272235885	-0.131828974708404	0.629100675571933	0.746161993181335
LIMLP_RS00940	LIMLP_00940		417.391969868564	-0.0800312774800444	0.721557966865433	0.882959939937978	417.391969868564	-0.147740683368583	0.51124757481285	0.654017132320152
LIMLP_RS23375	LIMLP_00945		188.234996837502	0.50197766986024	0.025624774434696	0.178133504124467	188.234996837502	0.448969369438667	0.0464766407016175	0.110114351201561
LIMLP_RS00950	LIMLP_00950		909.678875708007	-0.0682220654336271	0.723092253203531	0.883241825508897	909.678875708007	-0.184192441148431	0.339421873598801	0.494504892461781
LIMLP_RS00955	LIMLP_00955		323.274941716276	-0.242133776261169	0.0845134398197591	0.332469547216881	323.274941716276	-0.295007944972169	0.0364711430085558	0.0920858527830134
LIMLP_RS00960	LIMLP_00960		145.919190209766	-0.249266239513406	0.123338445848901	0.398856214166819	145.919190209766	-0.440106054131871	0.0075759828863216	0.027064494635969
LIMLP_RS00965	LIMLP_00965		647.082854421767	-0.146096287351383	0.381394393688828	0.68496591130984	647.082854421767	-0.181598528284171	0.277232466342704	0.424570358480374
LIMLP_RS00970	LIMLP_00970		288.844804727956	-0.171073005317659	0.223843893166959	0.526920731110618	288.844804727956	-0.214738163395254	0.128555161853157	0.23995649075965
LIMLP_RS00975	LIMLP_00975		189.335706945458	-0.162272607902979	0.326257362332429	0.628026442829868	189.335706945458	-0.330782544819484	0.0478555186121567	0.113059804532878
LIMLP_RS00980	LIMLP_00980		529.279915899878	-0.117043223560933	0.418129160559029	0.70872310362164	529.279915899878	-0.487159193264469	0.0008453470560099	0.004740955609051
LIMLP_RS00985	LIMLP_00985		1031.6397321857	-0.0322554097790121	0.817597332394786	0.927033497072473	1031.6397321857	-0.0490939858402749	0.725777699295615	0.816559312334412
LIMLP_RS00990	LIMLP_00990		346.845017936654	-0.191397376051339	0.242262948892649	0.54330591302645	346.845017936654	-0.31771986085527	0.0535809487683376	0.123422109749653
LIMLP_RS00995	LIMLP_00995		878.29898408094	0.0240578121285836	0.902940531886654	0.964210553354248	878.29898408094	-0.0728948081540984	0.712084048103987	0.808150096247328
LIMLP_RS01005	LIMLP_01005		1184.51324166598	-0.233604769794779	0.0640806912733842	0.284621172553681	1184.51324166598	-0.352479973243237	0.0053167011292179	0.0202834648095869
LIMLP_RS01010	LIMLP_01010		704.781708820133	-0.332218782047122	0.0244962445982082	0.172989920750596	704.781708820133	-0.492220921427306	0.0008952040243905	0.0049700063498523
LIMLP_RS01015	LIMLP_01015		41102.6039785858	0.0865233364964232	0.674381587524774	0.855513264785598	41102.6039785858	0.102322659708083	0.619288478991574	0.739621274713195
LIMLP_RS01020	LIMLP_01020		862.54776248305	-0.119958533434685	0.457463908523755	0.746291657739155	862.54776248305	-0.411965746090862	0.0109829202988541	0.0365171734960934
LIMLP_RS01025	LIMLP_01025		1116.73084383391	0.0833941910318443	0.626625590977551	0.829243312549516	1116.73084383391	0.314485255221669	0.0662912116900277	0.14492767298221
LIMLP_RS01030	LIMLP_01030		368.387322466439	-0.042065817416065	0.765979471290651	0.905338636996493	368.387322466439	-0.15262150493641	0.282574000845889	0.430044884155207
LIMLP_RS01035	LIMLP_01035		384.583136972221	-0.0527088560929287	0.697081638204341	0.869209378785535	384.583136972221	-0.055689197077026	0.681384065660015	0.78526932567068
LIMLP_RS01040	LIMLP_01040		255.270496683833	-0.0765943350376074	0.570197728947602	0.803780659609149	255.270496683833	-0.115648959013451	0.393295456959828	0.547226262713541
LIMLP_RS01045	LIMLP_01045		268.94481454555	0.149929233972669	0.389387532433578	0.690854757578758	268.94481454555	0.302571703984071	0.0816296551484238	0.169624286253213
LIMLP_RS01050	LIMLP_01050		1882.90760036389	0.0947493212977283	0.435144435858003	0.72743238796592	1882.90760036389	0.260881899063818	0.0315115975364096	0.0824169390712672
LIMLP_RS01055	LIMLP_01055		670.986109741771	-0.258586444852992	0.0419160852782331	0.224721919751584	670.986109741771	-0.42428341998587	0.0009059587802709	0.0050115992526806
LIMLP_RS01060	LIMLP_01060		698.017721142218	-0.141963600634599	0.466951300428908	0.751361479888031	698.017721142218	-0.252521447201106	0.196437351663071	0.334148831326015
LIMLP_RS01065	LIMLP_01065		707.805924801691	0.0155738436127205	0.921699703254348	0.969469137640476	707.805924801691	-0.145421512672934	0.360206211699721	0.512912421488625
LIMLP_RS01070	LIMLP_01070		1717.07842587126	0.0780013226128534	0.572190207990712	0.805035240606585	1717.07842587126	0.182643716454908	0.185828722775918	0.320567142112848
LIMLP_RS01075	LIMLP_01075		1435.98681686606	-0.089240878574668	0.552244099578684	0.799468499428832	1435.98681686606	-0.275029621341195	0.0674272086018362	0.146708425867285
LIMLP_RS01080	LIMLP_01080	cyoE	727.391396757081	0.144170566091697	0.444194194333236	0.732640222015993	727.391396757081	0.265679351108536	0.158327280056477	0.284055478862996
LIMLP_RS01085	LIMLP_01085		378.467059670042	0.0204885713496062	0.90772484855891	0.966774627213705	378.467059670042	0.109076494422886	0.536929676621114	0.674812478259444
LIMLP_RS20045			55.562248329695	-0.371494850577448	0.114764076544648	0.38404151656553	55.562248329695	-0.750908341360721	0.0021828195095505	0.010087941809328
LIMLP_RS23380	LIMLP_01090		1546.29515439249	0.370643835973243	0.0267049897100651	0.180800787705746	1546.29515439249	0.214116649396532	0.200905171800959	0.338957847617976
LIMLP_RS01095	LIMLP_01095		4927.00814851619	0.0532482791937586	0.704434261494462	0.872868495035935	4927.00814851619	-0.0441774997398795	0.753042258479165	0.83770788717472
LIMLP_RS01100	LIMLP_01100	coxB	24423.407942934	-0.156782271005931	0.0889887344259748	0.340278491367485	24423.407942934	-0.229226617154546	0.0129073342326149	0.0414465059659429
LIMLP_RS01105	LIMLP_01105	ctaD	46844.06611996	-0.133040017313902	0.209682590600874	0.510042258458675	46844.06611996	-0.124889993386414	0.238967463207596	0.38333488935454
LIMLP_RS01110	LIMLP_01110		17323.4151729722	-0.07039681573526	0.612080166109894	0.827159764066106	17323.4151729722	0.0142864253194219	0.918030609548566	0.947619382375407
LIMLP_RS01120	LIMLP_01120		863.00062719992	0.0669651111855336	0.763876673143747	0.904679022350326	863.00062719992	0.237806835218617	0.285816577068737	0.433353954683538
LIMLP_RS20050			2.19551819946421	-1.49737757530254	0.171647070996167	0.464554081695334	2.19551819946421	-2.24000987270544	0.0672534625698966	0.146417645702262
LIMLP_RS01125	LIMLP_01125		2580.99909619797	-0.0595061885570122	0.532551716492517	0.785036575633097	2580.99909619797	-0.198747349397013	0.0375117942938454	0.0940628852794158
LIMLP_RS01130	LIMLP_01130		30091.3790288866	-0.11524661563353	0.598574768563416	0.820960360640508	30091.3790288866	-0.141193607807781	0.518946956124546	0.659828046271406
LIMLP_RS01135	LIMLP_01135		18321.1841179294	-0.102298200167466	0.657000929342295	0.845292428263381	18321.1841179294	-0.298657610637566	0.194859883167004	0.331980136930813
LIMLP_RS01140	LIMLP_01140	pckA	35465.3354644074	-0.243016963205867	0.172218921417805	0.465399786977135	35465.3354644074	-0.334972279256789	0.0598908953268195	0.134230607021619
LIMLP_RS20055			65.5015043396395	-0.59468271347848	0.032503888589769	0.197462376148789	65.5015043396395	-0.905417669813919	0.0014214825992888	0.0071386973452593
LIMLP_RS01145	LIMLP_01145		1117.9816268537	-0.111987868168075	0.509171697931725	0.772967097359138	1117.9816268537	-0.23846232250511	0.160411390244267	0.286808024378952
LIMLP_RS01150	LIMLP_01150		1412.69954501657	0.0827448620265231	0.641227188319851	0.838810628647716	1412.69954501657	0.0618360365026381	0.727755351952848	0.817549166147646
LIMLP_RS01155	LIMLP_01155		1763.83315294718	0.0875659341126956	0.65174963374158	0.844301109906603	1763.83315294718	0.19894277136065	0.305093869069207	0.455954857131263
LIMLP_RS01160	LIMLP_01160	gatB	7162.9349029059	0.0420129245245604	0.669365419982716	0.853002844103629	7162.9349029059	0.202523787763007	0.0394842844686774	0.0976122523775336
LIMLP_RS01165	LIMLP_01165	dnaE	26732.8640232734	-0.0005365367953679	0.995376304798497	0.997562143513399	26732.8640232734	0.0250206507185946	0.786980145337553	0.861806991789864
LIMLP_RS01175	LIMLP_01175		7412.77798972418	0.0566211420630098	0.6626156117016	0.848250209790513	7412.77798972418	0.121262613728215	0.350081622764535	0.504693292351484
LIMLP_RS01180	LIMLP_01180		12717.026635344	0.156643403680746	0.0298356824648536	0.190680681097568	12717.026635344	0.0942270221810371	0.191484858436955	0.327913329340208
LIMLP_RS01185	LIMLP_01185		21419.8345891805	0.266094750215411	0.102073482964281	0.361815811944263	21419.8345891805	0.58506314942851	0.0003244851527604	0.0022226928569011
LIMLP_RS01190	LIMLP_01190		17336.6115471927	0.174007918894473	0.181275031570352	0.477113803924163	17336.6115471927	0.364697591934924	0.0050769696115065	0.0197191660123515
LIMLP_RS01195	LIMLP_01195		2739.20934318165	-0.27752979887496	0.0686291224639177	0.295477507211985	2739.20934318165	-0.302298821284239	0.0473951764494118	0.112145035137267
LIMLP_RS01200	LIMLP_01200		4104.64160218953	0.1328224056701	0.698589316375152	0.869990272940472	4104.64160218953	0.346026805861581	0.313035453572601	0.465157688642069
LIMLP_RS20070			556.326408766819	0.289878816165857	0.136589416278648	0.416484013733331	556.326408766819	0.478795410455666	0.0138142143027214	0.0437430151077501
LIMLP_RS01215	LIMLP_01215		623.586728205128	0.065607713950409	0.764322012203865	0.904679022350326	623.586728205128	-0.0549874632525889	0.801846031148692	0.871810559774828
LIMLP_RS01220	LIMLP_01220		7.33101003413475	0.0478411702053781	0.924397084895648	0.969820045101727	7.33101003413475	-0.860570153312089	0.129606479813108	0.241671735340989
LIMLP_RS01225	LIMLP_01225		804.684414612634	-0.183803896532383	0.260213935716667	0.560827083412957	804.684414612634	-0.193196998297986	0.236950379355699	0.381271853251502
LIMLP_RS01230	LIMLP_01230		13424.6062005102	-0.156006293361264	0.406112069148437	0.699488948968902	13424.6062005102	-0.319350057112879	0.0890538822534394	0.181640069333691
LIMLP_RS01235	LIMLP_01235		2446.82876588876	-0.512370720185031	0.0001993279597469	0.0088749558662927	2446.82876588876	-0.645149450546496	2.88661645650752e-06	4.1497064656464e-05
LIMLP_RS01240	LIMLP_01240		549.973447463772	0.0522641741452492	0.780106872905564	0.910072384315901	549.973447463772	-0.0682439981796993	0.716045488308554	0.809793597809763
LIMLP_RS01245	LIMLP_01245		298.266594912839	0.17332167715989	0.405299266337822	0.699488948968902	298.266594912839	0.10460239904854	0.616223897138767	0.738376583017276
LIMLP_RS01250	LIMLP_01250	mazG	542.772768927492	0.196905526494714	0.240451682314149	0.542215057053693	542.772768927492	0.342379698928416	0.0409879764040084	0.100501747381487
LIMLP_RS01255	LIMLP_01255		2533.11652323519	-0.116408699806935	0.506518319565766	0.771877489878871	2533.11652323519	-0.0580782546749675	0.740327846489495	0.828613417392136
LIMLP_RS01260	LIMLP_01260		1298.79665738223	0.815662063011945	0.0013910503119149	0.0298748511105958	1298.79665738223	0.987881591107246	0.0001078348146477	0.0008887243979207
LIMLP_RS01265	LIMLP_01265		817.128422173893	0.244990543504427	0.169461409737145	0.462755128609063	817.128422173893	0.363216524473241	0.0415565055291262	0.1012835792302
LIMLP_RS01270	LIMLP_01270		1818.26390610525	-0.0376185503255517	0.741689745874778	0.892698413679754	1818.26390610525	-0.231884445090441	0.0426566338537703	0.103207004771448
LIMLP_RS01275	LIMLP_01275		778.698434260667	-0.112917886730337	0.333403851853734	0.636750283797682	778.698434260667	-0.36603866357881	0.0018421604990737	0.0088264146746957
LIMLP_RS01280	LIMLP_01280		656.596732438732	0.398774734475753	0.0567415587804634	0.268756534910295	656.596732438732	0.617374978528629	0.0031497148015353	0.0132909352401403
LIMLP_RS01285	LIMLP_01285		734.69014895949	0.278010039428855	0.0993760272798645	0.357090986715798	734.69014895949	0.373076898315365	0.0269535250415087	0.0732197320882055
LIMLP_RS01290	LIMLP_01290		20604.9120195007	0.0076328677876461	0.969621882257713	0.986409901259474	20604.9120195007	-0.0026535737536291	0.98943694363082	0.992612262787199
LIMLP_RS01295	LIMLP_01295		1722.35588760527	-0.0126793099847892	0.931173453591981	0.971385777738373	1722.35588760527	-0.0240805035594983	0.869758720295927	0.917506237445949
LIMLP_RS01300	LIMLP_01300		4406.43330486049	0.069684270377353	0.740369519446605	0.892698413679754	4406.43330486049	0.231678522963355	0.270540045436441	0.417520608101029
LIMLP_RS01305	LIMLP_01305		702.561099897296	-0.0133807480459682	0.9421467536868	0.973617004816218	702.561099897296	-0.0119871110054812	0.948184689152339	0.96562710472845
LIMLP_RS01310	LIMLP_01310		307.442284287548	0.0143952994728457	0.926408953345448	0.970352828639304	307.442284287548	-0.168442670353617	0.283042827245547	0.430399567794041
LIMLP_RS01320	LIMLP_01320		1337.64924889713	-0.132192888493873	0.282897015927517	0.583996612507816	1337.64924889713	-0.120857090742326	0.326430588895257	0.480757595827585
LIMLP_RS01325	LIMLP_01325		1252.91480738873	-0.113844088289002	0.536561447495622	0.788250371939396	1252.91480738873	-0.155876140529843	0.397685633452545	0.551862503890248
LIMLP_RS01335	LIMLP_01335		1114.34753019821	-0.0090880721422323	0.959543285979072	0.98121527517183	1114.34753019821	-0.0088670998955622	0.960539348515248	0.972526112431828
LIMLP_RS01340	LIMLP_01340		553.47230023615	-0.188911154090245	0.139108828898765	0.420087952282376	553.47230023615	-0.286048012616303	0.0256584417191573	0.0705413936119301
LIMLP_RS01345	LIMLP_01345		1917.34107508202	-0.22875282423709	0.0631713604560196	0.28348157593495	1917.34107508202	-0.481807881983634	9.49685278160413e-05	0.0007952525115971
LIMLP_RS01350	LIMLP_01350		3684.41200448986	0.0058564798682612	0.958382409783569	0.980951549795293	3684.41200448986	0.0245709485078476	0.826725427853151	0.888243746486395
LIMLP_RS01355	LIMLP_01355		412.447352235283	-0.132893054600359	0.349183268370753	0.651681853249808	412.447352235283	-0.501198717308138	0.000491303605419	0.0030714888071658
LIMLP_RS01360	LIMLP_01360		1488.07646811835	-0.309194371988443	0.0481797579387251	0.244623192934266	1488.07646811835	-0.358151204002307	0.0221965764073405	0.062919022098758
LIMLP_RS01365	LIMLP_01365		672.55644111468	0.0695907992969527	0.687381348357524	0.863742161558873	672.55644111468	0.0618661952457673	0.720698770818664	0.813124602057769
LIMLP_RS01375	LIMLP_01375		8860.04008263236	0.265058984760628	0.0361615284431908	0.204374211062058	8860.04008263236	0.375466096856019	0.0029973005754254	0.012859159107965
LIMLP_RS01380	LIMLP_01380		129.105300865395	-0.402170365698509	0.0143253606384923	0.125538032662525	129.105300865395	-0.653187300138164	0.0001016143475438	0.000843168142915
LIMLP_RS01385	LIMLP_01385		2431.33819041267	0.19802495761209	0.284772226281448	0.585089137959238	2431.33819041267	0.207885666121343	0.261515513028681	0.408031255584493
LIMLP_RS01390	LIMLP_01390		860.848895016003	0.166754976845112	0.149646092579859	0.43624699388233	860.848895016003	0.0434667844535752	0.708135441194642	0.805421338255962
LIMLP_RS01395	LIMLP_01395		2129.95605511376	0.0433110015438549	0.765061702166167	0.90483973910226	2129.95605511376	-0.101737323183761	0.483087777384123	0.631038810457758
LIMLP_RS01400	LIMLP_01400		1060.9694051114	-0.144442250876117	0.544943277938726	0.79266450508139	1060.9694051114	-0.0387374167048772	0.87100727827141	0.918027590348995
LIMLP_RS01405	LIMLP_01405		2603.71953215307	-0.125309555247442	0.553194819582896	0.799468499428832	2603.71953215307	0.0156147137915617	0.941087238357653	0.959751259006646
LIMLP_RS01410	LIMLP_01410		576.604732840933	-0.252728115978516	0.246446009370743	0.547974652991828	576.604732840933	-0.292996154651506	0.179434968629659	0.312140622433747
LIMLP_RS01420	LIMLP_01420		479.226276419148	0.0258203335273031	0.866930801725295	0.950379580530548	479.226276419148	0.100849317944823	0.51264528919024	0.65474025915253
LIMLP_RS01425	LIMLP_01425		967.48898558713	0.112021975608695	0.401953719914667	0.697870940153122	967.48898558713	0.336686248476964	0.0115849617587622	0.0379582818802735
LIMLP_RS01435	LIMLP_01435		1981.12966526944	-0.138637673276407	0.381680115922265	0.68511017858023	1981.12966526944	-0.29089207248842	0.0667226980481468	0.145783704712019
LIMLP_RS01440	LIMLP_01440		1223.4726861097	-0.0248350671599379	0.868176397787432	0.950817589899421	1223.4726861097	-0.0077673587632344	0.958613828671239	0.971384703990756
LIMLP_RS01445	LIMLP_01445		2123.37549322003	-0.0943010263022199	0.476338153342735	0.755383311959865	2123.37549322003	-0.245855354935245	0.0636903437138361	0.14110039132234
LIMLP_RS01450	LIMLP_01450		13902.0947528797	0.0279066506539308	0.783554973851425	0.910200193933042	13902.0947528797	0.0330426078219565	0.745015271304444	0.831565501538528
LIMLP_RS01455	LIMLP_01455		506.791722489447	0.162162001611801	0.388941629302924	0.690854757578758	506.791722489447	-0.0300137305318372	0.873659465183711	0.918965919730835
LIMLP_RS01460	LIMLP_01460		481.052133242125	-0.229796226036155	0.258516541362804	0.560656504252551	481.052133242125	-0.584147058607147	0.0042659180973432	0.0172097977606633
LIMLP_RS01465	LIMLP_01465	sph	2234.21308390906	0.260615479577593	0.13501449431253	0.414581933334774	2234.21308390906	0.227476221507337	0.192144112565541	0.328733905799808
LIMLP_RS01470	LIMLP_01470		2045.59406895141	-0.429623213063185	0.001711511182352	0.0339604746019957	2045.59406895141	-0.832658798695929	1.3571506049199402e-09	4.85780084172814e-08
LIMLP_RS01475	LIMLP_01475		2087.01982304998	0.0672263222989666	0.661868343783382	0.84760634897993	2087.01982304998	0.0403835500869091	0.792848751712203	0.865378413303813
LIMLP_RS01480	LIMLP_01480		5133.83335379509	-0.0075498590348284	0.959983829885997	0.98121527517183	5133.83335379509	-0.383345647317896	0.0109201805368883	0.0363671261055175
LIMLP_RS01485	LIMLP_01485		10910.488209433	0.008616408323451	0.956747991729571	0.979828027434689	10910.488209433	-0.290358710839335	0.0676883771248448	0.147188960621089
LIMLP_RS01490	LIMLP_01490	rsgA	1150.44654067536	0.0429956182572064	0.779536625505415	0.910072384315901	1150.44654067536	-0.0276947382807808	0.857057487597842	0.909712427344691
LIMLP_RS01495	LIMLP_01495		8048.96069898885	-0.0202515715156578	0.884026798556715	0.958524498666333	8048.96069898885	0.134521901484876	0.332513061042339	0.487552283480153
LIMLP_RS01500	LIMLP_01500		691.622023924796	0.170491656591015	0.35155537010943	0.654861559321188	691.622023924796	0.0996938781898508	0.58632222695742	0.715701253969088
LIMLP_RS01505	LIMLP_01505		1531.26189163976	-0.0631966540228782	0.690539797838083	0.864003016417697	1531.26189163976	-0.139271408830536	0.380682221989585	0.534771370713341
LIMLP_RS01510	LIMLP_01510		354.111182937787	-0.112156902166353	0.42093990344516	0.71179080179074	354.111182937787	-0.089626449210107	0.520609540814186	0.661358884311967
LIMLP_RS01515	LIMLP_01515		110.217075401292	-0.416052570323997	0.0486644887297456	0.246085939546124	110.217075401292	-0.243537907707078	0.245585558668198	0.390689705750584
LIMLP_RS01525	LIMLP_01525		2596.63666779512	0.242560126958331	0.0051476738081016	0.0676048815589183	2596.63666779512	0.446372805516118	2.52004546510156e-07	5.14004804083006e-06
LIMLP_RS01530	LIMLP_01530		127.273300848992	-0.499310234682431	0.0086681737576572	0.0922667708140135	127.273300848992	-0.414832679737202	0.028893058431701	0.0773943920279827
LIMLP_RS01535	LIMLP_01535		1557.53249030368	0.06671820697939	0.71826905922545	0.880591113241141	1557.53249030368	0.209763493934419	0.256500093542547	0.4025271522029
LIMLP_RS01540	LIMLP_01540		1076.20733808888	-0.268196321589665	0.0298738289750231	0.190680681097568	1076.20733808888	-0.237358797204962	0.0546843568319406	0.125174035607157
LIMLP_RS01545	LIMLP_01545		12779.8834716652	0.218613453645666	0.337838030641426	0.643153912206873	12779.8834716652	1.33107481986829	5.286758206488651e-09	1.62201295898236e-07
LIMLP_RS01550	LIMLP_01550		2666.77930277203	-0.176483235269634	0.301918805341069	0.603734262448622	2666.77930277203	0.875505421529705	2.71526652489546e-07	5.44694400131501e-06
LIMLP_RS01555	LIMLP_01555		416.199689365772	-0.0596939984741914	0.789447522201281	0.912403057925588	416.199689365772	-0.0398186229902184	0.858680870383327	0.91055586923309
LIMLP_RS01560	LIMLP_01560		1273.2913692184	0.147348621532163	0.356652131517871	0.659643835953265	1273.2913692184	0.334327374592299	0.0363200255742714	0.0918949503615142
LIMLP_RS01565	LIMLP_01565		982.666036275242	-0.0959039083905108	0.5637931090275	0.80130897641241	982.666036275242	0.0907947751781962	0.584303934813502	0.71395370348196
LIMLP_RS01570	LIMLP_01570		206.673301503392	-0.328028569304201	0.1957129498097	0.493131801073303	206.673301503392	-0.798710461535471	0.001821195543858	0.0087489275402972
LIMLP_RS01575	LIMLP_01575		397.238069882751	0.338965421115869	0.115561350058416	0.384685594089773	397.238069882751	0.580742373288806	0.0069064936279685	0.0251151476451328
LIMLP_RS01580	LIMLP_01580		2455.27804413254	0.198791179301283	0.0610350902173387	0.28029530144819	2455.27804413254	0.402648636166523	0.0001457620696578	0.0011371310177795
LIMLP_RS01585	LIMLP_01585		892.856421171277	-0.0888576256752404	0.598525791100313	0.820960360640508	892.856421171277	0.086904818525189	0.606232842091438	0.730963047052788
LIMLP_RS01590	LIMLP_01590		995.348470218361	-0.0617075954825281	0.676234910024965	0.855918278340192	995.348470218361	-0.0619626247864827	0.675152751009711	0.781507228261405
LIMLP_RS01595	LIMLP_01595		912.167201823615	0.0763197558578325	0.696976700429542	0.869209378785535	912.167201823615	0.192726740790895	0.325245210909177	0.479592191045802
LIMLP_RS01600	LIMLP_01600		642.675118888951	-0.0931917315287654	0.621112992753189	0.829243312549516	642.675118888951	-0.105004801021732	0.577810586878052	0.709343124644172
LIMLP_RS01610	LIMLP_01610		96.0650257638394	-0.207097843624185	0.30720525610889	0.608595558740705	96.0650257638394	-0.475524312665028	0.0217047667598177	0.0615727299456834
LIMLP_RS01615	LIMLP_01615		919.271808815459	0.259755580290397	0.161481578287663	0.451777197186405	919.271808815459	0.394208412622063	0.0335164027494725	0.0866018304588281
LIMLP_RS01620	LIMLP_01620	gmd	4133.3381413946	0.0705854516274359	0.635846306358253	0.835363391332847	4133.3381413946	0.0537585217997452	0.718417878525723	0.811052465830987
LIMLP_RS01625	LIMLP_01625		341.0800083653	0.540741291093337	0.0032042485611668	0.050209062218112	341.0800083653	0.577685605084318	0.0016433529853918	0.0080427369298468
LIMLP_RS01630	LIMLP_01630		71308.9040350619	0.230924424985876	0.0887855253113195	0.34014265782962	71308.9040350619	0.337774015262003	0.0127992911633781	0.0412082998566961
LIMLP_RS01635	LIMLP_01635		1807.12803706151	-0.0864271974886551	0.465447856979246	0.751022439206996	1807.12803706151	-0.102365773204767	0.387599848109665	0.542289806354003
LIMLP_RS01640	LIMLP_01640	folK	1256.14659812438	0.0957304211399672	0.517019988700028	0.778012248882506	1256.14659812438	0.132332788398755	0.37048377977077	0.524074498234437
LIMLP_RS01645	LIMLP_01645	panB	2093.81255452086	0.0278579049613263	0.884374851877184	0.958524498666333	2093.81255452086	0.13629999121624	0.476693593610603	0.624922193993649
LIMLP_RS01650	LIMLP_01650		4944.44333182814	0.0295574563873386	0.837589453995262	0.936543753031693	4944.44333182814	0.0044052770788597	0.975632375430234	0.982359018945335
LIMLP_RS01655	LIMLP_01655		2.0828103207174	-0.0614797629663869	0.954092207725265	0.978205742882601	2.0828103207174	0.246851925496252	0.81148779399754	0.877329563483867
LIMLP_RS01665	LIMLP_01665		814.537015151631	-0.115605435466057	0.389433265413804	0.690854757578758	814.537015151631	-0.478414684148227	0.0004057017390164	0.0026450304449092
LIMLP_RS01670	LIMLP_01670		1831.96077561585	-0.185166039214725	0.119163809222449	0.389845042536883	1831.96077561585	-0.288480655443716	0.0153273732516637	0.0473036684208151
LIMLP_RS01675	LIMLP_01675	lpxA	4790.19745220161	-0.0658368493747341	0.577666644259063	0.809705251044327	4790.19745220161	-0.0831268107183277	0.482153195061652	0.630494740390435
LIMLP_RS01680	LIMLP_01680	galE	3668.31119454319	-0.0247885307551293	0.884751454534523	0.958524498666333	3668.31119454319	-0.0769107599294063	0.652978159154148	0.763865190346618
LIMLP_RS01685	LIMLP_01685		1276.70602977166	0.06700787374063	0.579603063756789	0.809969921306311	1276.70602977166	0.157284522444506	0.193326448225974	0.330292401718779
LIMLP_RS01690	LIMLP_01690		849.79893350703	0.190607604989577	0.32243376402322	0.623564792213562	849.79893350703	0.0723120012678693	0.707647299376375	0.805367920830157
LIMLP_RS01695	LIMLP_01695	recG	3861.62245878814	-0.100577532166292	0.354794679307424	0.658543657423186	3861.62245878814	-0.221593993419397	0.0416838291088592	0.101401605624944
LIMLP_RS01700	LIMLP_01700		582.796609859106	-0.125363032242978	0.368731064027575	0.67345528502485	582.796609859106	0.0090049543925342	0.948435715572781	0.96562710472845
LIMLP_RS01705	LIMLP_01705		1642.85151005938	-0.0822000784710784	0.466278467808271	0.751022439206996	1642.85151005938	-0.0166051045835079	0.882978928467152	0.925568782036627
LIMLP_RS01710	LIMLP_01710		4526.19692361694	0.168663513563644	0.227233906112867	0.528297746876177	4526.19692361694	0.193805280843088	0.165315320203651	0.293563343416114
LIMLP_RS01715	LIMLP_01715		517.547029105938	-0.0324717676559389	0.88390938291546	0.958524498666333	517.547029105938	-0.16976264346253	0.445969989743904	0.594463830797734
LIMLP_RS01720	LIMLP_01720		3620.30665753034	0.31613631067696	0.0313090527572203	0.193744663756969	3620.30665753034	0.607253084899351	3.50108009987248e-05	0.0003445402545723
LIMLP_RS01725	LIMLP_01725		8275.42483187822	0.0706948235221531	0.60966836031877	0.82688891849204	8275.42483187822	0.205056802230826	0.138592485778295	0.255040910068829
LIMLP_RS01730	LIMLP_01730		3087.05828150762	-0.225413945134226	0.190312127638203	0.48623483415471	3087.05828150762	-0.510345359053149	0.0030565242974284	0.0130062589859105
LIMLP_RS01735	LIMLP_01735		1567.62144373483	-0.303299950585616	0.186313610034224	0.480564625258807	1567.62144373483	-0.532461389693622	0.0204593295163224	0.0589670360415251
LIMLP_RS01740	LIMLP_01740		1239.3191698199	-0.334933881092883	0.0634787402050857	0.28402068687349	1239.3191698199	-0.638253294153089	0.0004212279727548	0.0027171436899788
LIMLP_RS01745	LIMLP_01745		56.6677193235315	-0.540689066754556	0.0377312315654757	0.208406545303407	56.6677193235315	-0.595195007625647	0.0232086373124207	0.0651304648944259
LIMLP_RS01760	LIMLP_01760	murB	410.949766487789	-0.186827415338771	0.274751258614193	0.578914029353989	410.949766487789	-0.335469323137928	0.0507872698757247	0.118633603529284
LIMLP_RS01765	LIMLP_01765		3684.64916521995	0.355191780582844	0.0009490439576552	0.0250752812456932	3684.64916521995	0.549912266171497	3.04832787432949e-07	5.98357261783708e-06
LIMLP_RS01770	LIMLP_01770		5261.77376677768	0.164434061175358	0.298194173160896	0.601244064132489	5261.77376677768	0.0822249475470266	0.602998192759698	0.728265432274448
LIMLP_RS01775	LIMLP_01775		422.942721477758	0.0015343852909785	0.992963354342174	0.996592874944165	422.942721477758	-0.334869716790907	0.0560935943530699	0.127918621475989
LIMLP_RS01780	LIMLP_01780		2406.15404325385	-0.0774145445888211	0.493007520568019	0.764675828366374	2406.15404325385	-0.131288494405863	0.245410304735074	0.390581090927531
LIMLP_RS01785	LIMLP_01785		586.975394397864	-0.0326671372197673	0.847631524178516	0.94145418409007	586.975394397864	-0.202364387842209	0.235306023694171	0.37929461037855
LIMLP_RS01790	LIMLP_01790		325.516110730413	0.0500734048661033	0.732857122803978	0.889515078243791	325.516110730413	0.185307635946173	0.205450149859357	0.343451692828074
LIMLP_RS01795	LIMLP_01795		347.695203622292	0.142634282480067	0.513981031875112	0.777014670765064	347.695203622292	0.357649220060856	0.101082687325065	0.199920309547026
LIMLP_RS01800	LIMLP_01800		5383.24509428021	0.0355850103734358	0.764857525134375	0.90483973910226	5383.24509428021	-0.0716141927896568	0.547395702626747	0.683963624329313
LIMLP_RS01805	LIMLP_01805	metG	6428.84720490272	0.168556937908371	0.0391779207400996	0.214450657604353	6428.84720490272	0.304079170977546	0.0001978487634116	0.0014534121432918
LIMLP_RS01810	LIMLP_01810		5898.61050609217	0.126222485649622	0.499114070301	0.769690576861571	5898.61050609217	0.50112662570857	0.0072719769585971	0.0260805381884462
LIMLP_RS01815	LIMLP_01815		3277.56065428607	0.0715690061559417	0.619706422328331	0.829243312549516	3277.56065428607	0.400570418283393	0.0054412698895489	0.0207154080987936
LIMLP_RS01825	LIMLP_01825		484.008133942138	-0.152269527791471	0.258045627568378	0.560656504252551	484.008133942138	-0.231649413596531	0.0865177766670909	0.177359013257467
LIMLP_RS01830	LIMLP_01830		748.985524440998	0.0120693225493607	0.948472544848557	0.97564507039579	748.985524440998	0.0335365564026598	0.857523039550464	0.909712427344691
LIMLP_RS01835	LIMLP_01835		37.290324264377	-0.222773377973159	0.587094761211911	0.814460659193965	37.290324264377	-0.567420178138014	0.173227410649602	0.304210330101827
LIMLP_RS01840	LIMLP_01840		3645.22711264575	0.289729648522961	0.0341077353898301	0.199701548511902	3645.22711264575	0.607596379527354	8.73278506049252e-06	0.0001041941119472
LIMLP_RS01845	LIMLP_01845		1750.92566819683	0.281252618547725	0.0980450959914498	0.355827679388453	1750.92566819683	0.654560505066622	0.0001154941396447	0.0009349647535322
LIMLP_RS01850	LIMLP_01850		399.682469726457	-0.0183731439014729	0.873029846300342	0.952325057915312	399.682469726457	0.314217313920842	0.0056654450394538	0.0213683262800061
LIMLP_RS01855	LIMLP_01855		91.3955049875388	-0.200939531782136	0.283456348014181	0.583996612507816	91.3955049875388	-0.307553597212216	0.104858732724911	0.205842544025823
LIMLP_RS01860	LIMLP_01860		119.664771622865	-0.341897344525946	0.0814111430892236	0.324979744936753	119.664771622865	-0.449168065903233	0.023278666426459	0.0651549140837734
LIMLP_RS01865	LIMLP_01865		409.097310351217	0.218479912384434	0.0892985103985602	0.340678016160024	409.097310351217	0.531588443751479	3.12317899433063e-05	0.0003124034659808
LIMLP_RS01875	LIMLP_01875		2736.05742519071	0.306448666009858	0.0553588555205957	0.265591565710506	2736.05742519071	0.570366025102765	0.0003592093140314	0.0024171176802333
LIMLP_RS01880	LIMLP_01880		323.04797353632	-0.112571233577207	0.499595757938741	0.769690576861571	323.04797353632	-0.348910000896561	0.0378125365600896	0.09462205002117
LIMLP_RS01890	LIMLP_01890		3520.75380572674	-0.268769857933525	0.0155729357139184	0.133154070940319	3520.75380572674	-0.510148326246754	4.59276474311209e-06	5.92515338413507e-05
LIMLP_RS01895	LIMLP_01895		2483.81631157974	-0.170814946983849	0.0706965599050774	0.300131558387718	2483.81631157974	-0.363641154633279	0.0001249789083671	0.0009941132776652
LIMLP_RS01900	LIMLP_01900		789.447124474274	-0.295988641460456	0.0331100761059148	0.199480012974744	789.447124474274	-0.538633920603028	0.000114907002682	0.0009343551598933
LIMLP_RS01905	LIMLP_01905		490.925278358889	-0.402810231034419	0.0222605574835863	0.162872335415979	490.925278358889	-0.829267703649117	3.15362662148503e-06	4.39836128450135e-05
LIMLP_RS01910	LIMLP_01910		527.43582942257	-0.0807373564869613	0.519505625160142	0.779371138447805	527.43582942257	-0.357609914135958	0.0048158844828484	0.0189878987547298
LIMLP_RS20140			6644.48397050304	0.25764791324744	0.284099156010761	0.58436395413819	6644.48397050304	0.211003931351826	0.380389075056384	0.534771087035371
LIMLP_RS01915	LIMLP_01915		2253.78872853503	0.0447583892239668	0.781254484451139	0.910072384315901	2253.78872853503	-0.0043916944575903	0.978270978111489	0.984201526890341
LIMLP_RS01920	LIMLP_01920	galK	937.104747295809	0.0522449669156997	0.736557600361559	0.891044333638188	937.104747295809	-0.0288684539508907	0.852740658604912	0.906890808204642
LIMLP_RS01925	LIMLP_01925		1125.37168182334	-0.245067377585416	0.0211143429174543	0.158618242781123	1125.37168182334	-0.310750111640652	0.0035297063808842	0.0147279519961237
LIMLP_RS01930	LIMLP_01930		699.808069737097	-0.37019782111664	0.0034077732858635	0.0524325038960303	699.808069737097	-0.481615390973659	0.00014805352554	0.0011500923866953
LIMLP_RS01935	LIMLP_01935		16244.0153405855	-0.284808448963645	0.325438105073942	0.627336072663654	16244.0153405855	-0.204692047200905	0.479730771195455	0.627914852856563
LIMLP_RS01940	LIMLP_01940		958.562251449687	0.505490260256367	0.0004102120800583	0.0146831794538533	958.562251449687	0.78200930353124	4.33247672421807e-08	1.07604574966804e-06
LIMLP_RS01945	LIMLP_01945		784.345519194027	-0.0685850246800737	0.690404881814927	0.864003016417697	784.345519194027	0.0295769383385693	0.863564018883321	0.913611194709651
LIMLP_RS01950	LIMLP_01950		193.751337928908	-0.254936799145478	0.286374099528586	0.587176888180388	193.751337928908	-0.134384627382912	0.573625476901521	0.705866739523914
LIMLP_RS01955	LIMLP_01955		1067.4499064089	-0.211276449168506	0.544069889193289	0.792341111066892	1067.4499064089	0.0464226769090379	0.893916870643374	0.931152780233654
LIMLP_RS01960	LIMLP_01960		10.2762091413067	-0.772348565831027	0.12386653641981	0.399149800943272	10.2762091413067	-1.0033923869207	0.0530009975739575	0.122317725753805
LIMLP_RS01965	LIMLP_01965		482.076658054535	-0.235854442047846	0.247199335964738	0.548647280004413	482.076658054535	-0.387193572207368	0.058124370199406	0.131482079057021
LIMLP_RS01970	LIMLP_01970	surE	1630.63678206324	0.284759024025447	0.0267908042040012	0.180800787705746	1630.63678206324	0.306443071977089	0.0171884040716964	0.0517779399882536
LIMLP_RS01975	LIMLP_01975		2040.24702547848	0.215809851961825	0.103537042190668	0.36452626908209	2040.24702547848	0.416897800613024	0.0016483692605168	0.0080549705643731
LIMLP_RS01980	LIMLP_01980	sppA	3608.46737759753	0.330416578659546	0.0169134489084306	0.139256468963471	3608.46737759753	0.495881541307731	0.0003360421398034	0.0022847110845853
LIMLP_RS01985	LIMLP_01985		1652.09680406375	-0.259446295833179	0.0854236396302301	0.334522599296737	1652.09680406375	-0.213771399830791	0.156434295338274	0.28107362809057
LIMLP_RS01990	LIMLP_01990		6895.89669182229	0.104358863664207	0.568119098890985	0.80333184742486	6895.89669182229	-0.018876522888255	0.917800891786368	0.947619382375407
LIMLP_RS01995	LIMLP_01995		557.721287219215	-0.0400695594611861	0.787108918265875	0.911003715828691	557.721287219215	-0.0524028563856189	0.724274805896975	0.815646920521238
LIMLP_RS02000	LIMLP_02000		2079.78694386108	0.144604835077463	0.274265467705492	0.578914029353989	2079.78694386108	0.0551635440655123	0.676896034103433	0.7822798167524
LIMLP_RS02005	LIMLP_02005		447.206451382677	-0.635768829601164	0.0169766092174418	0.139284494950292	447.206451382677	-0.871122033520507	0.0011030090553455	0.0058618428836484
LIMLP_RS02010	LIMLP_02010		777.076318430686	-2.47025824238624	4.91860277622701e-06	0.0006906853360001	777.076318430686	-2.65599272427184	9.15316466966616e-07	1.51900928222505e-05
LIMLP_RS02020	LIMLP_02020		5056.70952088591	0.391733943450619	0.0225746158237043	0.163315089788968	5056.70952088591	0.569568252009875	0.000911979180863	0.0050372707856746
LIMLP_RS02025	LIMLP_02025		9050.31913572338	0.279435864289542	0.0090394888780493	0.0935658221838741	9050.31913572338	0.52802142864922	8.03064505750847e-07	1.34566086674303e-05
LIMLP_RS02030	LIMLP_02030		1533.32260923722	-0.0402555243374555	0.791788697494586	0.913119175097565	1533.32260923722	0.0827103921609169	0.587393147419563	0.71652936225487
LIMLP_RS02035	LIMLP_02035		3837.00775835785	0.43553984804201	0.028455960117435	0.187111616897899	3837.00775835785	0.370401570045197	0.0624658200642628	0.139062627472331
LIMLP_RS02040	LIMLP_02040		89.1553886299228	0.31927859558396	0.144980021826734	0.428948184513295	89.1553886299228	0.806078862420871	0.0001813843600121	0.0013542623689251
LIMLP_RS02045	LIMLP_02045		1128.63347733064	0.37456659689027	0.0013712205045512	0.029623231136785	1128.63347733064	0.584482308280829	5.61243350432925e-07	1.00446052570128e-05
LIMLP_RS02050	LIMLP_02050		1076.86493713878	0.433243009998183	0.0007142899320126	0.0218044610368231	1076.86493713878	0.6352212944498	6.71801846921892e-07	1.16797549671992e-05
LIMLP_RS02055	LIMLP_02055		630.245847438428	0.0298509841388095	0.819277009254901	0.927463520126028	630.245847438428	0.121371932674073	0.352552177294448	0.506804419039387
LIMLP_RS02060	LIMLP_02060		837.792742093064	0.463676942047058	0.0004282036598923	0.0150324188679513	837.792742093064	0.644953274844835	9.27338315968123e-07	1.53199646678716e-05
LIMLP_RS02065	LIMLP_02065		1333.73017364122	-0.170880368044435	0.314657240437363	0.615325969382331	1333.73017364122	-0.184861755090957	0.27687090765063	0.424372663237805
LIMLP_RS02070	LIMLP_02070		1380.29342265396	-0.198401623409041	0.199303796044406	0.498054866090436	1380.29342265396	-0.224302924483078	0.14695528879353	0.267731416858872
LIMLP_RS02075	LIMLP_02075		19734.6500209637	0.0669866113167499	0.670951682593499	0.853832203955687	19734.6500209637	0.179027509590923	0.256184129016429	0.402291722597412
LIMLP_RS02080	LIMLP_02080		12161.7791120457	-0.0870927526905017	0.603499418563754	0.824592592115025	12161.7791120457	0.0150265928839882	0.928594463804129	0.953670432446941
LIMLP_RS02085	LIMLP_02085		378.383186645852	0.30788949201756	0.0041959248454769	0.0591479598873995	378.383186645852	0.223552856268038	0.0388321477391948	0.0963153338286686
LIMLP_RS02090	LIMLP_02090		7200.30749870042	0.301007202854546	0.105220240077825	0.366214582005852	7200.30749870042	0.481391982502224	0.0095660639275575	0.0326713745552035
LIMLP_RS02095	LIMLP_02095		4537.23392105817	0.0444928226633302	0.838996187710373	0.936750789397728	4537.23392105817	-0.0767040485405529	0.726182069238567	0.816559312334412
LIMLP_RS02105	LIMLP_02105		11089.4147738261	0.76061859379969	3.25414850302818e-07	8.48635441753992e-05	11089.4147738261	1.26022177578003	2.54913330341972e-17	3.57957141953284e-15
LIMLP_RS02110	LIMLP_02110		7208.06682634773	-0.0246763163278768	0.902221640876851	0.964176366064406	7208.06682634773	0.114743561886022	0.567788866866196	0.701284557824249
LIMLP_RS02115	LIMLP_02115		530.519625450675	-0.0828461716915274	0.655022047268438	0.844390590804203	530.519625450675	-0.151543077130563	0.414505181108271	0.564163876084567
LIMLP_RS02120	LIMLP_02120		57019.4420233968	0.0156499002333315	0.932700899565359	0.971482225786738	57019.4420233968	-0.0606191503473653	0.743595024920489	0.830943848538042
LIMLP_RS02125	LIMLP_02125		3841.07766134227	0.300966487177349	0.0034103315965403	0.0524325038960303	3841.07766134227	0.451871439358822	1.09218527708986e-05	0.0001261888748941
LIMLP_RS02130	LIMLP_02130		238.875561878461	-0.380805623664624	0.0862047400017213	0.336167645135475	238.875561878461	-0.545665456195195	0.0144312498062218	0.0451695590093958
LIMLP_RS02135	LIMLP_02135		309.687168536235	-0.405840713474104	0.0014023102473051	0.0299405538766727	309.687168536235	-0.646360794052645	5.37703018318115e-07	9.67070797970167e-06
LIMLP_RS02140	LIMLP_02140		799.945646024607	-0.19265796227579	0.251530871856557	0.555414522859091	799.945646024607	0.0063169436945214	0.969967573261436	0.978646822162427
LIMLP_RS02150	LIMLP_02150		204.430278366801	0.540310304723651	0.0284587722901616	0.187111616897899	204.430278366801	0.854422423472035	0.0005049719109751	0.0031313535649716
LIMLP_RS02155	LIMLP_02155		601.921348185529	0.0979773237057697	0.444480441458621	0.732640222015993	601.921348185529	0.0139679578961395	0.913459153682287	0.944770359800008
LIMLP_RS02165	LIMLP_02165		1170.47457486567	0.107539180410507	0.61692378421317	0.829243312549516	1170.47457486567	0.335686523444868	0.118088203279311	0.225727764488359
LIMLP_RS02170	LIMLP_02170	dinB	585.525213240937	-0.0458708591834091	0.713448039845501	0.877332028789465	585.525213240937	0.0119514619521524	0.923765663360411	0.95069985914412
LIMLP_RS02175	LIMLP_02175		68.4906051883157	0.162381511652934	0.503830395913961	0.770626215115992	68.4906051883157	-0.173542345719035	0.483722695551111	0.631416360907081
LIMLP_RS02180	LIMLP_02180		30864.6649169836	0.156600777029051	0.347184716297156	0.651681853249808	30864.6649169836	0.230063059773786	0.167260841548142	0.296010340519761
LIMLP_RS02185	LIMLP_02185		861.739477405975	0.0246941865679562	0.890357201355755	0.960255441394987	861.739477405975	0.147845492251898	0.408930787917554	0.561491653511466
LIMLP_RS02195	LIMLP_02195		1012.45788646676	-0.371212982987814	0.0173424292962573	0.141333056608561	1012.45788646676	-0.615686182596966	8.41298679040172e-05	0.0007193399243971
LIMLP_RS20165			25.4659504280336	-1.03818825950493	0.0997624778006337	0.357090986715798	25.4659504280336	-0.616661961979461	0.323501656376319	0.477599897868961
LIMLP_RS02200	LIMLP_02200	lpxD	29482.5199711543	0.191366629605658	0.168514305741508	0.461549685117964	29482.5199711543	0.301531761866186	0.0300266517318755	0.0795874469132189
LIMLP_RS02205	LIMLP_02205		306.213390951456	-0.33611516546976	0.0881135970055874	0.338289788134079	306.213390951456	-0.520826608709928	0.0086344769158473	0.0299662311974894
LIMLP_RS02210	LIMLP_02210		680.05854221225	-0.0969672771912314	0.563791539038791	0.80130897641241	680.05854221225	-0.200118386810308	0.234542903710566	0.378424081668266
LIMLP_RS02215	LIMLP_02215		668.238844323648	0.238337732215681	0.063734544119354	0.284612520566452	668.238844323648	0.427879686056794	0.0008489579784574	0.0047539042628036
LIMLP_RS02220	LIMLP_02220		443.963408672166	0.238065385186197	0.126843652714229	0.404106610872296	443.963408672166	0.398644958020611	0.0104295862608879	0.0350630013245873
LIMLP_RS02225	LIMLP_02225		554.089340358514	0.0727547182377184	0.787223895764085	0.911003715828691	554.089340358514	-0.290789611932729	0.281918334184162	0.429943123686874
LIMLP_RS20170			87.6274327454558	-0.455225982388649	0.115795526678899	0.384685594089773	87.6274327454558	-0.64767119369902	0.0272584348853048	0.073828298046178
LIMLP_RS02230	LIMLP_02230		789.900798961701	0.225835407951663	0.298234182455201	0.601244064132489	789.900798961701	0.123962137102009	0.568490132815674	0.701570990864799
LIMLP_RS02235	LIMLP_02235	truD	296.304533230042	-0.213124831329123	0.230375231902639	0.532005042173647	296.304533230042	-0.0388981863667768	0.826170993198273	0.887945332989961
LIMLP_RS02240	LIMLP_02240		3289.12901071621	0.0721545015202681	0.510764282775312	0.774543019880154	3289.12901071621	0.0750529199056823	0.494041819402764	0.639735716912106
LIMLP_RS02245	LIMLP_02245		304.671338269684	-0.137649504228123	0.372920759300779	0.67569910283233	304.671338269684	-0.189818491286736	0.220641011501603	0.362375318485089
LIMLP_RS02260	LIMLP_02260		53268.1130890924	1.09281427875487	0.134916435552185	0.414581933334774	53268.1130890924	2.11630574635627	0.0037896119863195	0.0156152967556259
LIMLP_RS02270	LIMLP_02270		90.7605281608973	-0.0632866247345601	0.794321144921903	0.913119175097565	90.7605281608973	0.0427974343667432	0.859703145942732	0.911375199139638
LIMLP_RS02275	LIMLP_02275		569.327880686785	0.147193949994797	0.401472871055786	0.697870940153122	569.327880686785	-0.181068299874237	0.304096015635388	0.455208918853958
LIMLP_RS02280	LIMLP_02280		4761.68748036603	-0.0468920627978044	0.745836362725158	0.893388635272162	4761.68748036603	0.0399753705501994	0.78228472197609	0.859759638752169
LIMLP_RS02285	LIMLP_02285		16607.9681620846	0.0058745749758675	0.962144448326934	0.982323652360637	16607.9681620846	0.0167771192974517	0.892182254947579	0.930614569384994
LIMLP_RS02295	LIMLP_02295		887.20691675922	0.20033717983585	0.194667978829667	0.492538316498348	887.20691675922	0.2540400873293	0.100061889712131	0.198438869820202
LIMLP_RS02300	LIMLP_02300		921.724638743297	-0.192115940247571	0.186828695605518	0.481037776908142	921.724638743297	-0.568405224772153	0.0001020289570177	0.0008446887121812
LIMLP_RS02305	LIMLP_02305		2185.6692512392	-0.0803305326431749	0.546929153700128	0.794287327032285	2185.6692512392	-0.199402682313485	0.135233045012143	0.249683836764469
LIMLP_RS02310	LIMLP_02310		283.426216790434	0.458527515906126	0.0317861506777964	0.194739092701868	283.426216790434	0.597401821110092	0.0050988688043516	0.0197831774757574
LIMLP_RS02315	LIMLP_02315		3436.88307179624	-0.037766813178949	0.818329715522902	0.927463520126028	3436.88307179624	0.0933840791538478	0.570001979093372	0.702829188000642
LIMLP_RS02320	LIMLP_02320		250.459272709084	-0.351789328048843	0.0167078309718576	0.138322655052726	250.459272709084	-0.414920816197366	0.0049779761707355	0.0194797331182804
LIMLP_RS02325	LIMLP_02325		570.285475429683	-0.176901647553544	0.197888199842433	0.496445400712843	570.285475429683	-0.353759141275318	0.0103944614092779	0.034977123138501
LIMLP_RS02330	LIMLP_02330		1454.4404754164	0.0862373455937585	0.546157728494258	0.793776493162416	1454.4404754164	0.0838546497412095	0.5574490690311	0.693912905227598
LIMLP_RS02335	LIMLP_02335		14505.7042511015	-0.0674580770247715	0.488322630262416	0.762481960323736	14505.7042511015	-0.156124071151043	0.108831654320724	0.211916997293314
LIMLP_RS02340	LIMLP_02340		1730.41508734738	0.0904653898690526	0.603687395598315	0.824592592115025	1730.41508734738	-0.222303596997472	0.202863744107188	0.341444781663413
LIMLP_RS02345	LIMLP_02345		208.908256353009	-0.102573920786033	0.567099694419777	0.80289841330533	208.908256353009	-0.298766348965475	0.0989120412240236	0.196585662770229
LIMLP_RS02350	LIMLP_02350		910.800587791706	-0.136608547910443	0.256382018692138	0.559813925346551	910.800587791706	-0.161743079779502	0.179660417704219	0.312352469065763
LIMLP_RS02355	LIMLP_02355		20743.5201150677	0.4482069679408	0.0091011636544944	0.0935658221838741	20743.5201150677	0.777997026540132	5.96217587746128e-06	7.48037942563956e-05
LIMLP_RS02360	LIMLP_02360		1214.85552249145	-0.0566858160281287	0.646174561714015	0.841063573910114	1214.85552249145	0.0148701138616777	0.904122250726176	0.937237460931649
LIMLP_RS02365	LIMLP_02365	mltG	2541.63667549334	0.114642617377027	0.540578047643067	0.791042265308551	2541.63667549334	0.09929611760478	0.596155811469288	0.723351567854559
LIMLP_RS02370	LIMLP_02370		657.568092885302	0.12219342923362	0.466073636717407	0.751022439206996	657.568092885302	0.418268098332653	0.0123690137722435	0.0401059229861999
LIMLP_RS02375	LIMLP_02375		10695.0719034706	0.125230078175734	0.524943673775948	0.782881494841688	10695.0719034706	0.0396896301671622	0.840327673215784	0.89787425663179
LIMLP_RS02380	LIMLP_02380		644.219548562083	0.256246399113586	0.0942502090065127	0.349165630229529	644.219548562083	0.387324746776457	0.0113432231122169	0.0373773534139926
LIMLP_RS02385	LIMLP_02385		7636.76023202525	0.285274156379713	0.0047130648375685	0.0632858532476532	7636.76023202525	0.448279756898614	8.91429623376953e-06	0.000106013340552
LIMLP_RS02390	LIMLP_02390		1269.60068381349	0.0893820227525704	0.57839257593087	0.809705251044327	1269.60068381349	0.133031628256347	0.408190953071056	0.561108874119889
LIMLP_RS02395	LIMLP_02395		188.761014767027	-0.195096194902144	0.426366410528952	0.716696024328363	188.761014767027	-0.527194963639259	0.0335756865335836	0.0866936573791468
LIMLP_RS02400	LIMLP_02400		5455.75658073456	-0.0139495237984872	0.941042747433755	0.973560365191896	5455.75658073456	-0.300136230280533	0.111681766587893	0.216198372116859
LIMLP_RS02405	LIMLP_02405		204.685372020783	-0.189600505559895	0.306470575290102	0.607953803833031	204.685372020783	-0.418243734597726	0.0253521060477373	0.0697517250793434
LIMLP_RS02410	LIMLP_02410		978.737554810805	0.0682682405006331	0.62485355738248	0.829243312549516	978.737554810805	-0.0805283691101925	0.565017868279502	0.699518561237187
LIMLP_RS02415	LIMLP_02415		1060.08872333969	0.114992021062018	0.520588190959767	0.779921003362375	1060.08872333969	-0.0641572957540889	0.720391251053746	0.813028889520008
LIMLP_RS02420	LIMLP_02420		13352.7785699424	2.26964005460277	1.15338191321838e-26	2.10549868258016e-23	13352.7785699424	5.36889881434283	1.60750282762357e-141	2.9344964118268297e-138
LIMLP_RS02425	LIMLP_02425		7128.48728815423	1.55242936947072	1.71278354472917e-07	5.45551508174829e-05	7128.48728815423	4.71416686229027	5.447373524722539e-57	2.4860450923452501e-54
LIMLP_RS02430	LIMLP_02430		1168.47222963376	1.58335886598409	3.89691640773464e-05	0.0033087539080556	1168.47222963376	4.44906408775213	2.68517562326234e-31	5.446431222517109e-29
LIMLP_RS02435	LIMLP_02435		768.713744298754	0.755691148919088	0.0115932372894962	0.108499652171756	768.713744298754	3.27494808428511	1.34944828021248e-28	2.4634178355278898e-26
LIMLP_RS02440	LIMLP_02440		1482.5067505155	0.129895972733295	0.618705215073088	0.829243312549516	1482.5067505155	1.56361774060905	1.7079040839575501e-09	5.9957286639702e-08
LIMLP_RS02445	LIMLP_02445		436.635403670528	0.169810107478527	0.275899866084892	0.578914029353989	436.635403670528	0.4466017291527	0.0039853954381267	0.016257741614079
LIMLP_RS02450	LIMLP_02450		566.029417685627	0.203348441724218	0.0870472919786697	0.337648355886598	566.029417685627	0.470322164483141	6.94477727347214e-05	0.0006214554368982
LIMLP_RS02455	LIMLP_02455		2762.62901298734	-0.013723282874397	0.896769975240755	0.961741313066173	2762.62901298734	0.0491074492958004	0.642426382494618	0.756725949099271
LIMLP_RS02460	LIMLP_02460		7305.26849699554	0.300720582450744	0.0973895350441312	0.354505675419863	7305.26849699554	0.202185588884688	0.265120117086391	0.412070475726868
LIMLP_RS02465	LIMLP_02465		1186.56254250569	-0.282343269430288	0.0929015371864181	0.346725862410912	1186.56254250569	-0.363798091952764	0.0305362656057676	0.0805548451782208
LIMLP_RS02470	LIMLP_02470		3507.77497507815	-0.149835660283789	0.3995788337048	0.697038805349579	3507.77497507815	-0.275507323105204	0.121558183578414	0.230430388496776
LIMLP_RS02475	LIMLP_02475		235.094216932581	-0.109075486662709	0.569014536280606	0.803353469435612	235.094216932581	-0.0670328082516314	0.726426909466495	0.816559312334412
LIMLP_RS02480	LIMLP_02480		464.728116447802	0.211210790514575	0.209912802432835	0.510042258458675	464.728116447802	0.454296777978616	0.0068407529735929	0.0249506384681199
LIMLP_RS02485	LIMLP_02485		2005.61202995273	0.0621050569782553	0.514419358587909	0.777014670765064	2005.61202995273	0.10717684307477	0.260579075356002	0.406917965836084
LIMLP_RS02490	LIMLP_02490		6374.71054164974	-0.354593003058455	0.193840646651251	0.490982931065938	6374.71054164974	-1.05213185135827	0.0001163955701334	0.0009401774923831
LIMLP_RS02495	LIMLP_02495		16.1090498103494	-0.691549131999303	0.164840314762241	0.45731914072716	16.1090498103494	-0.812349853680284	0.107887570484232	0.210865909977479
LIMLP_RS02500	LIMLP_02500		554.195812715993	-0.0424234761610388	0.802936002231434	0.917533441047564	554.195812715993	-0.0246644239473567	0.884708403236639	0.926052287906241
LIMLP_RS02510	LIMLP_02510		242.016905729299	0.186234010548309	0.192722962557742	0.488995672945164	242.016905729299	0.300840979835987	0.0348977283608143	0.0895373199194189
LIMLP_RS02515	LIMLP_02515		79.999093087924	0.338162112824318	0.221964381718082	0.525996304007351	79.999093087924	0.710937593379762	0.0095560930318926	0.0326678798309365
LIMLP_RS02520	LIMLP_02520		49.2630540708089	0.374366688763764	0.202160339709049	0.501418070840853	49.2630540708089	0.765434118792325	0.0082233188219516	0.0288408616896691
LIMLP_RS02525	LIMLP_02525		1648.9791396259	0.328686418862558	0.0041948433725794	0.0591479598873995	1648.9791396259	0.695320845251212	1.2618621634902302e-09	4.56144431574539e-08
LIMLP_RS02530	LIMLP_02530		357.203378919849	0.494720251950846	0.0011656198304168	0.026647134589731	357.203378919849	0.569388514174505	0.0001848338276696	0.0013772006220851
LIMLP_RS02535	LIMLP_02535		502.652581982135	-0.0598205298158055	0.733914551191216	0.890439197137318	502.652581982135	0.162096803787586	0.355899740265725	0.509193220229943
LIMLP_RS02540	LIMLP_02540		24165.6889024469	0.17488443921093	0.235331807118773	0.53611123378422	24165.6889024469	0.341430614073058	0.0205048389714784	0.0590403525905897
LIMLP_RS02545	LIMLP_02545	msrA	127.036144569717	0.141951419591138	0.479494817335684	0.75770885942657	127.036144569717	-0.115563466153295	0.570215400707471	0.702854972310255
LIMLP_RS02550	LIMLP_02550		165.855221989384	-0.328859788869407	0.0782677771334608	0.316451444423328	165.855221989384	-0.579673282239465	0.0022307831210717	0.0102353529639721
LIMLP_RS02555	LIMLP_02555		3633.5992113011	0.231000755400425	0.0135139135611719	0.119755578669511	3633.5992113011	0.328743810559732	0.0004380523427324	0.0028107717105734
LIMLP_RS02560	LIMLP_02560		431.521114500483	-0.0975256157436903	0.633076407496231	0.83399775134498	431.521114500483	-0.181830313351561	0.374305358121287	0.528169494423531
LIMLP_RS02565	LIMLP_02565		3051.96796804084	-0.016552435302575	0.929570463286192	0.971348753514312	3051.96796804084	-0.0932253202155678	0.618719125878685	0.73952753566432
LIMLP_RS02570	LIMLP_02570		1742.7217838324	0.0118427649142692	0.942416459879626	0.973617004816218	1742.7217838324	-0.0214827849944565	0.895796803535012	0.932047343888951
LIMLP_RS02575	LIMLP_02575		1070.41627156801	0.0948164433354158	0.529409916472225	0.785036575633097	1070.41627156801	-0.027570186810662	0.855126303695994	0.908633915830639
LIMLP_RS02585	LIMLP_02585		2767.18338490477	-0.0634003899829302	0.635384264245119	0.835100167352996	2767.18338490477	-0.063060707167986	0.637278680193261	0.752034634534316
LIMLP_RS02590	LIMLP_02590	ftsA	3796.75938484705	-0.0929417259006164	0.508926940413765	0.772967097359138	3796.75938484705	-0.308208802629564	0.028639885346273	0.0768854569112079
LIMLP_RS02595	LIMLP_02595	ftsZ	6768.68380410047	-0.0604631648479566	0.643631932346037	0.839955814709463	6768.68380410047	-0.15902197545499	0.223847591209054	0.366487693051236
LIMLP_RS02600	LIMLP_02600	lep	2073.21860835503	0.135435102600996	0.47358663242106	0.753602070641571	2073.21860835503	0.0485116403732617	0.797488228653272	0.869662342536767
LIMLP_RS02605	LIMLP_02605		77908.1821889687	0.105521665317581	0.408838728328561	0.701442761808072	77908.1821889687	0.058893449481805	0.644824624099536	0.758458344905736
LIMLP_RS02610	LIMLP_02610		1928.31880013815	0.235004397042825	0.14945174587404	0.43624699388233	1928.31880013815	0.427028621268323	0.0087743087035021	0.0303649299303189
LIMLP_RS02615	LIMLP_02615	nadA	5133.28460304607	0.24771309068235	0.064984129214484	0.286542337876909	5133.28460304607	0.515200934402186	0.0001231137359265	0.0009857198462013
LIMLP_RS02620	LIMLP_02620		2576.0900895007	-0.123317749090052	0.365203748471985	0.670128792820613	2576.0900895007	-0.228559230077012	0.09356657268925	0.189049007685917
LIMLP_RS02630	LIMLP_02630		10953.2790430913	0.179138356324463	0.0781775657098452	0.316451444423328	10953.2790430913	0.219037129818995	0.0312708250122498	0.0820185216377326
LIMLP_RS02635	LIMLP_02635		92.4207740460829	-0.114865891570979	0.539861238970621	0.790852718245613	92.4207740460829	-0.355659657889695	0.0636343152395237	0.14110039132234
LIMLP_RS02640	LIMLP_02640		29378.6160113832	0.148406306839865	0.192927030534276	0.489150408667113	29378.6160113832	0.578938136089707	3.7735486264026e-07	7.17563855989369e-06
LIMLP_RS02645	LIMLP_02645		4584.61113730235	-0.158115423698071	0.340803334008915	0.64465508166634	4584.61113730235	-0.113107053739451	0.495609327398879	0.640581772327318
LIMLP_RS02650	LIMLP_02650		5111.1875055058	-0.171262682723799	0.132270257896311	0.411428164064325	5111.1875055058	-0.268963765748344	0.0181375854915631	0.0538814683724141
LIMLP_RS02655	LIMLP_02655		1415.2195398526	-0.341124984891908	0.0230444190157304	0.165620420918173	1415.2195398526	-0.532148944459084	0.000401561364212	0.0026347827719768
LIMLP_RS02660	LIMLP_02660		1314.21058178708	-0.263431231429769	0.0523502431284534	0.256207423139388	1314.21058178708	-0.414022835797354	0.0023414081448094	0.0105406672462385
LIMLP_RS02665	LIMLP_02665		245.433956983395	-0.415128371394614	0.0215672584331899	0.161356681433558	245.433956983395	-0.788248268294779	1.73115921690637e-05	0.0001881089970513
LIMLP_RS02670	LIMLP_02670		247.816287245894	-0.372875780412399	0.0346325237631976	0.201342904871711	247.816287245894	-0.631416754333431	0.000407896597496	0.0026545997815651
LIMLP_RS02675	LIMLP_02675		1462.21080473449	-0.231019248906533	0.0999545959820611	0.357428236954461	1462.21080473449	-0.503110536395756	0.000354361010658	0.0023914455636089
LIMLP_RS02680	LIMLP_02680		389.912966502168	-0.0705772995221328	0.688196126397947	0.863742161558873	389.912966502168	-0.191796554072491	0.277489917281574	0.424786451989529
LIMLP_RS02685	LIMLP_02685	aroE	834.971549326628	-0.099529248375545	0.364840024105277	0.67003567807262	834.971549326628	-0.300916584538019	0.0065148074499967	0.0239773810483248
LIMLP_RS02690	LIMLP_02690		481.380126480373	-0.119482564534183	0.589320305433467	0.815708196923638	481.380126480373	-0.28137913127938	0.204564317346253	0.34284291404294
LIMLP_RS23385	LIMLP_02695		106.066360929738	-0.111599497964859	0.694004181413894	0.866852297756459	106.066360929738	-0.5337789016071	0.0636724652711856	0.14110039132234
LIMLP_RS02700	LIMLP_02700		360.410384891464	0.440769624365803	0.0341314068122233	0.199701548511902	360.410384891464	0.76739510130432	0.0002151484234978	0.0015462734137609
LIMLP_RS02705	LIMLP_02705		1016.62073712539	-0.126661924237468	0.387268310019263	0.689323529187788	1016.62073712539	-0.273371347210801	0.0626807908978169	0.139456165489293
LIMLP_RS02710	LIMLP_02710		830.216446525714	-0.129024221912274	0.310048412835938	0.609578220389881	830.216446525714	-0.0648983912980684	0.609561314034491	0.732798273803071
LIMLP_RS02715	LIMLP_02715		2399.29770386952	-0.150326699425163	0.126731460313172	0.404101800526979	2399.29770386952	-0.0895376711204362	0.362998986785387	0.515556790804843
LIMLP_RS02720	LIMLP_02720		5033.62189041648	-0.0893258670128253	0.32091321942915	0.621567195828026	5033.62189041648	0.0569468424165915	0.526648074202802	0.665786744776465
LIMLP_RS02725	LIMLP_02725		966.846952834264	-0.236921253148309	0.037085727520029	0.207226601862361	966.846952834264	-0.231859449738231	0.0415211811458807	0.1012835792302
LIMLP_RS02730	LIMLP_02730		3952.97294494396	-0.238726548299408	0.0590260307317302	0.274039266414271	3952.97294494396	-0.17702983822779	0.16148008381956	0.288436294532883
LIMLP_RS02735	LIMLP_02735	uvrB	6034.005609737	-0.141003602799575	0.320183628942447	0.621324289892864	6034.005609737	-0.216934863432301	0.126265414386188	0.237137360043195
LIMLP_RS02740	LIMLP_02740		2248.18202208431	-0.0402264981229306	0.731014649163824	0.887869089852668	2248.18202208431	-0.0366065878788665	0.754491999138368	0.839064967668042
LIMLP_RS02745	LIMLP_02745		7853.18908558327	0.236587088690123	0.0513583351958309	0.253057634221214	7853.18908558327	0.332048903460461	0.0062403031670672	0.0230600676750633
LIMLP_RS02750	LIMLP_02750		3208.11549520965	0.256771472393071	0.115505700298792	0.384685594089773	3208.11549520965	0.175747034999578	0.281529171459031	0.429756978519912
LIMLP_RS02755	LIMLP_02755		1575.43150795432	-0.0978969877930368	0.568596749251079	0.803344437280187	1575.43150795432	-0.0527869118126454	0.758538112374715	0.842025736783242
LIMLP_RS02760	LIMLP_02760		2722.94760361949	-0.0133839449972339	0.902380345889366	0.964176366064406	2722.94760361949	0.140153704126496	0.198679640526559	0.336135017406148
LIMLP_RS02765	LIMLP_02765		444.781746092972	-0.370046652604541	0.0627688602897664	0.283274547488179	444.781746092972	-0.25191592577739	0.204804271577007	0.34284291404294
LIMLP_RS02770	LIMLP_02770		270.732964519642	0.0072332650640548	0.964576465076121	0.983868569767269	270.732964519642	0.222330293952319	0.169931768771121	0.29928648711209
LIMLP_RS02775	LIMLP_02775		1954.04565031324	0.0947649773589711	0.348715361249454	0.651681853249808	1954.04565031324	0.0368063184110428	0.716193790010333	0.809793597809763
LIMLP_RS02780	LIMLP_02780		52.1656247021155	-0.0762786369474417	0.737598388719909	0.891507464725142	52.1656247021155	-0.333785264565747	0.153403913866438	0.276581575074749
LIMLP_RS02790	LIMLP_02790		729.027539174979	0.300383058481127	0.0336334816828438	0.199701548511902	729.027539174979	0.562855396292126	6.54326314112001e-05	0.0005913231120848
LIMLP_RS02795	LIMLP_02795		3731.16413948555	1.66305160899575	4.35273264915739e-17	3.97295672551841e-14	3731.16413948555	3.84411948982744	2.02199849765181e-84	1.47646330298535e-81
LIMLP_RS02805	LIMLP_02805		1416.17679834438	0.0944928174762423	0.39829239334203	0.697038805349579	1416.17679834438	0.0871261626682147	0.436402447627069	0.584913853262271
LIMLP_RS23225	LIMLP_02810		109.240974030914	-0.0312455649756691	0.890695765939563	0.960255441394987	109.240974030914	-0.131285611388284	0.5656779791413	0.699861166331713
LIMLP_RS02815	LIMLP_02815		5363.48180798893	0.457048184239817	0.0301645206457672	0.191811755766963	5363.48180798893	0.589154433371077	0.0051946814586711	0.0200272249267246
LIMLP_RS02820	LIMLP_02820		870.615518158558	-0.379264613815098	0.0393546693160885	0.215095655199161	870.615518158558	-0.7687720737788	3.24522706744483e-05	0.0003219653267185
LIMLP_RS02825	LIMLP_02825		1419.55081610919	-0.0102772795996636	0.95970706151719	0.98121527517183	1419.55081610919	-0.16866573547503	0.407479031418567	0.560709031778489
LIMLP_RS02830	LIMLP_02830		3086.77113612426	0.18182495808991	0.366038773354326	0.670482381448222	3086.77113612426	0.132587379898554	0.509881164649134	0.653113802761386
LIMLP_RS02835	LIMLP_02835		12991.8911872946	0.433024325831853	0.0079337228853456	0.088862348698614	12991.8911872946	0.665440185512898	4.50042236565285e-05	0.0004301319910209
LIMLP_RS02840	LIMLP_02840		29433.5504693245	0.658789114806727	0.0001759424164328	0.0084197268413263	29433.5504693245	1.01576177856944	7.28508289588743e-09	2.19816840106488e-07
LIMLP_RS02845	LIMLP_02845		9.61405488674423	-0.631599482726551	0.202852812738246	0.502267120102142	9.61405488674423	-0.390927656350661	0.421388975006871	0.570746487313372
LIMLP_RS02850	LIMLP_02850		3718.0179713413	0.264549891964694	0.0917813901139698	0.345814092163162	3718.0179713413	0.364634281447043	0.0201161640919987	0.0583122686251778
LIMLP_RS02855	LIMLP_02855		1.05513002336355	-0.312644955080311	0.836943648068478	0.936463763131478	1.05513002336355	0.696166959916894	0.610083876153652	0.733185066437454
LIMLP_RS02860	LIMLP_02860	cas2	9.04389471518705	-0.182880808059091	0.707990659659073	0.875611742386487	9.04389471518705	0.0403403278237313	0.932825054707906	0.956132586956363
LIMLP_RS23390	LIMLP_02865		13.5435897474922	-0.350226378051043	0.335999901755162	0.640593024181773	13.5435897474922	-0.239754828356539	0.507349394345043	0.651083528560194
LIMLP_RS23395			29.9128892151163	-0.336003824707752	0.199243830947599	0.498054866090436	29.9128892151163	-0.175883529155054	0.495832398958367	0.640581772327318
LIMLP_RS02870	LIMLP_02870	cas7c	326.100886655015	0.0404816997430734	0.843490126099068	0.938610926664949	326.100886655015	-0.51940663678091	0.0123098920849333	0.0399852455534622
LIMLP_RS02875	LIMLP_02875	cas8c	197.815854800627	-0.110408394584171	0.627180647912617	0.829243312549516	197.815854800627	-0.447282074293288	0.0516749906727215	0.1202456283914
LIMLP_RS02880	LIMLP_02880	cas5c	39.9909211363197	0.153377919166173	0.641108220246877	0.838810628647716	39.9909211363197	-0.635641169691937	0.0690646733915943	0.14946954508163
LIMLP_RS02885	LIMLP_02885		94.1132401819983	0.0053124281606341	0.984559755793885	0.993814671939031	94.1132401819983	-0.474103078810578	0.0921151909848018	0.18663294244479
LIMLP_RS02890	LIMLP_02890		2788.73516478517	0.107875368063832	0.548509075203356	0.795948582498988	2788.73516478517	0.036847533208991	0.837658705909502	0.896491110448059
LIMLP_RS02895	LIMLP_02895		1441.78919130621	-0.0150387220856751	0.901462531703514	0.964176366064406	1441.78919130621	-0.0323168837803818	0.790328839346368	0.863422614535402
LIMLP_RS02905	LIMLP_02905		705.135170862305	-0.413397651159637	0.0118613209592654	0.109401854334161	705.135170862305	-0.722780407508848	1.22063367812692e-05	0.0001397032463586
LIMLP_RS02910	LIMLP_02910		639.772329598212	-0.364646941320958	0.0199288096308119	0.154184752489733	639.772329598212	-0.799114627391525	4.39397772330353e-07	8.11430291905868e-06
LIMLP_RS02920	LIMLP_02920		752.380456997002	-0.218547706392286	0.283029228859066	0.583996612507816	752.380456997002	-0.653636738699911	0.0014032648939801	0.0070764090164659
LIMLP_RS02925	LIMLP_02925		660.122414210951	-0.350543020260567	0.0404416430362391	0.219068900185919	660.122414210951	-0.905439560060884	1.58971557840244e-07	3.49641661249837e-06
LIMLP_RS02930	LIMLP_02930		4474.44818794368	0.0869941114957912	0.651450255241442	0.844301109906603	4474.44818794368	-0.149597966163719	0.437445558777383	0.585881781033098
LIMLP_RS02935	LIMLP_02935		0.717090566251728	2.45157018513949	0.120554196727962	0.391935327029199	0.717090566251728	0.301488078950314	0.86535125020677	0.91417749262295
LIMLP_RS02940	LIMLP_02940		458.187280752942	0.251454604340749	0.14327401656393	0.426724916897065	458.187280752942	0.406744180615785	0.0177297179846273	0.0529715223910592
LIMLP_RS02945	LIMLP_02945		1005.49260301751	-0.102049937364568	0.623695912615147	0.829243312549516	1005.49260301751	-0.252988517145004	0.22444768231971	0.367305463087969
LIMLP_RS02950	LIMLP_02950		333.666444900644	0.0822876614859658	0.664893794487818	0.849379721369848	333.666444900644	0.0915053969156799	0.630283096951859	0.746161993181335
LIMLP_RS02955	LIMLP_02955		2533.31880670515	0.177243785673969	0.605288454359975	0.824592592115025	2533.31880670515	0.158615489675744	0.643745781457351	0.757433402546178
LIMLP_RS02960	LIMLP_02960		2846.73627032371	0.395839803667212	0.0814044539386683	0.324979744936753	2846.73627032371	0.728662369920253	0.0013321931140888	0.0067741463224766
LIMLP_RS02965	LIMLP_02965		2238.22654108921	0.289163441800625	0.0705302201560206	0.299804149141935	2238.22654108921	0.516734301883267	0.0012217555920863	0.006372328095296
LIMLP_RS02970	LIMLP_02970		1554.11008986508	-0.042755874841473	0.750153260702276	0.895914149435397	1554.11008986508	0.180499533008041	0.178250542768811	0.310789270128428
LIMLP_RS02975	LIMLP_02975		2747.53300035856	0.0091297785091146	0.939734657221766	0.973208657764518	2747.53300035856	0.0961252254034164	0.425942105641536	0.574903744065525
LIMLP_RS02980	LIMLP_02980		20.3390010604675	0.0116878662458573	0.972512073138216	0.987114767298289	20.3390010604675	-0.238349846273129	0.493962154495518	0.639735716912106
LIMLP_RS02985	LIMLP_02985		895.390963995742	-0.0024163235040216	0.98538727059867	0.994375048357033	895.390963995742	-0.113671349685903	0.389987193561266	0.543659123211983
LIMLP_RS02990	LIMLP_02990		560.812809070627	-0.0562749115450659	0.712067421067019	0.877254481360573	560.812809070627	-0.0350127682318768	0.818480734409238	0.883059444836917
LIMLP_RS02995	LIMLP_02995		467.245563959444	0.205181380710136	0.107626928273199	0.370843844254782	467.245563959444	0.212707674420571	0.0957033252302859	0.19224131320119
LIMLP_RS03000	LIMLP_03000		2805.4980026112	0.22920421122575	0.0777655408290431	0.316293601262479	2805.4980026112	0.245447571871671	0.0589565379755185	0.132624966203708
LIMLP_RS03005	LIMLP_03005		244.769326796304	-0.102932264616255	0.617655585981153	0.829243312549516	244.769326796304	-0.200315823952599	0.332849072351282	0.487788974162732
LIMLP_RS20315			52.6227826433571	0.0478647274803375	0.858663944822373	0.946838436287069	52.6227826433571	0.104246030759315	0.698075466696704	0.797707851890515
LIMLP_RS03010	LIMLP_03010		12.6807940225294	-0.650804942298117	0.156479976262217	0.446334682291683	12.6807940225294	-0.467598340041175	0.302035991770524	0.45362673347959
LIMLP_RS03015	LIMLP_03015		1424.08931598325	-0.286384327065159	0.0422424754853001	0.225344454335068	1424.08931598325	-0.463848440623752	0.0010255769287607	0.0055719960817045
LIMLP_RS03020	LIMLP_03020	carB	7437.76467708251	0.0392731308051241	0.822975155864968	0.929378995998453	7437.76467708251	0.188721443240186	0.282308943558143	0.430044884155207
LIMLP_RS03030	LIMLP_03030		20.4534046772138	-0.0968458857544256	0.765784395129686	0.905338636996493	20.4534046772138	-0.87220537245129	0.0139018431942498	0.0439823479221888
LIMLP_RS03045	LIMLP_03045		216.015363329059	0.243427704001347	0.159534312447336	0.450471596864056	216.015363329059	0.407735924807007	0.0180739056496726	0.0537360175300934
LIMLP_RS03050	LIMLP_03050		2.35861801800824	-0.202243701023685	0.82582778467737	0.930919928709936	2.35861801800824	0.0883580760800228	0.920865875436834	0.94920420983057
LIMLP_RS03055	LIMLP_03055		1603.37165458016	0.130369344714343	0.368354228609249	0.673103748074259	1603.37165458016	0.378755345192922	0.0088889616719475	0.0306455137528617
LIMLP_RS03060	LIMLP_03060		4510.32853996469	0.122062852591185	0.216245949762441	0.5183939347227	4510.32853996469	0.339214850095976	0.0005839566160617	0.0035552210223736
LIMLP_RS03065	LIMLP_03065		10318.6926817105	-0.226505207069441	0.12972029719221	0.407599923181548	10318.6926817105	-0.136577630683536	0.36088994256273	0.513287565366781
LIMLP_RS03070	LIMLP_03070	tuf	63136.1925678425	-0.0107339781473239	0.965274504767559	0.983868569767269	63136.1925678425	0.0930696743298189	0.705816735283381	0.804528310300328
LIMLP_RS03075	LIMLP_03075	rpsJ	13688.066156472	0.12046598940314	0.604806861384795	0.824592592115025	13688.066156472	0.260856099258451	0.262450757186455	0.408966160686192
LIMLP_RS03080	LIMLP_03080	rplC	15487.2388297381	-0.0378535827519971	0.91807784808976	0.969469137640476	15487.2388297381	-0.0509062236348771	0.889986907349934	0.929106754973073
LIMLP_RS03085	LIMLP_03085	rplD	8876.0198583772	-0.158088546107215	0.532864625769023	0.785104418354601	8876.0198583772	-0.352064432087679	0.164920668089006	0.293147691914782
LIMLP_RS03090	LIMLP_03090		7717.19714233507	-0.0337862304913274	0.7923246048511	0.913119175097565	7717.19714233507	-0.154445575829662	0.228894576801311	0.372081077427242
LIMLP_RS03095	LIMLP_03095	rplB	16234.7190367103	-0.254989019248376	0.0795312054616093	0.319086188066303	16234.7190367103	-0.351235713970206	0.0157355008015789	0.0483995900813519
LIMLP_RS03100	LIMLP_03100	rpsS	8031.94256296945	-0.140416247857504	0.372364036149212	0.67569910283233	8031.94256296945	-0.261996502599456	0.0960950042632351	0.192805381589438
LIMLP_RS03105	LIMLP_03105	rplV	7151.32288397497	-0.181630611330346	0.196114578941307	0.493541389702776	7151.32288397497	-0.394130825830517	0.0050504017389216	0.0196368655471808
LIMLP_RS03110	LIMLP_03110	rpsC	19156.284129546	-0.364219561632986	0.0109206998949573	0.104924935043392	19156.284129546	-0.467910085420612	0.0010773471038763	0.0058014664841482
LIMLP_RS03115	LIMLP_03115	rplP	7745.30024048823	-0.222261814369441	0.252448678553591	0.555595190666999	7745.30024048823	-0.303968764370188	0.117593474407553	0.225017701814453
LIMLP_RS03120	LIMLP_03120		3618.090021911	-0.243328657691621	0.226252773625083	0.528297746876177	3618.090021911	-0.472987101530609	0.0187201765952924	0.055163329095571
LIMLP_RS03125	LIMLP_03125	rpsQ	2425.30373338153	-0.377249696055631	0.03527519023003	0.202232826498755	2425.30373338153	-0.593810306607348	0.0009302147888148	0.0051224950135187
LIMLP_RS03130	LIMLP_03130	rplN	6593.47446045559	-0.242803557244107	0.223993263480935	0.52693260629439	6593.47446045559	-0.400326520732382	0.0450194870190181	0.107428854317931
LIMLP_RS03135	LIMLP_03135		13996.1002679656	-0.289532268565122	0.0928089470176413	0.346725862410912	13996.1002679656	-0.27448207816119	0.111079337869959	0.215260436604682
LIMLP_RS03140	LIMLP_03140	rplE	11000.2615369009	-0.283989603129075	0.203947836034964	0.503933119560104	11000.2615369009	-0.524752731241551	0.0189207680640532	0.0557094550014986
LIMLP_RS20330			3755.23499389814	-0.26690982303965	0.342745752444657	0.646032391417368	3755.23499389814	-0.588939177900793	0.0363689067867324	0.0919243111630939
LIMLP_RS03150	LIMLP_03150	rpsH	9336.5448910601	-0.25701244881536	0.16903666041923	0.462040456273472	9336.5448910601	-0.509101322803324	0.0064568371140863	0.0238361095081184
LIMLP_RS03155	LIMLP_03155	rplF	14628.4182519247	-0.342540840276968	0.0225894605158666	0.163315089788968	14628.4182519247	-0.560657536418294	0.0001903167653395	0.0014065718831066
LIMLP_RS03160	LIMLP_03160		4760.11310620478	-0.431525381241562	0.0250324350054749	0.17474841339386	4760.11310620478	-0.809856763703347	2.63578174782354e-05	0.0002718429141611
LIMLP_RS03165	LIMLP_03165	rpsE	6578.66987986278	-0.350379067444743	0.132297086993021	0.411428164064325	6578.66987986278	-0.70798937273876	0.0023631994605163	0.0106256665398341
LIMLP_RS03170	LIMLP_03170	rpmD	4576.44572218726	-0.151783619981994	0.419033076090633	0.709483625217153	4576.44572218726	-0.467096626016638	0.0129412731371458	0.0415189703196127
LIMLP_RS03175	LIMLP_03175	rplO	15734.0893147323	-0.405314210529744	0.0116897819933399	0.108876005249194	15734.0893147323	-0.645426500876741	5.96217813344974e-05	0.0005441978091306
LIMLP_RS03180	LIMLP_03180	secY	13633.6330944853	-0.424117120588941	0.0043328696648356	0.0601494568300954	13633.6330944853	-0.790653820743476	1.05867435671704e-07	2.38593831874932e-06
LIMLP_RS03185	LIMLP_03185		10799.1047151206	-0.0932887911982894	0.557322596812117	0.800151317719638	10799.1047151206	-0.217206853872922	0.171909660162002	0.302332451469879
LIMLP_RS03190	LIMLP_03190	infA	3050.38533050393	-0.136531438199313	0.427580202700869	0.717744974740632	3050.38533050393	-0.36225073187248	0.0354478689893313	0.0902511643514982
LIMLP_RS03195	LIMLP_03195	rpmJ	1917.76586396565	-0.0848379333662418	0.614207663423671	0.828164284984772	1917.76586396565	-0.308417454094343	0.0672492215106347	0.146417645702262
LIMLP_RS03200	LIMLP_03200	rpsM	8006.89355013358	-0.190387976993665	0.248791045628017	0.551174822565467	8006.89355013358	-0.458108519643062	0.0055384305130319	0.0209977256522116
LIMLP_RS03205	LIMLP_03205	rpsK	8848.62953548058	-0.374525699142232	0.039616525152695	0.215558768006691	8848.62953548058	-0.75355234698725	3.4960143393319e-05	0.0003445402545723
LIMLP_RS03210	LIMLP_03210	rpsD	12440.2562702943	-0.474613987766577	0.0009254261596343	0.0248436096237131	12440.2562702943	-0.794579199821045	2.97254683639596e-08	7.64279471808566e-07
LIMLP_RS03215	LIMLP_03215		15947.7041500429	-0.350443510910569	0.0030696129457256	0.0491541967756337	15947.7041500429	-0.664009874276613	2.05410279230111e-08	5.49605799187793e-07
LIMLP_RS03220	LIMLP_03220	rplQ	9510.97843921528	-0.293127850136687	0.0165937261902452	0.137869438641321	9510.97843921528	-0.56936821852971	3.3106907751601e-06	4.56125736607907e-05
LIMLP_RS03230	LIMLP_03230		523.401044020051	-0.155789252641808	0.301114954418599	0.603734262448622	523.401044020051	-0.154750692505346	0.304872561078578	0.455810696354582
LIMLP_RS03235	LIMLP_03235		30.8413119404833	-0.424806654847013	0.176326413355091	0.471279454728725	30.8413119404833	-0.248008607285159	0.425041375244532	0.573900170494743
LIMLP_RS03240	LIMLP_03240		284.96615313916	-0.123653595771406	0.450838375331495	0.738784070168441	284.96615313916	-0.300032379288712	0.0690045290455134	0.149427957025605
LIMLP_RS03250	LIMLP_03250		2891.98336605251	0.111017403696362	0.485786533902644	0.760551730393891	2891.98336605251	0.267136219730097	0.0934142869416296	0.188845825926849
LIMLP_RS03255	LIMLP_03255		693.195378953121	0.352481726296546	0.0444850636858499	0.233354838386549	693.195378953121	0.5638075655183	0.0012876690394777	0.0066122076837319
LIMLP_RS03260	LIMLP_03260	pyrB	877.600153161644	0.288280496008504	0.0271706732500283	0.182474971009298	877.600153161644	0.389871541004632	0.002796039991015	0.0121587632191652
LIMLP_RS03265	LIMLP_03265		716.537862864386	-0.157215110313931	0.287300187358491	0.588119584636479	716.537862864386	-0.196971032621637	0.183061534265578	0.316757185594136
LIMLP_RS03270	LIMLP_03270		335.686640759808	0.0521085760118741	0.781918470469929	0.910072384315901	335.686640759808	0.0994303967324938	0.597385342401515	0.723807400057344
LIMLP_RS03275	LIMLP_03275		589.900489378426	0.526811263537308	0.001697723551978	0.0338709764386433	589.900489378426	0.589753825711327	0.0004415221966052	0.0028181775171429
LIMLP_RS23405			50.040022620706	-0.0953053643072993	0.720027382436788	0.881858427801648	50.040022620706	-0.448971476699835	0.100301688615193	0.198698570338616
LIMLP_RS03285	LIMLP_03285		1279.96773095529	0.112987896333598	0.459989473015974	0.747766320344595	1279.96773095529	0.12791053316576	0.40303547408405	0.55716869211695
LIMLP_RS03290	LIMLP_03290		351.42770710052	-0.587075749666133	9.91314313503419e-05	0.0062523336264154	351.42770710052	-1.10184072712255	7.75979935592151e-13	5.9022973850978e-11
LIMLP_RS03295	LIMLP_03295		487.857950834874	-0.273970312496857	0.175257213364099	0.468764898162876	487.857950834874	-0.92788204259988	5.44117586731824e-06	6.90461253608253e-05
LIMLP_RS03300	LIMLP_03300		820.087582930542	-0.354782658601715	0.185778189398542	0.480564625258807	820.087582930542	-0.821555170047073	0.0022374198366527	0.0102494602554818
LIMLP_RS03305	LIMLP_03305		2872.64565251552	0.0642594299132851	0.709171164677306	0.875611742386487	2872.64565251552	0.0376759086943383	0.826935221667284	0.888243746486395
LIMLP_RS03310	LIMLP_03310		11848.4460026371	0.331112765754318	0.0843820225396041	0.332469547216881	11848.4460026371	0.471284852513229	0.0140301611949755	0.0442115853044321
LIMLP_RS03315	LIMLP_03315		4194.54056749437	0.0019240291521488	0.986839973904808	0.994466669811331	4194.54056749437	-0.0176000712933172	0.880097759862493	0.923609347875241
LIMLP_RS03320	LIMLP_03320		3358.30927204011	0.183369152502446	0.207106289091967	0.506448600051066	3358.30927204011	0.490334826455055	0.0007362428831575	0.004233106718753
LIMLP_RS03325	LIMLP_03325		12.1839488529859	-0.223155933038818	0.613114545511905	0.827228826926817	12.1839488529859	-0.132391082560364	0.763402698840668	0.845780686393981
LIMLP_RS03330	LIMLP_03330		145.09510520112	0.0056826313529552	0.970184909694907	0.986669945764932	145.09510520112	-0.179008893604822	0.246689986477345	0.391212527729456
LIMLP_RS03335	LIMLP_03335		1940.22517825535	-0.174332295632893	0.077253106253955	0.315493390305581	1940.22517825535	-0.397888912830438	5.90421586709175e-05	0.0005416153801696
LIMLP_RS03340	LIMLP_03340		4179.43301340754	0.207009481363882	0.150925324103196	0.437671452184884	4179.43301340754	0.318749345214215	0.0269774113668047	0.073230133011304
LIMLP_RS03345	LIMLP_03345		2883.51781207724	0.104597423888812	0.760781594951562	0.903288976640049	2883.51781207724	0.0297063748572507	0.931099934961966	0.955168829037971
LIMLP_RS03350	LIMLP_03350		3355.59523795387	0.0052725374395162	0.977623385008267	0.990922537108602	3355.59523795387	0.0681422002574596	0.716974133608369	0.810174113836012
LIMLP_RS03355	LIMLP_03355		352.40521329118	-0.293243544613676	0.117562389372429	0.388029388756764	352.40521329118	-0.403223801744326	0.03189886950126	0.0831876946779286
LIMLP_RS03360	LIMLP_03360		1257.20705591404	0.436219384846003	0.0064086114610692	0.0767142309651274	1257.20705591404	1.00997594833904	2.47928812082398e-10	1.04044608380785e-08
LIMLP_RS03365	LIMLP_03365		10.932930543712	-0.178616376855021	0.681862186471648	0.859700814768317	10.932930543712	-1.13099887244839	0.0202828617606932	0.0587253991183908
LIMLP_RS03370	LIMLP_03370		3738.62862650554	0.149744535299438	0.384898365214071	0.688180181878831	3738.62862650554	0.323178070601541	0.0607027076292649	0.135701432293214
LIMLP_RS23410			3548.29182009384	0.10299399507383	0.467596802568862	0.75149283007721	3548.29182009384	0.110948009021823	0.433980322760189	0.582407131595238
LIMLP_RS03380	LIMLP_03380	tmk	332.685805529298	0.656800027994816	0.0008224748181905	0.0236905954294254	332.685805529298	1.0030123953337	2.89084721834515e-07	5.73613217074899e-06
LIMLP_RS03390	LIMLP_03390		16853.8682257272	0.328369592222512	0.0928810856635894	0.346725862410912	16853.8682257272	0.607453517326717	0.0018786029820175	0.0089307024574816
LIMLP_RS03395	LIMLP_03395	ruvB	4008.14734482526	0.137134082503529	0.605000169293265	0.824592592115025	4008.14734482526	0.360799342470951	0.173520699773167	0.304432520361284
LIMLP_RS03400	LIMLP_03400		2120.37746300746	-0.0283762347227066	0.93833393399124	0.972978470037494	2120.37746300746	-0.0474850419485594	0.896998495055603	0.932500428658316
LIMLP_RS03410	LIMLP_03410		403.826541842867	-0.466259976291369	0.0166153253909015	0.137869438641321	403.826541842867	-0.402002309977703	0.0388851383255457	0.0963812899026255
LIMLP_RS03420	LIMLP_03425		1563.60720785705	0.161149675554008	0.221139671998419	0.525324616387604	1563.60720785705	0.157120400141231	0.233092461069837	0.377225432343074
LIMLP_RS03425	LIMLP_03430		2992.45901631854	0.183601017451961	0.265599902019149	0.568408700042152	2992.45901631854	0.287854685500455	0.0808824510093122	0.16835908131984
LIMLP_RS03430	LIMLP_03435		290.480597905279	0.300783391270213	0.176870037500382	0.471738396220024	290.480597905279	0.507118368158501	0.022514765914374	0.0635741766074089
LIMLP_RS03435	LIMLP_03440		564.401632860329	0.532980863069906	0.0093863345128468	0.0941469980945156	564.401632860329	0.767556715159606	0.0001794209219337	0.0013451042833265
LIMLP_RS03440	LIMLP_03445		253.908934919937	-0.210062596736991	0.383312896928903	0.686017346415404	253.908934919937	-0.0115854913354025	0.96157180000492	0.973064555644329
LIMLP_RS03445	LIMLP_03450		1907.7699201397	-0.0581266309932303	0.672499360233569	0.854907786982159	1907.7699201397	0.0874455803419242	0.524580566249843	0.664238680612169
LIMLP_RS03450	LIMLP_03455	rlmJ	758.723459635194	-0.324778243168108	0.0511754747932566	0.253057634221214	758.723459635194	-0.324479304682149	0.0515266756520047	0.119976972452468
LIMLP_RS03455	LIMLP_03460		3391.72143480182	0.296239526746468	0.0101843559437417	0.100118366474096	3391.72143480182	0.436490742882866	0.000152204239266	0.0011798252177504
LIMLP_RS03460	LIMLP_03465	msrB	1276.53133496249	0.216027270179983	0.0684975869314642	0.295259374128425	1276.53133496249	0.421674265575456	0.0003690005465391	0.0024629268654741
LIMLP_RS03465	LIMLP_03470		1110.61939879464	-0.0527383092381559	0.809775659255262	0.92303806804276	1110.61939879464	0.132095606187684	0.546343846638314	0.68311691235496
LIMLP_RS03470	LIMLP_03475		2554.81299218239	-0.0980657709934164	0.551843273071491	0.799468499428832	2554.81299218239	0.0638665445951134	0.698294794478797	0.797707851890515
LIMLP_RS03475	LIMLP_03480		5679.47014155777	-0.194230548146401	0.201847668704651	0.501323699619511	5679.47014155777	-0.0221748823358946	0.88412761351103	0.925709755356688
LIMLP_RS03490	LIMLP_03495		1739.63517808743	-0.0572260961375269	0.604493204190217	0.824592592115025	1739.63517808743	-0.0365969784715409	0.740555693596684	0.828614415360556
LIMLP_RS03495	LIMLP_03500		2090.59354329829	0.001764197081798	0.987686328195327	0.994494139006811	2090.59354329829	-0.0653896772033969	0.567650656031311	0.701284557824249
LIMLP_RS23420			7.99343838032575	0.461475043777895	0.449016243985326	0.736790250242888	7.99343838032575	-0.17848984751567	0.783514572292812	0.860593171913675
LIMLP_RS03500	LIMLP_03505		773.424533849078	0.0997823880386465	0.557149079783594	0.800151317719638	773.424533849078	0.188039356337457	0.268386641056795	0.415379239719525
LIMLP_RS03505	LIMLP_03510		22.0748334239764	-0.838229035591252	0.020724009178701	0.157304277570556	22.0748334239764	-0.748797715683775	0.0379600037145494	0.0948213875768353
LIMLP_RS03515	LIMLP_03520	murD	2033.55111172142	-0.256953794978975	0.157719437209338	0.448280723161795	2033.55111172142	-0.329415033909542	0.0702250287759729	0.151800817087671
LIMLP_RS03520	LIMLP_03525		2033.98238415257	-0.0324932595560177	0.830326612050205	0.932542778816572	2033.98238415257	-0.226752192481415	0.135271057003594	0.249683836764469
LIMLP_RS03525	LIMLP_03530		4050.5152117623	-0.163315813628152	0.27555665123802	0.578914029353989	4050.5152117623	-0.240323166729787	0.108713834661526	0.21191362004764
LIMLP_RS03530	LIMLP_03535	rlmN	629.92636141377	0.191512609637852	0.286431672925026	0.587176888180388	629.92636141377	0.32966183207751	0.0662360174841745	0.144902572504079
LIMLP_RS03535	LIMLP_03540		350.452212094567	0.0737688670846545	0.622069800579661	0.829243312549516	350.452212094567	0.432904828554613	0.0035483318168274	0.0147719036068838
LIMLP_RS03540	LIMLP_03545		2444.20533137322	0.1849123203385	0.258974730543966	0.560656504252551	2444.20533137322	0.417610769425224	0.0107516765493651	0.0359143376777053
LIMLP_RS03545	LIMLP_03550		3501.25699709278	0.159372204344069	0.311430070306515	0.611307089617789	3501.25699709278	0.394487345153269	0.0121922442232756	0.0396383647900083
LIMLP_RS03550	LIMLP_03555		799.915589298119	-0.266424083545131	0.164504438149901	0.456734375426076	799.915589298119	-0.27574511251885	0.150431020718604	0.272437363704636
LIMLP_RS03555	LIMLP_03560		1207.72838707712	0.115474706888107	0.404207881491285	0.699324971297884	1207.72838707712	0.0880248873143979	0.525174673455853	0.664614465437546
LIMLP_RS03565	LIMLP_03570		7.84934401386041	-0.195898673354517	0.674646258549908	0.855551750595941	7.84934401386041	-0.987523900296255	0.0584824248194392	0.131802057417144
LIMLP_RS03570	LIMLP_03575	rplU	2867.63559173696	-0.0798134299082076	0.598806464213852	0.820969733700628	2867.63559173696	-0.0250558434887794	0.868813956423925	0.917304729584659
LIMLP_RS03575	LIMLP_03580		2917.28535200517	-0.235932403190587	0.0684556574846419	0.295259374128425	2917.28535200517	-0.266277334192361	0.0398256468452132	0.0981259083754613
LIMLP_RS03580	LIMLP_03585	rpmA	1174.67882724442	-0.209542471438178	0.290221653194935	0.591385841889134	1174.67882724442	-0.322525640411717	0.103791295370893	0.204281412075003
LIMLP_RS03585	LIMLP_03590	obgE	1693.60825122857	-0.0569385426921973	0.724300511631061	0.884126100957875	1693.60825122857	-0.246212850838863	0.127648366034742	0.239023926789894
LIMLP_RS03590	LIMLP_03595	proB	1710.08878485706	0.0355378995532748	0.772230070327646	0.90831571738603	1710.08878485706	0.0036110626049577	0.976551656356009	0.982742584717693
LIMLP_RS03595	LIMLP_03600		2741.87315324067	-0.0694451235050492	0.474729707388629	0.753909596205256	2741.87315324067	0.0079762683207423	0.934554918472924	0.956562940102227
LIMLP_RS03600	LIMLP_03605	nadD	549.606099053435	-0.229934531017344	0.182840425990966	0.477373019632363	549.606099053435	-0.0668452208066599	0.698197626227478	0.797707851890515
LIMLP_RS03605	LIMLP_03610		3289.11801043065	0.156015912529057	0.200878635284982	0.50027823835298	3289.11801043065	0.141890561335025	0.244858906082464	0.390213821958567
LIMLP_RS23425	LIMLP_03620		8.18111370980896	-0.680257056485877	0.17998122402832	0.475478617168884	8.18111370980896	-0.478990588076745	0.336193133976733	0.491324605066644
LIMLP_RS03620	LIMLP_03625		6478.98511035765	0.635663262899947	0.0009625591440878	0.0250752812456932	6478.98511035765	1.14427135841213	2.7756051216133904e-09	9.29329774535195e-08
LIMLP_RS03625	LIMLP_03630	tpx	2733.09463646179	0.306690835779087	0.0267280179658453	0.180800787705746	2733.09463646179	0.41083236431875	0.0029953222281731	0.012859159107965
LIMLP_RS03630	LIMLP_03635	ilvB	9092.14031817866	1.94048127706184	0.0104147866619512	0.10172675612504	9092.14031817866	2.79839190509105	0.0002204237753511	0.0015779749094256
LIMLP_RS03635	LIMLP_03640		1226.69327409613	1.6077567558112	0.0122815953536752	0.111614025833998	1226.69327409613	2.68911891224537	2.80173420350746e-05	0.0002849340272146
LIMLP_RS03640	LIMLP_03645		3509.10154418139	0.478246032651138	0.0028511701797233	0.0462780388267667	3509.10154418139	0.619753633985265	0.0001102953598491	0.0009069557630842
LIMLP_RS03650	LIMLP_03655		22559.9481047997	0.0567159618824858	0.628172913568219	0.829243312549516	22559.9481047997	0.128854607487187	0.271197305382804	0.418134021094855
LIMLP_RS03655	LIMLP_03665		548.832768573966	-0.0443668525066569	0.748694407576023	0.8951654218102	548.832768573966	-0.0468782852237954	0.735331654040102	0.824538043274082
LIMLP_RS03660	LIMLP_03670		4691.91695154407	0.446783394545372	0.005090227940012	0.0674760562407016	4691.91695154407	0.622166161808296	9.55640083376517e-05	0.0007965849188145
LIMLP_RS03665	LIMLP_03675		929.998001724344	-0.114474066983093	0.593752260527702	0.817725199240529	929.998001724344	-0.34166064719887	0.111979495386318	0.216545094097165
LIMLP_RS03670	LIMLP_03680		887.719490365362	0.579943702553162	0.0041580175139648	0.0590697351886599	887.719490365362	0.892137669785391	1.01755798454189e-05	0.0001190738526141
LIMLP_RS03675	LIMLP_03685		3326.23548071348	0.685979959830962	0.0002653964155559	0.0106479375076361	3326.23548071348	1.18773209250954	2.65293316210682e-10	1.0846059320484e-08
LIMLP_RS03680	LIMLP_03690		683.784785880281	0.271734898805007	0.0390569240993048	0.214109354184027	683.784785880281	0.216871967538672	0.100171477317105	0.198548351620386
LIMLP_RS03685	LIMLP_03695		525.778469816307	0.115914032105858	0.376676723962401	0.681489950042977	525.778469816307	0.0738016490583029	0.574349896577315	0.706235730371996
LIMLP_RS03690	LIMLP_03700		872.874134187152	0.308616741799538	0.0049792227296134	0.066347234254813	872.874134187152	0.30783009529411	0.0051328365079441	0.0198812404544527
LIMLP_RS03695	LIMLP_03705		5356.08565301376	-0.275751758513142	0.0117960461558318	0.109401854334161	5356.08565301376	-0.729680507059776	2.95530513463335e-11	1.5637418908038202e-09
LIMLP_RS03700	LIMLP_03710		6013.28469162862	-0.195507046122797	0.0254879307731374	0.177588616894512	6013.28469162862	-0.573725074569183	6.15545323907484e-11	3.12132774664754e-09
LIMLP_RS03705	LIMLP_03715	nuoL	6422.6285457319	-0.104698977810541	0.466329189176187	0.751022439206996	6422.6285457319	-0.34776588926208	0.0155931441930552	0.048004226050107
LIMLP_RS03710	LIMLP_03720	nuoK	1463.45570283677	-0.0501144331989689	0.732442252369783	0.8893071710682	1463.45570283677	-0.278955603370663	0.0575952875671012	0.130608940936327
LIMLP_RS03715	LIMLP_03725		5390.19774109838	0.0496818727574708	0.712907743989951	0.877254481360573	5390.19774109838	-0.0725119633287736	0.59140340111199	0.719460835329459
LIMLP_RS03720	LIMLP_03730	nuoH	5164.23980701858	-0.0794716360549604	0.593618331504743	0.817725199240529	5164.23980701858	-0.301537069064623	0.0430287558742629	0.103763532164421
LIMLP_RS03725	LIMLP_03735	nuoF	7387.74252914695	-0.0910108380205828	0.688420914016133	0.863742161558873	7387.74252914695	-0.264130128316206	0.244586683211934	0.389950209784616
LIMLP_RS03730	LIMLP_03740	nuoE	1958.09900632144	-0.0591988029117996	0.727225486825441	0.885623833355465	1958.09900632144	-0.329742168222393	0.0523660940124597	0.121543934672276
LIMLP_RS03735	LIMLP_03745		8846.05669394334	0.134936147812593	0.465253948695431	0.751022439206996	8846.05669394334	-0.0102178400655751	0.955909964860905	0.97026057317408
LIMLP_RS03740	LIMLP_03750		4150.69536765194	0.286713591832671	0.156242514477356	0.446334682291683	4150.69536765194	0.360941579457386	0.07427171495053	0.158647421492855
LIMLP_RS03745	LIMLP_03755		4712.5704146032	0.410433192193387	0.0277950482194264	0.184629959710531	4712.5704146032	0.48189781635243	0.0097855181290516	0.0332652948688709
LIMLP_RS03750	LIMLP_03760		1198.19684430432	-0.236309264932585	0.300274780608754	0.603734262448622	1198.19684430432	-0.380701964209523	0.0954185801928416	0.191835482535278
LIMLP_RS03755	LIMLP_03765		877.82398433659	-0.0221240536419433	0.910144697482215	0.967167529452001	877.82398433659	-0.123069410204193	0.530614927184226	0.669642274161635
LIMLP_RS03760	LIMLP_03770		1681.54975180908	0.249493505102266	0.110221014034877	0.376090581533958	1681.54975180908	0.273979933781944	0.079477690764082	0.166288280217572
LIMLP_RS03765	LIMLP_03775		1634.04555306215	-0.0207422536059703	0.887039031568037	0.959010809669797	1634.04555306215	-0.0805724227360226	0.581339283192699	0.711760470468325
LIMLP_RS03770	LIMLP_03780		5234.5477697986	-0.242577391633922	0.0883502331509477	0.338830568523225	5234.5477697986	-0.305597895473298	0.0318368880513137	0.0830854026271238
LIMLP_RS03780	LIMLP_03790		1640.45192378503	0.155615530601744	0.478713528054133	0.757303124114855	1640.45192378503	0.234905092967878	0.284913135259035	0.432883003258734
LIMLP_RS03785	LIMLP_03795		69.5349485178317	0.0615920934104314	0.754765655720472	0.899490602950761	69.5349485178317	-0.0156894392378613	0.937313890545241	0.95804395699347
LIMLP_RS03790	LIMLP_03800		1513.86462748382	0.328519197552979	0.0079975148169457	0.088862348698614	1513.86462748382	0.449984572686606	0.0002782118175314	0.0019384567668076
LIMLP_RS03795	LIMLP_03805		1328.24112684785	0.289422221909136	0.0777573730358399	0.316293601262479	1328.24112684785	0.643807364307475	8.51588818550261e-05	0.0007230583201225
LIMLP_RS03800	LIMLP_03810		675.273175499036	-0.177148691587063	0.23988576808742	0.541969640648001	675.273175499036	-0.294549377198084	0.0513436237388743	0.119627039100593
LIMLP_RS03805	LIMLP_03815		5334.06601121213	0.140976731345659	0.41811621656764	0.70872310362164	5334.06601121213	0.182866646183481	0.29359268331411	0.442570968942947
LIMLP_RS03810	LIMLP_03820		7003.66269056913	0.253702135284083	0.128415002435467	0.406483588958493	7003.66269056913	0.422388645253248	0.0113560832320027	0.0373859872678467
LIMLP_RS03815	LIMLP_03825		286.531253128614	0.0300380406648822	0.914093340822738	0.967629686095627	286.531253128614	-0.107282046526685	0.700572986707482	0.799809873192313
LIMLP_RS03820	LIMLP_03830		27.5218514990774	-0.533040877671937	0.0500963239207094	0.250207494712052	27.5218514990774	-0.901671171012186	0.001726069934548	0.0083579327997811
LIMLP_RS03825	LIMLP_03835		895.923652092507	-0.244851355118935	0.105073922252967	0.366214582005852	895.923652092507	-0.536831665939607	0.0004052438600183	0.0026450304449092
LIMLP_RS03830	LIMLP_03840		2497.63171628522	-0.250346287532486	0.119842503668904	0.390316664491676	2497.63171628522	-0.409656179944127	0.0109995559953429	0.0365171734960934
LIMLP_RS03835	LIMLP_03845		12463.094016216	0.272459039190092	0.101668923738064	0.361786784179018	12463.094016216	0.412461096227217	0.0132115555702703	0.042274662039489
LIMLP_RS03840	LIMLP_03850		10448.954004271	0.226753532838016	0.171014784526872	0.46344727037028	10448.954004271	0.49007314024397	0.0030853942270252	0.0131041057206949
LIMLP_RS03845	LIMLP_03855		1882.18820030308	-0.0621268706664988	0.6897507242488	0.864003016417697	1882.18820030308	-0.191718222496794	0.218488031535942	0.360402172653283
LIMLP_RS03865	LIMLP_03875		2832.79397526298	0.189673004540616	0.241059805809321	0.542215057053693	2832.79397526298	0.174254119884695	0.28156085801688	0.429756978519912
LIMLP_RS03870	LIMLP_03880	mtnC	1065.16864892676	-0.0114971753511214	0.934325578491017	0.971581511555312	1065.16864892676	0.084429295734921	0.544918919881855	0.681568679852227
LIMLP_RS03875	LIMLP_03885		1599.33148012577	0.275036844069734	0.0368281259479116	0.20654299206732	1599.33148012577	0.37744898509539	0.0041569385047042	0.0168259229275779
LIMLP_RS03885	LIMLP_03895		1319.78483703958	-0.0754795403427081	0.77772798249128	0.910072384315901	1319.78483703958	-0.49937534885258	0.0621999282290155	0.13856143743921
LIMLP_RS03890	LIMLP_03900		1361.55673249916	-0.0162734451032703	0.950698553625862	0.976371425960063	1361.55673249916	-0.182171445969298	0.489109998594977	0.636854709297525
LIMLP_RS03900	LIMLP_03910		1178.2339520664	-0.206637376915985	0.0690340239738723	0.29652143709248	1178.2339520664	-0.463368226735974	5.00012684516634e-05	0.0004717173930672
LIMLP_RS03905	LIMLP_03915		1538.156581064	-0.201249791140917	0.159461293370089	0.450471596864056	1538.156581064	-0.225009589180496	0.115930814663152	0.222535964424378
LIMLP_RS22500	LIMLP_03920		147.735201951417	-0.254823758368729	0.222281147001076	0.525996304007351	147.735201951417	-0.49185595063586	0.0199139742291601	0.0581049220162591
LIMLP_RS03915	LIMLP_03925		1301.23472401956	-0.356088263648359	0.0085398650886176	0.0919395847241387	1301.23472401956	-0.482709308810346	0.0003739695011736	0.0024869993602642
LIMLP_RS03920	LIMLP_03930		2886.87518710616	0.001069484355714	0.993561419882834	0.996592874944165	2886.87518710616	0.0354106395331163	0.789342861321135	0.86290879984777
LIMLP_RS03925	LIMLP_03935		7024.96788494621	0.328612325960561	0.020662143526083	0.157161429195269	7024.96788494621	0.390226810004767	0.0059955305710478	0.0223590246933069
LIMLP_RS03930	LIMLP_03940	rimP	14311.5498059701	0.0327795021279813	0.823368881318177	0.929465509126692	14311.5498059701	0.094024357012268	0.521997927536222	0.66222251994816
LIMLP_RS03935	LIMLP_03945	nusA	27046.778309423	0.0363585990581402	0.851169531384611	0.943132005792174	27046.778309423	0.0282747221259454	0.883993980711456	0.925709755356688
LIMLP_RS03940	LIMLP_03950	infB	50360.6744182845	0.114045379021196	0.68938015319916	0.864003016417697	50360.6744182845	0.190749579182358	0.503799489866079	0.647438203977844
LIMLP_RS03945	LIMLP_03955	rbfA	4063.06382042289	-0.145989193050486	0.392475979063055	0.693175821284907	4063.06382042289	-0.257079607520282	0.13223767041475	0.24532506843712
LIMLP_RS03950	LIMLP_03960	truB	2700.26063778804	-0.495358906302656	0.0028286249361809	0.0462780388267667	2700.26063778804	-0.622991980460702	0.0001751232815346	0.0013155866273315
LIMLP_RS03955	LIMLP_03965	rpsO	2589.76757032195	-0.0891848041107363	0.613030437579673	0.827228826926817	2589.76757032195	-0.131881798317637	0.454647782561317	0.603606928775044
LIMLP_RS03960	LIMLP_03970	pnp	61070.71712349	0.0678981532039797	0.653359445746936	0.844344625953419	61070.71712349	0.155952875419305	0.302293575063227	0.45362673347959
LIMLP_RS03965	LIMLP_03975		3833.30555514075	-0.373630972808183	0.0118484134841343	0.109401854334161	3833.30555514075	-0.623579609727875	2.71288814048329e-05	0.0002782234438456
LIMLP_RS03970	LIMLP_03980		338.598036013303	-0.2087362365226	0.222800898517291	0.525996304007351	338.598036013303	-0.258402997280638	0.132196209080201	0.24532506843712
LIMLP_RS03975	LIMLP_03985		2688.65391106846	0.335960769163841	0.0089696438878133	0.0935658221838741	2688.65391106846	0.409071523885806	0.0014618093494785	0.0072910736816206
LIMLP_RS03985	LIMLP_03995		6792.14176611219	0.0030738476914973	0.986261794477355	0.994466669811331	6792.14176611219	0.0109949403181241	0.950890112783182	0.966508853499833
LIMLP_RS03995	LIMLP_04005	gltB	19969.4421345447	0.145616854234861	0.18410414722016	0.478408712811959	19969.4421345447	0.351447296838292	0.001345400340657	0.0068223008940818
LIMLP_RS04000	LIMLP_04010		6289.83864243192	0.494415086785675	0.0222445378892227	0.162872335415979	6289.83864243192	0.656785397402367	0.0023880970841746	0.0107112315163658
LIMLP_RS04005	LIMLP_04015		3745.68657922165	0.163743852655495	0.20045927306532	0.500257557048177	3745.68657922165	0.402493421783693	0.0016392770275783	0.0080335576210584
LIMLP_RS04010	LIMLP_04020		2570.46857922496	0.126643862831575	0.40214888430264	0.697870940153122	2570.46857922496	0.0551280062953024	0.715461143009465	0.809717493219949
LIMLP_RS04015	LIMLP_04025		98.1146537787401	-0.0550539216417072	0.773677350617969	0.909446502453412	98.1146537787401	-0.164102283242601	0.39651035038519	0.550650167081145
LIMLP_RS04020	LIMLP_04030		521.490413853721	0.259625117296737	0.168661699042541	0.461607093856309	521.490413853721	0.236668833787834	0.209906558880297	0.349858253921829
LIMLP_RS04025	LIMLP_04035		3986.53048361657	0.0316842063562883	0.798371572559647	0.915867431934559	3986.53048361657	0.140827848739508	0.256105515591617	0.402291722597412
LIMLP_RS04030	LIMLP_04040		4124.67488868357	-0.0777460097382784	0.421108773450561	0.71179080179074	4124.67488868357	-0.0362452024735992	0.707636040315612	0.805367920830157
LIMLP_RS04035	LIMLP_04045	recD	2834.47528342195	-0.169119267854791	0.129838047291192	0.407599923181548	2834.47528342195	-0.175437031793489	0.116247924449449	0.223027415746157
LIMLP_RS04040	LIMLP_04050		4822.36296137045	0.10924900196916	0.33340568118481	0.636750283797682	4822.36296137045	0.248388114278038	0.0278246483897321	0.0749304523657046
LIMLP_RS04045	LIMLP_04055		2400.5370447691	0.118451329734608	0.443372275864412	0.732640222015993	2400.5370447691	0.39843555911597	0.0098769659884077	0.0335290931379184
LIMLP_RS04050	LIMLP_04060		2413.53344970396	0.0786755850951629	0.560170848553043	0.80130897641241	2413.53344970396	0.390273826100269	0.0038141193547081	0.0156640604769848
LIMLP_RS04055	LIMLP_04065		270.314138129697	-0.30251966699726	0.115616699449556	0.384685594089773	270.314138129697	-0.015708150322732	0.934529791296465	0.956562940102227
LIMLP_RS04065	LIMLP_04075		846.913992650842	-0.248825558915355	0.178690641849402	0.474127567872214	846.913992650842	-0.375444240423364	0.0429180169735105	0.103634718798732
LIMLP_RS04070	LIMLP_04080		566.400345766465	0.197933442910883	0.149907208506454	0.43624699388233	566.400345766465	0.071118161400479	0.606193498192445	0.730963047052788
LIMLP_RS04075	LIMLP_04085		455.790817089958	0.088553699857503	0.44126254215481	0.732422547943235	455.790817089958	0.16822124802287	0.143119297221492	0.261919074764746
LIMLP_RS04080	LIMLP_04090	thiC	11938.3935555641	0.623320361812469	0.0261350159010909	0.179469755977751	11938.3935555641	0.850725488565009	0.0023994198464506	0.0107488120974126
LIMLP_RS04085	LIMLP_04095		686.1794774648	0.089299033472941	0.536753506726923	0.788250371939396	686.1794774648	-0.14890455852618	0.305275231423044	0.456039226647109
LIMLP_RS23255	LIMLP_04100		81.1892032918417	-0.200203924833288	0.310045625163294	0.609578220389881	81.1892032918417	-0.638955940642037	0.0018009915735326	0.0086746968799047
LIMLP_RS04095	LIMLP_04105		273.378362721734	0.0006604500791058	0.997346246385961	0.998713972999217	273.378362721734	-0.210022021601931	0.293058671974108	0.441948455752775
LIMLP_RS04100	LIMLP_04110		1002.92588704343	0.30183268634735	0.044351238171915	0.232987583547714	1002.92588704343	0.385356933235123	0.0102327525840255	0.0345284470279827
LIMLP_RS04105	LIMLP_04115		725.717099137822	0.0206615725825072	0.930079880944635	0.971348753514312	725.717099137822	-0.295459504812376	0.210552296074813	0.350696365405631
LIMLP_RS04110	LIMLP_04120		74.4448773898843	-0.22306239820528	0.347810771083295	0.651681853249808	74.4448773898843	-0.134273525346743	0.571257040573723	0.703496298770427
LIMLP_RS04115	LIMLP_04125		95.2727022371933	0.337041032915531	0.107471595616708	0.370843844254782	95.2727022371933	0.249121109401197	0.236937794645995	0.381271853251502
LIMLP_RS04120	LIMLP_04130		1417.98302904249	0.952594201416132	8.126598729746841e-09	3.29669021803397e-06	1417.98302904249	1.12620037800904	9.12009722450044e-12	5.84166227485107e-10
LIMLP_RS04125	LIMLP_04135		581.038758176397	0.176264255962443	0.268551901058124	0.572712027314959	581.038758176397	0.184629427392684	0.24677141916213	0.391212527729456
LIMLP_RS04130	LIMLP_04140		1713.73796791265	0.464296455386095	0.0002888982255258	0.0112216585893965	1713.73796791265	0.609759957444614	1.9027530289876e-06	2.93648057028335e-05
LIMLP_RS04135	LIMLP_04145		2889.01901988355	-0.0610164361754692	0.608373961750333	0.826636894064186	2889.01901988355	-0.315251586970158	0.0082221421331403	0.0288408616896691
LIMLP_RS04140	LIMLP_04150		1552.1358182441	-0.232017498381871	0.0880491966105937	0.338289788134079	1552.1358182441	-0.446554913604422	0.0010555217095023	0.0057007540849011
LIMLP_RS04145	LIMLP_04155		1291.20172961343	-0.23674725022059	0.0161096274308996	0.136464616589825	1291.20172961343	-0.318168473897664	0.0012575292441837	0.0065031717712674
LIMLP_RS04150	LIMLP_04160		1360.95204381503	-0.35660617389538	0.0118801712526177	0.109401854334161	1360.95204381503	-0.451604775222382	0.00146559088377	0.0072999622328029
LIMLP_RS04155	LIMLP_04165		646.591200455868	-0.427408993810499	0.0163800127101304	0.136676581196473	646.591200455868	-0.439041657730127	0.0137535391108189	0.0436265606373587
LIMLP_RS04160	LIMLP_04170		400.651766109428	-0.242531238476708	0.309816045058778	0.609578220389881	400.651766109428	-0.363695540114276	0.128484110945869	0.239946541720393
LIMLP_RS04165	LIMLP_04175		991.834129328217	-0.243065374297988	0.188605147170919	0.483565584495102	991.834129328217	-0.378222114135395	0.041102112739875	0.100646420934463
LIMLP_RS04170	LIMLP_04180		413.319056170548	-0.298572851691623	0.086695866208792	0.336730433540744	413.319056170548	-0.671070635010551	0.0001372515741357	0.0010799687439
LIMLP_RS04175	LIMLP_04185		1418.1034008189	-0.124833094946757	0.312449963026281	0.612650276589126	1418.1034008189	-0.155800298106567	0.207862650940979	0.346849423485152
LIMLP_RS04180	LIMLP_04190		699.585496707659	0.437647866235928	0.0959004877746744	0.352035232086464	699.585496707659	0.437254254168994	0.0962860248599836	0.192941974074534
LIMLP_RS04185	LIMLP_04195		2856.25854816637	0.683026204284453	0.0137970562419684	0.121674039467214	2856.25854816637	0.775883115784524	0.0051518204246378	0.0198829771356795
LIMLP_RS04190	LIMLP_04200		475.423467648093	-0.140322636623582	0.364778437055744	0.67003567807262	475.423467648093	-0.28467533713944	0.0671674316688167	0.146409922958083
LIMLP_RS04195	LIMLP_04205		398.121164136129	-0.12769778515719	0.446413777687819	0.734281162576885	398.121164136129	-0.249531019011275	0.138373699095223	0.254766704688179
LIMLP_RS04200	LIMLP_04210		1426.22512816518	-0.0375432193424912	0.78306794272317	0.910200193933042	1426.22512816518	-0.272437950925417	0.0463919082707329	0.109984972140549
LIMLP_RS04205	LIMLP_04215		3084.57457336727	0.0907994281915567	0.644808806189035	0.840327736596077	3084.57457336727	-0.0297430820130582	0.880019042405834	0.923609347875241
LIMLP_RS04210	LIMLP_04220		689.086960590906	0.0250575294846165	0.896601665776992	0.961741313066173	689.086960590906	-0.0328363376727817	0.864932121446104	0.91417749262295
LIMLP_RS04215	LIMLP_04225		1182.55439460637	-0.0610421979803137	0.722407892309206	0.882996724077975	1182.55439460637	-0.318498556566547	0.0644910116579636	0.141989514943503
LIMLP_RS23430			395.909207208813	-0.346033490974168	0.127040978999548	0.404382401331605	395.909207208813	-0.479406703438986	0.035073638008187	0.0896108134134995
LIMLP_RS04225	LIMLP_04235		1006.24271971984	-0.0288100326976168	0.841765803513381	0.938098088858499	1006.24271971984	-0.0923688165145246	0.522754484520517	0.66270021631403
LIMLP_RS04230	LIMLP_04240		1224.51363278357	0.0390235744908995	0.930436410419427	0.971348753514312	1224.51363278357	-0.146341415992377	0.743437572518597	0.830943848538042
LIMLP_RS04235	LIMLP_04245		1776.07770729976	0.10221593164363	0.825036132358917	0.930555118703245	1776.07770729976	0.0088432379690947	0.984741632266208	0.98907612088141
LIMLP_RS04240	LIMLP_04250		1593.51213296844	0.0299621428213732	0.949456843362433	0.97564507039579	1593.51213296844	0.0637099274898038	0.892781572522889	0.930614569384994
LIMLP_RS04245	LIMLP_04255		5954.41519621544	0.15802979321974	0.742308152644955	0.892698413679754	5954.41519621544	0.158450453457193	0.741648616099342	0.829328973163461
LIMLP_RS04250	LIMLP_04260		1.86407612513068	-1.16754988514524	0.226108943612191	0.528297746876177	1.86407612513068	-2.40176947222299	0.0494900694585257	0.116074205360497
LIMLP_RS22510	LIMLP_04265		3.47856627033341	-2.27094097772989	0.011538047945498	0.108499652171756	3.47856627033341	-1.98230342698825	0.0217001492213106	0.0615727299456834
LIMLP_RS04260	LIMLP_04270		1455.14759038566	-0.371712034720916	0.398232547787839	0.697038805349579	1455.14759038566	-0.995164482208815	0.0237912274507916	0.0664588916777659
LIMLP_RS04265	LIMLP_04275		543.641734609113	0.184018642929555	0.748928782243535	0.8951654218102	543.641734609113	-0.0646030198084644	0.910563175103266	0.943110965192064
LIMLP_RS04270	LIMLP_04280		5155.72005335096	0.341521863723729	0.560243636926256	0.80130897641241	5155.72005335096	0.50828860203361	0.385988342163843	0.541184115683637
LIMLP_RS04275	LIMLP_04285		70.4198244182147	0.0664842166668006	0.841654360814657	0.938098088858499	70.4198244182147	0.349149162076406	0.291692272738916	0.440251545171469
LIMLP_RS22515			1999.96953634613	0.368727986023342	0.0567333379880168	0.268756534910295	1999.96953634613	0.929234201786286	1.5291094663625e-06	2.41678729943268e-05
LIMLP_RS04290	LIMLP_04300		570.547843115293	-0.124428199752664	0.444319573073505	0.732640222015993	570.547843115293	-0.0938666573737288	0.564047329873953	0.698553867493149
LIMLP_RS04295	LIMLP_04305		200.561291074507	0.0346961044187361	0.841092443174234	0.938098088858499	200.561291074507	0.118844437500995	0.49171794985079	0.638619120037834
LIMLP_RS04300	LIMLP_04310		585.358859889375	0.0648352479838669	0.675828264041207	0.855900770682391	585.358859889375	0.182669588796445	0.238257553377915	0.382563001465353
LIMLP_RS04305	LIMLP_04315		900.603566040705	0.0008138560106345	0.997126769784563	0.998713972999217	900.603566040705	-0.0021554558912944	0.9923925063226	0.994430564316902
LIMLP_RS04310	LIMLP_04320		41.6751804143262	-0.158971315288114	0.542478252943625	0.792341111066892	41.6751804143262	-0.531091965925117	0.0510147154973468	0.119088699668039
LIMLP_RS04315	LIMLP_04325		8648.96821592269	0.0145990841971597	0.929642847676777	0.971348753514312	8648.96821592269	0.0875281091584829	0.596546148747945	0.723459972435333
LIMLP_RS04320	LIMLP_04330		1184.71409770303	-0.0437781448813103	0.689737512800557	0.864003016417697	1184.71409770303	-0.0388873355651873	0.723108206880338	0.814584407071926
LIMLP_RS04330	LIMLP_04340		3957.40942615808	0.454917974728324	0.0677118772880096	0.294118230676184	3957.40942615808	0.670565550353011	0.0070748381007264	0.025551644408273
LIMLP_RS04335	LIMLP_04345		699.085495555223	-0.0473385504225399	0.830374301268879	0.932542778816572	699.085495555223	-0.135748903385605	0.539378304410601	0.676731843299014
LIMLP_RS04340	LIMLP_04350		1.96804027763326	-0.753457789848495	0.416541866170594	0.708417651682815	1.96804027763326	-1.93804501627134	0.08462245700433	0.174749202784394
LIMLP_RS22520	LIMLP_04355		603.907699480915	-0.308653448306931	0.0188410363848401	0.147932524389358	603.907699480915	-0.572898585603556	1.50684178386922e-05	0.0001672182174135
LIMLP_RS04350	LIMLP_04360		2587.11968167328	0.0176271986592692	0.875804277676889	0.953984506713206	2587.11968167328	-0.0808442165977649	0.473917240935213	0.621505692045425
LIMLP_RS04355	LIMLP_04365		9328.53445759258	0.0665467854463693	0.669069907840717	0.853002844103629	9328.53445759258	0.116938970723898	0.452599559417409	0.601710167260183
LIMLP_RS04360	LIMLP_04370		5099.71911075232	0.0390860019238695	0.789284882153539	0.912403057925588	5099.71911075232	0.196683146375184	0.178615821780883	0.311217778125623
LIMLP_RS04365	LIMLP_04375		67.1920364626213	-0.304977736172237	0.233283754009466	0.535483152052082	67.1920364626213	-0.270139465145586	0.291649257086062	0.440251545171469
LIMLP_RS04370	LIMLP_04380		3008.52096781183	-0.185323005527047	0.26844187369909	0.572712027314959	3008.52096781183	-0.434526240050215	0.0095299677450086	0.0326091023777193
LIMLP_RS04375	LIMLP_04385		3442.45885348987	-0.387543363726751	0.0102010496653968	0.100118366474096	3442.45885348987	-0.706330258308474	2.92565809020208e-06	4.15625590946607e-05
LIMLP_RS04380	LIMLP_04390		3913.95174066557	0.154283207238437	0.279894862499228	0.58102729154528	3913.95174066557	0.264457868362071	0.0639593376887475	0.14124182394558
LIMLP_RS04390	LIMLP_04400		5285.38006891792	0.275041605215113	0.0325519411323403	0.197462376148789	5285.38006891792	0.357646578611327	0.0054398305675271	0.0207154080987936
LIMLP_RS04395	LIMLP_04405		1439.8595137195	0.0367631435015857	0.869310175877203	0.951315854473871	1439.8595137195	-0.0818804638849473	0.714171903952565	0.809010741958056
LIMLP_RS04400	LIMLP_04410		1376.8642749364	0.0446076618274239	0.722108340593949	0.882959939937978	1376.8642749364	-0.0011502727974625	0.992690318254043	0.994430564316902
LIMLP_RS04405	LIMLP_04415		50.9638376394077	0.134569071750956	0.564058272742147	0.80130897641241	50.9638376394077	-0.029458549923858	0.901182513150737	0.934986460788105
LIMLP_RS04415	LIMLP_04425		8605.84733642313	0.41133726355345	0.0064489175075308	0.0769444373202454	8605.84733642313	0.653781951622507	1.48881291488533e-05	0.0001657212180562
LIMLP_RS04420	LIMLP_04430		56379.6338627056	0.989755699117485	0.156048103061233	0.446334682291683	56379.6338627056	1.97053746156153	0.0047409178483452	0.0187327825371304
LIMLP_RS04425	LIMLP_04435		318.332276967911	-0.398245349259683	0.369228209998307	0.673667832054827	318.332276967911	-0.674972538820296	0.128465894701749	0.239946541720393
LIMLP_RS04430	LIMLP_04440		1170.55805546843	-0.245931421871018	0.0463994963371026	0.238934500884008	1170.55805546843	-0.552645781807894	8.68139108209951e-06	0.0001039205207893
LIMLP_RS04435	LIMLP_04445		261.595101812828	-0.244677792662559	0.165389270214974	0.4577985030742	261.595101812828	-0.825817064212494	5.06710696214825e-06	6.49123070835202e-05
LIMLP_RS04440	LIMLP_04450		356.837513068922	-0.146743851902087	0.571294448232423	0.804394921132502	356.837513068922	-0.656600802415183	0.0119450967146801	0.0389041463918796
LIMLP_RS20565			4.89424157919333	-0.676399441246008	0.3031136124981	0.603916902165818	4.89424157919333	-1.49831324383441	0.0506906168081912	0.118483637622731
LIMLP_RS04450	LIMLP_04460		25.0112294579151	-0.142014997441454	0.671976325785715	0.854540426835125	25.0112294579151	-0.18719452394931	0.580080682163526	0.711160012825078
LIMLP_RS04470	LIMLP_04480		218.919296539465	0.330153153283248	0.0468810915726675	0.240397282769395	218.919296539465	0.461872188980594	0.0053041730618719	0.0202834648095869
LIMLP_RS04480	LIMLP_04490		86.1762360502156	-0.222697630601776	0.264101115292759	0.566529478222011	86.1762360502156	-0.990164021831923	3.52645090713757e-06	4.76854528220714e-05
LIMLP_RS04485	LIMLP_04495		6222.92901137698	-0.204870095467155	0.192228352701589	0.488513696577564	6222.92901137698	-0.356554447674423	0.0232887326429264	0.0651549140837734
LIMLP_RS04505	LIMLP_04515		287.953298583053	0.0944728539490119	0.518544201624321	0.778941195549962	287.953298583053	0.0836367964132649	0.568432202599293	0.701570990864799
LIMLP_RS04510	LIMLP_04520		67.1237199646389	-0.219414374396611	0.386255466793334	0.688723074640384	67.1237199646389	-0.173759678624164	0.492789346509524	0.639365282198391
LIMLP_RS04515	LIMLP_04525		258.955645701485	0.0986740152102924	0.570813430453275	0.804106234150487	258.955645701485	0.252365089904116	0.146043272093234	0.266468758826786
LIMLP_RS04520	LIMLP_04530		452.380419255232	0.15879551733586	0.247706635076553	0.549361730013699	452.380419255232	0.114741887648426	0.404743726480003	0.557932669212889
LIMLP_RS04530	LIMLP_04540		541.738340802864	0.058873566264859	0.742901229118177	0.892801970872437	541.738340802864	0.0780167481161696	0.663924459619939	0.771712659141076
LIMLP_RS04535	LIMLP_04545		503.123848864204	0.468258821757157	0.0018423720455997	0.0354026333604463	503.123848864204	0.779779643937253	1.91873011767055e-07	4.07283933698556e-06
LIMLP_RS04540	LIMLP_04550		2630.41086324392	0.288551554563956	0.005509644276225	0.0703346547290129	2630.41086324392	0.41923336970391	5.4694099183096e-05	0.0005118941528425
LIMLP_RS04545	LIMLP_04555		1545.79880002542	0.83930500101566	0.0001696662608434	0.0083709664640482	1545.79880002542	1.19248453590376	8.99769135315888e-08	2.0923930656295e-06
LIMLP_RS04550	LIMLP_04560		734.433207056644	0.301195391032708	0.114379330393044	0.383342288286606	734.433207056644	0.61040675515836	0.0013451933654729	0.0068223008940818
LIMLP_RS04560	LIMLP_04570	ispG	5371.06536531494	0.348119935188224	0.0179045124584177	0.14366895601249	5371.06536531494	0.539259133588968	0.0002441517815655	0.0017342376546612
LIMLP_RS04565	LIMLP_04575		3.41881163047809	-0.992105490217442	0.227743452810586	0.528297746876177	3.41881163047809	-0.878113278257956	0.281175257683578	0.429527558913282
LIMLP_RS04570	LIMLP_04580		129.613099510212	-0.0265847434874458	0.891737417774719	0.960393307461799	129.613099510212	-0.620800494646886	0.002272142543367	0.0103179010271557
LIMLP_RS04580	LIMLP_04590		3342.16469016885	0.0905012028549383	0.448221083326801	0.7361471773397	3342.16469016885	0.110378801506669	0.355073850877005	0.508781933162019
LIMLP_RS04585	LIMLP_04595		3234.70458286409	0.314806828479684	0.0988227316200145	0.357090986715798	3234.70458286409	0.359294280528206	0.0595897178376248	0.133750807739759
LIMLP_RS04595	LIMLP_04605		11.4588562582396	-0.741279763003095	0.0890900843203807	0.340278491367485	11.4588562582396	-0.595318075857861	0.167009668975431	0.295709166551551
LIMLP_RS04600	LIMLP_04610		106.503128716802	-0.338077088599648	0.102224966991593	0.362001313759755	106.503128716802	-0.82197353682777	0.0001135236411959	0.000927236720372
LIMLP_RS04605	LIMLP_04615		772.741622907154	-0.0698576067841311	0.705462018460421	0.873098925219999	772.741622907154	-0.563325636506381	0.0024196189196771	0.0108127645969906
LIMLP_RS04610	LIMLP_04620		181.269184461763	-0.0226850381139929	0.922206314032324	0.969469137640476	181.269184461763	-0.492998765321772	0.0358449110491111	0.0909449410981965
LIMLP_RS04615	LIMLP_04625		713.427631542124	-0.0859697184840612	0.657792947066259	0.845465782206801	713.427631542124	0.230545995565811	0.233768767805754	0.377722385672782
LIMLP_RS04620	LIMLP_04630		399.52821995094	-0.0844950259552078	0.63294131371364	0.83399775134498	399.52821995094	-0.0925403846076901	0.601314120707311	0.726712298809134
LIMLP_RS04625	LIMLP_04635		1223.02136285055	0.941385279772207	0.0001739849160867	0.0084197268413263	1223.02136285055	1.47171307033557	4.25378963896331e-09	1.33884361826337e-07
LIMLP_RS04630	LIMLP_04640		2328.09555250894	0.585130890913491	0.0012986373637402	0.0286570396610129	2328.09555250894	0.863288160230817	2.05820950909889e-06	3.11805930195853e-05
LIMLP_RS04635	LIMLP_04645		38.1742339911415	0.127964129789943	0.674014552367655	0.855513264785598	38.1742339911415	0.0394919342395685	0.897483541814898	0.932668140864006
LIMLP_RS04640	LIMLP_04650		11644.1364540325	0.254196095139555	0.160094626062402	0.450659583464788	11644.1364540325	0.625639071026097	0.0005442043979114	0.0033562335418491
LIMLP_RS04645	LIMLP_04655		315.779154796839	0.107937860682531	0.406550410767464	0.699488948968902	315.779154796839	0.201349744316599	0.120921778316966	0.229343071498827
LIMLP_RS04650	LIMLP_04660		64099.25944919	-0.235050280269679	0.259708440394956	0.560656504252551	64099.25944919	-0.939803472447768	6.60058707263546e-06	8.1690655600651e-05
LIMLP_RS04655	LIMLP_04665		4898.59906264654	-0.138550106843046	0.380682518823029	0.68496591130984	4898.59906264654	-0.238120485462217	0.132008708733063	0.245279434131849
LIMLP_RS04660	LIMLP_04670		1699.01834968501	-0.150865014170758	0.334526031966262	0.638449839366871	1699.01834968501	-0.66709009507664	2.11331994338801e-05	0.0002236443800959
LIMLP_RS04665	LIMLP_04675		847.861588067971	0.273211109662225	0.0561536679407719	0.267996132878115	847.861588067971	0.460215802539424	0.0012699821673574	0.0065490182104829
LIMLP_RS04670	LIMLP_04680		601.155706452695	1.03527665628837	0.0003440664814444	0.0128182318750363	601.155706452695	2.94767744932959	8.46352573015485e-25	1.4714444019426399e-22
LIMLP_RS04675	LIMLP_04685		2008.41910474118	1.03105581033171	2.20084725513048e-06	0.00036524060584	2008.41910474118	3.0945391516503	2.9187666684132602e-46	8.88034758864733e-44
LIMLP_RS04680	LIMLP_04690		72.4642770394425	-0.113686197983699	0.629583291575496	0.830593879279947	72.4642770394425	-0.0885776270886348	0.707546616125834	0.805367920830157
LIMLP_RS04685	LIMLP_04695		695.701927245884	0.106788225701272	0.329428540198016	0.632689952794822	695.701927245884	0.149287486130681	0.172860743520023	0.303712499803467
LIMLP_RS04690	LIMLP_04700		1415.5832322426	0.198041110376945	0.227756957979486	0.528297746876177	1415.5832322426	0.10659015088575	0.516533023066468	0.657947651470622
LIMLP_RS04695	LIMLP_04705		4149.64180900968	0.0738262051040147	0.480983052462222	0.758888990725831	4149.64180900968	0.241331406947089	0.0211750606038951	0.0604930721946957
LIMLP_RS04700	LIMLP_04710		6120.66960253509	-0.0102021896344219	0.907116977240335	0.966588569870219	6120.66960253509	0.103289237549404	0.237381914814355	0.381797960787317
LIMLP_RS04705	LIMLP_04715		609.188623540042	0.113658331480464	0.607659639402095	0.825973694511187	609.188623540042	0.0912021702975248	0.680518254512855	0.784801010750449
LIMLP_RS04710	LIMLP_04720		6752.23734913467	0.290239126684471	0.0620113315510098	0.281303565861122	6752.23734913467	0.409397318528875	0.0084734559786545	0.0295760877419385
LIMLP_RS04715	LIMLP_04725		11261.5708666678	-0.0546436240502515	0.814717280861458	0.924793168505032	11261.5708666678	0.0579699385840162	0.803658713805355	0.872744392232298
LIMLP_RS04720	LIMLP_04730		19364.3022021889	0.170453276868881	0.341435422310213	0.64465508166634	19364.3022021889	0.359454246891942	0.0448278036344305	0.107041406847159
LIMLP_RS04725	LIMLP_04735		6367.99089641035	-0.539627889380301	0.000643354092833	0.020604261341523	6367.99089641035	-0.769356782884685	1.15518959091112e-06	1.86619344974181e-05
LIMLP_RS20630			21.9427342447482	-1.2721286018174	0.0007226348357862	0.0218044610368231	21.9427342447482	-1.27053657248	0.0007948617693818	0.0045062737888405
LIMLP_RS04730	LIMLP_04740	kdpA	1227.50724050018	-0.14544601490331	0.189409900871055	0.484947789677574	1227.50724050018	-0.165516495376304	0.135719826964098	0.250385592847864
LIMLP_RS04735	LIMLP_04745	kdpB	2052.91442830111	-0.134850993329688	0.483726498240449	0.759984736449648	2052.91442830111	-0.222344369626196	0.248412952759143	0.393302554433492
LIMLP_RS04740	LIMLP_04750	kdpC	851.581221716039	-0.2185035363074	0.21154651362661	0.512172626824108	851.581221716039	-0.309403487711719	0.077271933397483	0.163075045568908
LIMLP_RS04745	LIMLP_04755		3246.64230877679	-0.0496851745958955	0.601171173812528	0.822927331928415	3246.64230877679	-0.088530928370611	0.352015043719334	0.506585307299681
LIMLP_RS04750	LIMLP_04760		877.049407441579	-0.273199353261548	0.206490407046241	0.506248031462469	877.049407441579	-0.508462085917343	0.0189394319108216	0.0557194729302252
LIMLP_RS04755	LIMLP_04765		2122.32307141218	-0.154837969024163	0.405054434756353	0.699488948968902	2122.32307141218	-0.382548519646773	0.0398308946076236	0.0981259083754613
LIMLP_RS04760	LIMLP_04770		2.84838812755823	-0.286802995180186	0.723805547535202	0.883817409381612	2.84838812755823	-0.379904751278811	0.645829948291364	0.759151687447447
LIMLP_RS04765	LIMLP_04775		3071.41946501025	-0.0681115702495478	0.65198450196054	0.844301109906603	3071.41946501025	0.390215267534131	0.0096843609631467	0.0329828375713143
LIMLP_RS04770	LIMLP_04780		176.51532219861	-0.273506578233024	0.0579355347303003	0.271879996529982	176.51532219861	-0.338215964634309	0.0200367355406587	0.0582901366206732
LIMLP_RS04780	LIMLP_04790		232.10831744784	0.155840373268247	0.28310196712515	0.583996612507816	232.10831744784	0.189998046505028	0.191019526143998	0.32742361030598
LIMLP_RS04785	LIMLP_04795		1418.90590283531	0.0789529074759212	0.437412138234587	0.728737649259605	1418.90590283531	0.0541969467305532	0.594396187795891	0.721696202741203
LIMLP_RS04800	LIMLP_04810		49061.6581246351	0.122992502441809	0.333258407966316	0.636750283797682	49061.6581246351	0.181144853107813	0.154141874243326	0.277774917503644
LIMLP_RS04805	LIMLP_04815		24530.4006211627	0.019001098927012	0.870703104912112	0.951315854473871	24530.4006211627	0.0265451193916386	0.82012702112137	0.88420776047192
LIMLP_RS04810	LIMLP_04820	tgt	3177.0230438803	0.200426909714125	0.081306655394214	0.324979744936753	3177.0230438803	0.20261858528271	0.0781062573774466	0.164526497591832
LIMLP_RS04815	LIMLP_04825		3341.37159625469	0.748129767039577	0.0025607265951949	0.0436879102759668	3341.37159625469	0.686335541838591	0.0056629949584964	0.0213683262800061
LIMLP_RS04820	LIMLP_04830		194.137796761282	-0.0576457166614131	0.759336265293065	0.902159682585415	194.137796761282	0.0146033125722857	0.938099142073065	0.958310007752871
LIMLP_RS04830	LIMLP_04840		14928.952773847	0.218709773866033	0.281944645851709	0.583411224089083	14928.952773847	0.343930807430811	0.0906391489366243	0.184153329308634
LIMLP_RS04835	LIMLP_04845		10951.7080873366	0.216013283073593	0.150642539861713	0.437198659010425	10951.7080873366	0.271819650541827	0.070515909853617	0.152249312167685
LIMLP_RS23260			36.9770552190425	-0.402714811468677	0.209612424719167	0.510042258458675	36.9770552190425	-0.535460932896898	0.0991721617594459	0.196995409457963
LIMLP_RS04845	LIMLP_04855		82.5903368281035	0.0783610521240457	0.709069044774467	0.875611742386487	82.5903368281035	-0.0573479883546057	0.787683048789904	0.862247070579555
LIMLP_RS04850	LIMLP_04860		20.9585888764884	-0.514473169622606	0.120662489790267	0.391938389879239	20.9585888764884	-1.07756590869919	0.0028042121922103	0.0121593571422328
LIMLP_RS04860	LIMLP_04870		37515.2353787959	1.03660553914101	0.158712989863427	0.450240717989572	37515.2353787959	2.09932676558009	0.0043124410248697	0.0173591203768462
LIMLP_RS04865	LIMLP_04875	nadC	4102.13870700738	0.0017912415114315	0.992398092835181	0.996592874944165	4102.13870700738	-0.015996651518709	0.932199333060249	0.955759552092943
LIMLP_RS04870	LIMLP_04880		5614.17142448182	-0.127856943308403	0.393272239239411	0.693175821284907	5614.17142448182	-0.186136437320607	0.214025016610528	0.355022869443452
LIMLP_RS04875	LIMLP_04885		7605.10480871606	-0.177768799726867	0.148704095664939	0.43624699388233	7605.10480871606	-0.250276011628253	0.042087154110885	0.102039644055924
LIMLP_RS04880	LIMLP_04890		2766.71045022783	-0.422168427919298	0.0020091631793968	0.0378116225153494	2766.71045022783	-0.606599676063018	9.29432889729977e-06	0.0001094738769951
LIMLP_RS04885	LIMLP_04895		22.1234582690107	-0.915090761754755	0.0079618448845856	0.088862348698614	22.1234582690107	-1.39102364927865	0.00014100204145	0.0011070934480307
LIMLP_RS04890	LIMLP_04900		2263.6117903253	0.0625716423405919	0.74395332215769	0.893149798507477	2263.6117903253	0.103595478003247	0.588679495690848	0.717858663582928
LIMLP_RS04895	LIMLP_04905		1249.14735443948	0.144588371415515	0.323276976648281	0.624489016795171	1249.14735443948	0.402409281924188	0.0059021071042693	0.0221075144361283
LIMLP_RS04900	LIMLP_04910		333.625234927918	0.136072219908109	0.401360752846642	0.697870940153122	333.625234927918	0.176649288663869	0.276088177925191	0.423528545212131
LIMLP_RS04905	LIMLP_04915		75.3025289822995	0.0997937557010588	0.654963459738269	0.844390590804203	75.3025289822995	-0.104220762844571	0.64543930562406	0.758936845356986
LIMLP_RS04910	LIMLP_04920		32.1760182787254	0.164003138211832	0.561991570643424	0.80130897641241	32.1760182787254	-0.132545096728921	0.648641700472815	0.760553904305249
LIMLP_RS04915	LIMLP_04925		574.310114126568	0.26665176929324	0.17923308224368	0.475114172346456	574.310114126568	0.516692147260917	0.0091465985423757	0.0314742990369594
LIMLP_RS23435			64.7720583283164	-0.11755612383542	0.586719851211567	0.814460659193965	64.7720583283164	-0.940572422414796	6.1671352408385e-05	0.0005601047453806
LIMLP_RS04930	LIMLP_04940		2318.83372305253	0.15106124429663	0.227682695932549	0.528297746876177	2318.83372305253	0.0719836115711151	0.56566033722325	0.699861166331713
LIMLP_RS04935	LIMLP_04945		4401.34565018634	0.201973130325703	0.341691483285801	0.64465508166634	4401.34565018634	0.249271404408143	0.240600186799026	0.385107971066745
LIMLP_RS04940	LIMLP_04950		3848.37399457289	0.104408082269544	0.459074853337709	0.747583536813548	3848.37399457289	0.0995971389235564	0.480092377773246	0.628024819509179
LIMLP_RS04945	LIMLP_04955		7858.91186279521	-0.0735174188522184	0.459669497166385	0.747766320344595	7858.91186279521	-0.0591960749326654	0.551648511802444	0.688335173134218
LIMLP_RS04950	LIMLP_04960		1620.84165609214	-0.392235582627039	0.0196648065457291	0.153083600636369	1620.84165609214	-0.398522802665752	0.0178200042799916	0.0531749051145293
LIMLP_RS04955	LIMLP_04965		14033.0154277127	-0.29814492210031	0.0032445457337291	0.0506232327942092	14033.0154277127	-0.560138658865686	3.25731177729095e-08	8.25864256867311e-07
LIMLP_RS04960	LIMLP_04970		105.813327268444	-0.272906966748489	0.163232408943727	0.454585450078983	105.813327268444	-0.399743849172538	0.0432540978522578	0.104032089103158
LIMLP_RS04970	LIMLP_04980		722.790478306665	-0.272254613934798	0.0497991489353903	0.249405614215514	722.790478306665	-0.493534031930318	0.0004011318368305	0.0026347827719768
LIMLP_RS04975	LIMLP_04985		588.154335661181	0.0253854147399245	0.857367337404122	0.946552207094784	588.154335661181	0.0056485904620606	0.968140180388204	0.978303826015277
LIMLP_RS04980	LIMLP_04990		1694.78559815876	0.27434971092846	0.0163272976188521	0.136676581196473	1694.78559815876	0.377156754338644	0.0009572023732435	0.0052473661632313
LIMLP_RS04985	LIMLP_04995		1160.94761472021	0.114919541064741	0.507185455551743	0.771877489878871	1160.94761472021	0.164079345607409	0.343680846893752	0.498521562180807
LIMLP_RS04990	LIMLP_05000		6573.81514032821	0.342367334329444	0.0723817247353153	0.304103195637096	6573.81514032821	0.48783268942636	0.0104586920931307	0.0351209488410234
LIMLP_RS04995	LIMLP_05005	murI	1360.88363063459	0.144764280700513	0.348955991864927	0.651681853249808	1360.88363063459	0.14660417262195	0.343023669121714	0.497792715524816
LIMLP_RS05005	LIMLP_05015		2007.5080375244	0.769612381354074	3.30381414568851e-05	0.0030155563614771	2007.5080375244	1.23075182590401	3.04851017992114e-11	1.5900158095560102e-09
LIMLP_RS05015	LIMLP_05025		9.38733358777294	-0.414673923776714	0.381374770973884	0.68496591130984	9.38733358777294	-0.669394406463251	0.174802325995346	0.306036548166867
LIMLP_RS05020	LIMLP_05030		47.3425777008983	-0.122512104492569	0.621842635585366	0.829243312549516	47.3425777008983	0.0382948980950004	0.87632577572535	0.921239679577672
LIMLP_RS05025	LIMLP_05035		111.749835095005	-0.165318641624451	0.398315016580217	0.697038805349579	111.749835095005	-0.401286171181805	0.0437091919962685	0.10478152329506
LIMLP_RS05030	LIMLP_05040		549.057164242529	0.398795944478348	0.0352568459551486	0.202232826498755	549.057164242529	0.418962774642547	0.027025431970769	0.0732859119462976
LIMLP_RS05035	LIMLP_05045		1923.36014589979	0.333304739901434	0.0433106352935483	0.229502364958991	1923.36014589979	0.397404450684575	0.0159780248478359	0.0490628837001251
LIMLP_RS23265	LIMLP_05050		1780.7387509286	0.0705411986621715	0.664867803933609	0.849379721369848	1780.7387509286	0.100754442607238	0.536127874104791	0.674501332996758
LIMLP_RS05045	LIMLP_05055		1188.01351535368	0.809178842888205	0.0001575212761509	0.0082158597032456	1188.01351535368	1.27630182198442	2.41063049995025e-09	8.22543173394241e-08
LIMLP_RS05050	LIMLP_05060		561.647208793881	0.437566124156093	0.0278186279942964	0.184629959710531	561.647208793881	0.503298655589423	0.0113871926703075	0.0374546310263897
LIMLP_RS05070	LIMLP_05075		2097.19904039636	0.410240677660337	0.0115965828747753	0.108499652171756	2097.19904039636	0.341682009535553	0.0356026781617792	0.0905819670285697
LIMLP_RS05075	LIMLP_05080		1087.09571638971	0.0028686425879843	0.984444547154862	0.993814671939031	1087.09571638971	0.275508450348855	0.0607329883229558	0.135701432293214
LIMLP_RS05080	LIMLP_05085		46.4800801715297	-0.380842806774389	0.225115369860821	0.527871686166897	46.4800801715297	-0.26905551403884	0.389791177180522	0.543609430792758
LIMLP_RS05085	LIMLP_05090		722.444334555438	0.0118891012432133	0.912906612129531	0.967629686095627	722.444334555438	0.107646184724971	0.321470435714161	0.475177554976681
LIMLP_RS05090	LIMLP_05095		114.137702039299	0.147487540626822	0.485471153958571	0.760551730393891	114.137702039299	0.0447865637008803	0.833381480210482	0.893065977178887
LIMLP_RS05095	LIMLP_05100		159.229975506291	-0.193223659239477	0.276916347804812	0.579591620394296	159.229975506291	-0.411642284776443	0.0222939750087664	0.0630971339201598
LIMLP_RS05105	LIMLP_05110		770.216727577634	0.284944918368494	0.0661574755536642	0.290662988262849	770.216727577634	0.51583842748646	0.0008613895609979	0.0048087664941949
LIMLP_RS05110	LIMLP_05115		107.725819847889	1.00662272836906	5.03954510604206e-05	0.0035383421504153	107.725819847889	1.77058995852191	3.97256030339756e-13	3.1530038408053194e-11
LIMLP_RS23455	LIMLP_05120		149.776587457757	1.11174384637248	4.54925267384674e-05	0.0034602753150446	149.776587457757	2.15017291989074	1.2208154694046301e-15	1.48573242626543e-13
LIMLP_RS05120	LIMLP_05125		2942.40684388288	0.54549406356124	0.0020884335582829	0.0383358810418785	2942.40684388288	0.940993837295064	1.08727257077768e-07	2.43535715086461e-06
LIMLP_RS05125	LIMLP_05130		8983.44728924281	0.23411710440776	0.0874780420498065	0.33823936081048	8983.44728924281	0.540045509091096	8.04638542101296e-05	0.0006928621031159
LIMLP_RS05130	LIMLP_05135		438.008402337231	0.397301214316795	0.0125235462103767	0.112897449911322	438.008402337231	0.571013917358135	0.0003228571069172	0.0022156979273585
LIMLP_RS05135	LIMLP_05140		4093.53739472405	0.433061671022969	0.0107131437809081	0.103749835395478	4093.53739472405	0.671415827139113	7.57451558668797e-05	0.0006663748531806
LIMLP_RS05140	LIMLP_05145		1993.06921370739	-0.102838998823755	0.517754017812992	0.778229690833772	1993.06921370739	-0.072923935777405	0.646515313581785	0.759712716410395
LIMLP_RS05145	LIMLP_05150	pcnB	15247.9943152403	-0.0095227018564148	0.919593342151961	0.969469137640476	15247.9943152403	-0.081721578527409	0.386426798366881	0.541383054811007
LIMLP_RS05150	LIMLP_05155	recJ	4008.26459407305	-0.0356574381612917	0.842534925596462	0.938119857686088	4008.26459407305	-0.0754034091910023	0.674476513136498	0.7810065808631
LIMLP_RS05155	LIMLP_05160		1815.3531834639	0.317501610261884	0.167530673760382	0.460236636492968	1815.3531834639	0.490463830902538	0.0329582905600005	0.0854621582631831
LIMLP_RS05160	LIMLP_05165		287.964608584606	-0.50589631281709	0.0325588470122078	0.197462376148789	287.964608584606	-0.717789590593526	0.002545721908878	0.0112796488947984
LIMLP_RS05165	LIMLP_05170		741.233784586628	0.135300140603645	0.489707192534353	0.763416293741641	741.233784586628	0.350100636869629	0.0735464018568694	0.157580934964454
LIMLP_RS05170	LIMLP_05175		7532.79032949511	0.0104226554066276	0.929037783114172	0.971339331658031	7532.79032949511	0.0705176316222919	0.546814040792108	0.683470750747
LIMLP_RS05175	LIMLP_05180		12631.404872641	0.196982071243516	0.0567546667805635	0.268756534910295	12631.404872641	0.35508105173988	0.0005928546064371	0.0036015177505858
LIMLP_RS05180	LIMLP_05185	rsmI	1733.23498081717	-0.165587862854936	0.271709825569081	0.57641637022238	1733.23498081717	-0.291942192910134	0.0529463301792823	0.122317725753805
LIMLP_RS05185	LIMLP_05190		1418.01881061384	-0.192302410234954	0.515172516394281	0.777014670765064	1418.01881061384	-0.218102851473753	0.460514871538978	0.609421885058617
LIMLP_RS05190	LIMLP_05195		6459.57452013714	-0.0005910892627522	0.996457679875136	0.998371841170176	6459.57452013714	-0.111746633506457	0.40143467739022	0.555376281603521
LIMLP_RS05195	LIMLP_05200	nadE	2159.78617716431	0.583717334333579	9.18531681074245e-05	0.0059884985135751	2159.78617716431	0.880782223635453	3.49755284604576e-09	1.13005003901886e-07
LIMLP_RS05200	LIMLP_05205	pyrE	438.263343215276	0.126984689006937	0.468638236771442	0.752128093706314	438.263343215276	0.400786900645867	0.0216879278926512	0.0615727299456834
LIMLP_RS05205	LIMLP_05210		418.356360962333	0.0598748077924947	0.787240954105593	0.911003715828691	418.356360962333	0.286026794990942	0.196498915600371	0.334148831326015
LIMLP_RS05210	LIMLP_05215		8.89525784349628	-0.244226708441799	0.624720766956452	0.829243312549516	8.89525784349628	-0.275432536820485	0.585026568823966	0.714358529356622
LIMLP_RS05215	LIMLP_05220		629.903585897414	-0.0857136110222561	0.589722840256267	0.815868923749766	629.903585897414	-0.498355299512702	0.001855157361387	0.0088575909244191
LIMLP_RS05220	LIMLP_05225		1423.6804057685	-0.11018625316155	0.36991235241706	0.673927145047249	1423.6804057685	-0.282763585465065	0.0216930285021588	0.0615727299456834
LIMLP_RS05225	LIMLP_05230		335.900542368409	0.097199315628497	0.612369511222126	0.827159764066106	335.900542368409	-0.0331318795483651	0.863272130089247	0.913590488853135
LIMLP_RS05230	LIMLP_05235		6054.63372331136	0.174509790712856	0.20399575869657	0.503933119560104	6054.63372331136	0.387652559602786	0.0047656788480035	0.0188102632152009
LIMLP_RS05235	LIMLP_05240		491.941790493118	0.352473510036442	0.159364088688561	0.450471596864056	491.941790493118	0.362167356771973	0.148316984533529	0.269532045626869
LIMLP_RS05240	LIMLP_05245		718.99186411953	-0.196593149706749	0.0823920130756409	0.326970912759962	718.99186411953	-0.187186487947449	0.098519557307034	0.196019021105167
LIMLP_RS05245	LIMLP_05250		220.485473454776	-0.807735545509448	0.0112981865833516	0.106864453926986	220.485473454776	-1.82506171348002	2.05430994917062e-08	5.49605799187793e-07
LIMLP_RS05250	LIMLP_05255		193.775225438056	-0.83088793914908	0.008962906097431	0.0935658221838741	193.775225438056	-2.14403323375368	5.82591768921764e-11	2.9958345751174102e-09
LIMLP_RS05255	LIMLP_05260		338.684464451679	-0.83384123911958	0.0616021723284903	0.280785931549711	338.684464451679	-2.11668062757476	2.50110365095034e-06	3.68206831839503e-05
LIMLP_RS05260	LIMLP_05265		686.193681162307	-0.55178985464818	0.204428821357726	0.504644778077795	686.193681162307	-1.64817016438305	0.0001572616318304	0.0012138736105982
LIMLP_RS05265	LIMLP_05270		1129.58571547859	0.192996871464731	0.299485306378988	0.603100305344558	1129.58571547859	0.175717314984744	0.345060865546492	0.499836881566232
LIMLP_RS05270	LIMLP_05275		1085.04035187427	-0.0370964157972377	0.848108137899819	0.94145418409007	1085.04035187427	0.0919049672609387	0.634994900024563	0.750523269663218
LIMLP_RS05275	LIMLP_05280		2295.01058221623	0.0229938401635476	0.85254305339902	0.944024573183296	2295.01058221623	-0.0279457965864961	0.821385690069428	0.885147330119091
LIMLP_RS05280	LIMLP_05285		1648.71158852244	-0.284999165044126	0.0178367539466495	0.143534128785964	1648.71158852244	-0.30822943497434	0.0104660619937095	0.0351209488410234
LIMLP_RS05285	LIMLP_05290		32.372121298883	-0.845536526455771	0.0303680629078254	0.192155628555408	32.372121298883	-0.959470071298875	0.0150746631837402	0.0466420299015556
LIMLP_RS05290	LIMLP_05295		11244.9464508481	0.0420671986694678	0.791901416975564	0.913119175097565	11244.9464508481	-0.0276693091427918	0.862240911414255	0.913269964483158
LIMLP_RS05295	LIMLP_05300		179.981898872522	-0.0005564961312596	0.998612349495612	0.998984316453538	179.981898872522	-0.0951733706711921	0.766520894623021	0.847423948564638
LIMLP_RS05300	LIMLP_05305		524.097132360756	0.568771668579539	0.0041162332823351	0.0587045613820534	524.097132360756	0.537777480526145	0.0067123393654399	0.0245312823055268
LIMLP_RS05305	LIMLP_05310		275.663760298446	0.83794042038619	0.0030325361403203	0.0487744028559891	275.663760298446	0.894699461250527	0.0015491886758651	0.0076433619670047
LIMLP_RS05310	LIMLP_05315		214.577628542642	0.136477648061601	0.355308364840724	0.658827242271958	214.577628542642	0.0020227517335715	0.989149721198964	0.992612262787199
LIMLP_RS05315	LIMLP_05320		27.0559186101101	-0.197052376527738	0.46232896315857	0.747879062690269	27.0559186101101	-0.342940126754238	0.21293201851278	0.353691901542384
LIMLP_RS05320	LIMLP_05325	ilvD	2696.94484627099	0.0777247449288044	0.579051972798928	0.809804779606152	2696.94484627099	0.240352297265458	0.0861074171041393	0.176716233753352
LIMLP_RS05325	LIMLP_05330		258.488138227322	-0.210914975571755	0.472501432491718	0.753378396151106	258.488138227322	-1.01969339483708	0.0005953741519647	0.0036108156624972
LIMLP_RS05330	LIMLP_05335		439.450615783819	-0.391148805523615	0.0004476534481518	0.0153660670560954	439.450615783819	-0.638755770928318	1.65462032224402e-08	4.61146473016254e-07
LIMLP_RS05335	LIMLP_05340		6039.3059300458	0.0312144403900456	0.828907783365426	0.932227401110793	6039.3059300458	-0.147568199447522	0.307148543134932	0.458087962003937
LIMLP_RS05340	LIMLP_05345		1423.82314423734	0.256508470249334	0.257899582761467	0.560656504252551	1423.82314423734	0.222998897753561	0.32543574901999	0.47967941851917
LIMLP_RS05345	LIMLP_05350		1251.27088195724	0.149333416192585	0.173743447089978	0.466424503915815	1251.27088195724	0.323278221955151	0.003184867312765	0.0133962564042685
LIMLP_RS05350	LIMLP_05355		2450.7729902005	0.0814799601839184	0.562911976484637	0.80130897641241	2450.7729902005	0.115993657180081	0.410217792710818	0.562365605980817
LIMLP_RS05355	LIMLP_05360		941.943283980393	-0.264705546359401	0.177014955579686	0.471738396220024	941.943283980393	-0.594868692932424	0.0024943580220586	0.0110924496206284
LIMLP_RS05360	LIMLP_05365		8172.47599830824	-0.0298194742334382	0.844644663903078	0.939609283336422	8172.47599830824	-0.0995053296167249	0.513244589096058	0.655194403772625
LIMLP_RS05365	LIMLP_05370		3126.62847809104	-0.120877058598815	0.389611050631242	0.690854757578758	3126.62847809104	-0.170036085937393	0.226369793065428	0.368962551107982
LIMLP_RS05370	LIMLP_05375		2395.49061371559	0.0087838931585163	0.959854426366638	0.98121527517183	2395.49061371559	0.0222235244557707	0.898672460349699	0.933177802257324
LIMLP_RS05375	LIMLP_05380		1534.65644506035	-0.0189656287464915	0.885725499924271	0.958919701318575	1534.65644506035	0.0374241544090405	0.776720393320298	0.855704935429211
LIMLP_RS05380	LIMLP_05385		63.6466732132142	-0.272468131327687	0.164200153481211	0.456236499512862	63.6466732132142	-0.128193801761954	0.508705751743151	0.652182106443932
LIMLP_RS05385	LIMLP_05390		11099.9604374468	0.141553832130437	0.255547729725949	0.558685485766132	11099.9604374468	0.348225904920789	0.0051506177645006	0.0198829771356795
LIMLP_RS05390	LIMLP_05395		1233.84571849195	-0.261127756903056	0.117348496020307	0.387877686045854	1233.84571849195	-0.21436609480881	0.198612358995901	0.336135017406148
LIMLP_RS05395	LIMLP_05400		2026.16424455102	-0.150146670164	0.218659793779379	0.521101114287542	2026.16424455102	-0.290476990795769	0.0174928483669119	0.0524785451007357
LIMLP_RS05400	LIMLP_05405		343.047711445018	-0.270707534213624	0.10045056628438	0.358850310669542	343.047711445018	-0.355657861342817	0.031513022991917	0.0824169390712672
LIMLP_RS05405	LIMLP_05410		1714.0802571101	0.555717382743099	7.35005134262737e-06	0.0008656463694171	1714.0802571101	0.824857549388337	2.6651569012988598e-11	1.4309540950944302e-09
LIMLP_RS05410	LIMLP_05415		2266.16437170784	0.0899097090735411	0.495659744361045	0.767452810289302	2266.16437170784	0.293759511318485	0.0258893990955024	0.0709626096829424
LIMLP_RS05420	LIMLP_05425		61.9680325722131	0.240237923284481	0.338782275333378	0.643153912206873	61.9680325722131	0.0927196594048152	0.715350638412798	0.809717493219949
LIMLP_RS05425	LIMLP_05430		382.21734178463	0.105823993683824	0.531319907291188	0.785036575633097	382.21734178463	-0.0918144196765695	0.589121429981737	0.717918004293498
LIMLP_RS05430	LIMLP_05435		1069.56159751224	0.249174698922278	0.0131856437471329	0.118406363632129	1069.56159751224	0.403926401809067	5.69734757031628e-05	0.0005279445680006
LIMLP_RS05435	LIMLP_05440		1044.52559591799	0.334910567579913	0.0716547558735192	0.302091817198867	1044.52559591799	0.6457833393673	0.000505167693719	0.0031313535649716
LIMLP_RS05440	LIMLP_05445		1660.30484447435	0.240341142698604	0.0899808567125644	0.341292167579185	1660.30484447435	0.500253203045755	0.0004097054971034	0.0026616277044921
LIMLP_RS05445	LIMLP_05450		187.994583488982	-0.231468578199595	0.320511654927649	0.621324289892864	187.994583488982	-0.814082913930182	0.0006047919762097	0.0036618499256081
LIMLP_RS05450	LIMLP_05455		658.636074132942	-0.0863067616207636	0.636355914898954	0.835679648209604	658.636074132942	-0.272031286998098	0.137335337661823	0.253110205857302
LIMLP_RS05455	LIMLP_05460		607.325030967867	-0.0846300565619702	0.562214929653384	0.80130897641241	607.325030967867	-0.343138427310532	0.0195639975134416	0.0571882745569058
LIMLP_RS05460	LIMLP_05465		2055.45540590802	0.0910733134086212	0.506129564484593	0.771877489878871	2055.45540590802	0.119087899988147	0.384700573911514	0.539793157321651
LIMLP_RS05465	LIMLP_05470		1744.56107947491	0.304015803131968	0.0372905717402276	0.207226601862361	1744.56107947491	0.469935801959702	0.0012758112788343	0.00656979827789
LIMLP_RS05470	LIMLP_05475		939.359800454513	0.462571503528767	0.0001318394209296	0.007763640738938	939.359800454513	0.682708042741995	1.5351959766638e-08	4.37257238029818e-07
LIMLP_RS05480	LIMLP_05485		769.33415476561	0.393060482739886	0.0062382092686717	0.076172916521474	769.33415476561	0.658258802124673	4.3486867643228e-06	5.67037692019377e-05
LIMLP_RS05485	LIMLP_05490	pyk	3540.36496999069	0.739662378224782	0.0009687521720639	0.0250752812456932	3540.36496999069	0.847045404342226	0.0001576827270411	0.0012145561949941
LIMLP_RS05490	LIMLP_05495		1239.59655562765	-0.127608213596486	0.368142735588973	0.673054145035223	1239.59655562765	-0.146295858313201	0.302503591524976	0.453755387287464
LIMLP_RS05495	LIMLP_05500		1979.6089821766	0.120397893119581	0.493028457949725	0.764675828366374	1979.6089821766	-0.078284364091098	0.656098295192248	0.765308267011789
LIMLP_RS05500	LIMLP_05505		5378.90294837546	-0.037654798638661	0.70875151991122	0.875611742386487	5378.90294837546	-0.135149581736969	0.18030482076265	0.313141547850759
LIMLP_RS05505	LIMLP_05510		1416.75494239828	-0.102409037626687	0.309854012663302	0.609578220389881	1416.75494239828	-0.264656694637609	0.0089306342146999	0.0307601372810088
LIMLP_RS05510	LIMLP_05515		1615.2595910927	-0.102550488352983	0.50099117933748	0.769690576861571	1615.2595910927	-0.296350951007084	0.0521556581857468	0.121196751686551
LIMLP_RS05515	LIMLP_05520		6427.95904991839	0.391613328596163	0.0001846782552125	0.0085349406301406	6427.95904991839	0.591138932803305	1.64019615251277e-08	4.60642780986472e-07
LIMLP_RS05520	LIMLP_05525		9664.4123199625	0.283694599763026	0.0263483557728991	0.179473595012789	9664.4123199625	0.479473574932238	0.0001737430143171	0.0013079087531376
LIMLP_RS05525	LIMLP_05530		2411.2390669644	0.0549613896036367	0.714414643403447	0.877633870479807	2411.2390669644	0.306067593093015	0.0414302351951562	0.101178453978271
LIMLP_RS05530	LIMLP_05535	radA	6050.24657415564	0.123965746220103	0.441983150925119	0.732640222015993	6050.24657415564	0.350282786067237	0.0297834422072211	0.0792518518250638
LIMLP_RS05535	LIMLP_05540	yqeK	294.023873835692	-0.0470519163188914	0.778376420372517	0.910072384315901	294.023873835692	-0.110580241208673	0.509762059205793	0.653113802761386
LIMLP_RS05545	LIMLP_05550		586.700810725512	-0.114266157295259	0.492181510790375	0.764435187966742	586.700810725512	-0.166470434333465	0.317625844100419	0.470637969484833
LIMLP_RS05555	LIMLP_05560		91.5954556070319	-0.0523152261186555	0.802133107218724	0.917533441047564	91.5954556070319	-0.12367136172815	0.556745267701672	0.693783196486562
LIMLP_RS05560	LIMLP_05565		567.758151344874	0.186069206258595	0.309909581101499	0.609578220389881	567.758151344874	0.0942080911592337	0.607739477841897	0.731812939841941
LIMLP_RS05565	LIMLP_05570		1582.16547589848	0.16872506760116	0.241229608261978	0.542215057053693	1582.16547589848	0.23825299656238	0.0979228601325439	0.195227063896583
LIMLP_RS23085			0.922069945664455	0.720713632667301	0.604028968493959	0.824592592115025	0.922069945664455	0.316409003554884	0.827901581045484	0.888758798117336
LIMLP_RS05570	LIMLP_05575		689.971444736042	0.228592977205904	0.129036241823564	0.407535742991205	689.971444736042	0.427826496380008	0.0044292383336281	0.0177315231974523
LIMLP_RS05575	LIMLP_05580		10198.900580106	-0.137722717943738	0.61195854502225	0.827159764066106	10198.900580106	0.0145844044532942	0.957157524038329	0.970986974232825
LIMLP_RS05580	LIMLP_05585		3444.46100286753	-0.379656890164158	0.0108488297093055	0.104785918700196	3444.46100286753	-0.429571515988592	0.0039585013885523	0.0161808491802246
LIMLP_RS05585	LIMLP_05590		332.233938288382	-0.413753715857427	0.0621009789329127	0.281303565861122	332.233938288382	-0.520140338922765	0.0193214716393261	0.0565245937140861
LIMLP_RS05590	LIMLP_05595		2240.93335283163	0.301647828177464	0.0442094524640593	0.232933570040893	2240.93335283163	0.183642759705608	0.220901767497966	0.362640446553541
LIMLP_RS05595	LIMLP_05600		5900.65070940257	0.544916924428095	0.0001685711589398	0.0083709664640482	5900.65070940257	1.64927368545818	3.8608841267740895e-30	7.4189936562379995e-28
LIMLP_RS05600	LIMLP_05605		669.104883737099	-0.281675173364076	0.206081577401872	0.505887428876766	669.104883737099	0.122803737091595	0.580459281900502	0.711160012825078
LIMLP_RS05605	LIMLP_05610		13128.3221115005	0.702064818080939	2.12253648655396e-06	0.00036524060584	13128.3221115005	0.905589750727424	9.56999771688881e-10	3.56531241473072e-08
LIMLP_RS05615	LIMLP_05620		1053.3595978484	0.666829574576977	0.0008740535480933	0.0239937556698413	1053.3595978484	1.23351672305025	6.79896299691177e-10	2.600903176439e-08
LIMLP_RS05620	LIMLP_05625	lpdA	3692.04151220957	0.201932294123452	0.266615744514734	0.570248437740652	3692.04151220957	0.157195721799922	0.387243826226537	0.542111660104712
LIMLP_RS05625	LIMLP_05630		1938.58527742652	-0.127954100507324	0.234220135053997	0.535626585950382	1938.58527742652	-0.221291269836607	0.0399315084285471	0.0983074425304285
LIMLP_RS05630	LIMLP_05635		191.189911539504	-0.234189407514099	0.253571852638544	0.555696779101634	191.189911539504	-0.331328000855767	0.108244851864845	0.211451018811423
LIMLP_RS05635	LIMLP_05640		815.081338010418	0.222418904660418	0.165533377107294	0.457850272589948	815.081338010418	0.117996576592235	0.462717140041994	0.61098744242073
LIMLP_RS05640	LIMLP_05645		1243.10531197287	-0.130678997874182	0.461082693402742	0.747766320344595	1243.10531197287	-0.138875004868975	0.433621048837821	0.582254670579951
LIMLP_RS05645	LIMLP_05650		7251.05083539982	0.222799890216699	0.101438145196875	0.361670574329874	7251.05083539982	0.479857099241204	0.0004174244775905	0.0027052014951137
LIMLP_RS05650	LIMLP_05655		1467.89564307856	0.0870296423534062	0.669688234778567	0.853116449817358	1467.89564307856	0.186172131114618	0.361411769296678	0.513829583217357
LIMLP_RS05655	LIMLP_05660		537.786738543029	0.252111692529511	0.0256637149190549	0.178133504124467	537.786738543029	0.385251286710753	0.0006329099816677	0.0037819220017496
LIMLP_RS05660	LIMLP_05665		42.0533294959688	-0.0123660273261755	0.96414029751128	0.98381113085905	42.0533294959688	-0.230239909993735	0.413604572941466	0.563508713722106
LIMLP_RS05665	LIMLP_05670		1370.14822707566	0.0073662287261157	0.943163722734404	0.973713239789172	1370.14822707566	-0.0329100655112658	0.750446661270813	0.836604812305264
LIMLP_RS05670	LIMLP_05675		1074.59770744104	-0.0067326190945491	0.969406967785859	0.986409901259474	1074.59770744104	-0.0488566686155652	0.780928521747271	0.858684664772924
LIMLP_RS05675	LIMLP_05680		4556.60788587328	-0.0084818392795516	0.922469401304578	0.969469137640476	4556.60788587328	-0.0121078507917525	0.889545093721798	0.928984306973193
LIMLP_RS05680	LIMLP_05685	mtnA	1228.09565088301	0.183249329190128	0.321305608440383	0.621997230337136	1228.09565088301	0.28886722082581	0.117865681931046	0.225420432022131
LIMLP_RS05685	LIMLP_05690		1030.62390822108	0.165583577759501	0.271144274716139	0.575805577594668	1030.62390822108	0.113086159740246	0.452724686240406	0.601710167260183
LIMLP_RS05690	LIMLP_05695		11217.0586006527	0.349505580851127	0.102462093580893	0.362138532104396	11217.0586006527	0.786343384039595	0.0002382329360588	0.0016954940537057
LIMLP_RS05695	LIMLP_05700		284.12470724689	-0.405870545453645	0.0226448472420496	0.16339197091052	284.12470724689	-0.637987819547537	0.0003842201709358	0.0025458944538782
LIMLP_RS05705	LIMLP_05710		233.820341394738	0.162356803727868	0.41341477150823	0.705646250947428	233.820341394738	0.0422125329396514	0.832187622173944	0.892048446434841
LIMLP_RS05710	LIMLP_05715		1627.98560459456	0.644432035074358	0.0001541650303668	0.0081573409546289	1627.98560459456	0.691093641837816	4.94572507152889e-05	0.0004677938403148
LIMLP_RS05715	LIMLP_05720		560.54364829451	-0.206377046745	0.0692759453932374	0.297210900858648	560.54364829451	-0.319231914025036	0.0052073203972495	0.0200547750742175
LIMLP_RS05720	LIMLP_05725		11537.5082718201	-0.110232657360816	0.593600471198519	0.817725199240529	11537.5082718201	-0.289502433011975	0.16111839801454	0.287931116569303
LIMLP_RS05725	LIMLP_05730		1528.27487901601	0.502049087979185	0.0039752552105903	0.057416646680095	1528.27487901601	0.754662915888929	1.47400380152139e-05	0.0001645745528854
LIMLP_RS05730	LIMLP_05735		65.1605251458552	-0.0574502572406909	0.794027402626353	0.913119175097565	65.1605251458552	0.251763962994867	0.243712762443903	0.388896545315861
LIMLP_RS05735	LIMLP_05740		846.084438547485	-0.163086398770108	0.176722639426185	0.471738396220024	846.084438547485	-0.318710683542764	0.0085603677706425	0.0298027783215651
LIMLP_RS05740	LIMLP_05745		8256.9426226549	0.185866834464456	0.281952714060728	0.583411224089083	8256.9426226549	0.27701593595262	0.108794209808334	0.211916997293314
LIMLP_RS05745	LIMLP_05750		9777.89302393121	0.278701831618012	0.108857989813634	0.372833509202231	9777.89302393121	0.426458770297957	0.0141458772883211	0.0444080808079625
LIMLP_RS05750	LIMLP_05755	flgE	21324.3625371887	-0.0873525670552407	0.552035501575297	0.799468499428832	21324.3625371887	-0.126320397394271	0.389802654016829	0.543609430792758
LIMLP_RS05755	LIMLP_05760		5639.44453591335	0.0552634749598897	0.652643351683651	0.844301109906603	5639.44453591335	0.0716674208127365	0.559459737249506	0.694521421522593
LIMLP_RS05765	LIMLP_05770		84.4851262193801	-0.23768412614036	0.435885148698696	0.728003969761638	84.4851262193801	-0.342066584573385	0.26460120443747	0.411439095997106
LIMLP_RS05770	LIMLP_05775		385.492394698921	-0.236012440729131	0.155328897385509	0.445487670349169	385.492394698921	-0.294834979698212	0.0766754541051732	0.162285265471297
LIMLP_RS05775	LIMLP_05780		51.3977347609046	-0.0882286464469413	0.712372814988374	0.877254481360573	51.3977347609046	-0.288895810967914	0.236583207022955	0.381016889651878
LIMLP_RS05780	LIMLP_05785		216.541506122079	-0.0634124436350638	0.790895485064498	0.913119175097565	216.541506122079	-0.155527869474639	0.516662809303279	0.657947651470622
LIMLP_RS05785	LIMLP_05790		10274.1090746389	0.315226162789466	0.0150117999062836	0.129569932524447	10274.1090746389	0.434484500111065	0.0008010320470598	0.0045342139594036
LIMLP_RS05790	LIMLP_05795		1588.2455688515	0.151311523812092	0.273061595785366	0.577940803601374	1588.2455688515	0.348574528015143	0.01149172916097	0.0377261093669964
LIMLP_RS05800	LIMLP_05805		7069.12970772725	-0.0552878680773447	0.619975849448279	0.829243312549516	7069.12970772725	0.001384849562677	0.990089708244333	0.992808987860494
LIMLP_RS05805	LIMLP_05810		3729.08319703151	-0.105613039830997	0.318714663504462	0.619609817068578	3729.08319703151	-0.0579816279357109	0.584107633352671	0.713952785192702
LIMLP_RS05810	LIMLP_05815		11479.3957336111	-0.109546361526858	0.202872261202063	0.502267120102142	11479.3957336111	-0.181307484568711	0.0351280864276792	0.0896871633198997
LIMLP_RS05820	LIMLP_05825		3221.45224464789	0.428287039144855	0.0046140515682374	0.0623922306504992	3221.45224464789	0.871704672530685	7.878411461348371e-09	2.33854310938072e-07
LIMLP_RS05825	LIMLP_05830		11183.1691764053	0.1653171614009	0.233494707769629	0.535483152052082	11183.1691764053	0.25095030379856	0.070511236765446	0.152249312167685
LIMLP_RS05830	LIMLP_05835		2703.31075788587	0.112202160776053	0.416580397389029	0.708417651682815	2703.31075788587	0.245588521311391	0.0752751685045553	0.160509595047481
LIMLP_RS05835	LIMLP_05840		5628.64386013942	-0.142084490785909	0.239310526532849	0.541339982881929	5628.64386013942	-0.169020359312264	0.161689057357396	0.288527247513124
LIMLP_RS05840	LIMLP_05845		7898.32171656604	0.0698263853552987	0.559629181758987	0.80130897641241	7898.32171656604	0.115834398078229	0.333159095622733	0.487911695996229
LIMLP_RS05850	LIMLP_05855		241.972812565645	-0.086405666012616	0.630412119087465	0.831215112599615	241.972812565645	-0.0834676325660575	0.642617265220025	0.756725949099271
LIMLP_RS05855	LIMLP_05860		436.976282781408	0.324934922812339	0.0505065305914148	0.251225263200621	436.976282781408	0.817388382637793	7.36896238379003e-07	1.25720007772044e-05
LIMLP_RS05860	LIMLP_05865		1872.86445386732	-0.152734785627469	0.414245596733477	0.705744598074627	1872.86445386732	-0.555182852705239	0.0030445789916117	0.0129856984794092
LIMLP_RS05870	LIMLP_05875		596.855925232522	-0.0452563482651773	0.767531473732494	0.906292823608453	596.855925232522	-0.0019917594781474	0.989621647917119	0.992612262787199
LIMLP_RS05875	LIMLP_05880		876.164304901109	0.112777664521397	0.672737101135487	0.854912341192364	876.164304901109	-0.339253160081796	0.204642382428566	0.34284291404294
LIMLP_RS05880	LIMLP_05885		8417.614712624	0.0865048432185958	0.498047503655845	0.769192654757821	8417.614712624	0.0921224709932733	0.470592911218692	0.618701735275278
LIMLP_RS05885	LIMLP_05890		4225.88624902739	0.034835378267953	0.846760596438818	0.941102872937024	4225.88624902739	0.0746717045515514	0.678697894800347	0.78390573043849
LIMLP_RS05900	LIMLP_05910		1686.12884248007	0.200973235169387	0.372768091064332	0.67569910283233	1686.12884248007	0.232139261146061	0.303262680216194	0.454633695332117
LIMLP_RS05905	LIMLP_05915		392.151276763818	0.45222377058288	0.0442722303535389	0.232933570040893	392.151276763818	0.570562427065199	0.0111067212828966	0.0367973134336258
LIMLP_RS05910	LIMLP_05920		355.619144573323	0.439726822055325	0.0223472127175191	0.163179347263325	355.619144573323	0.560975479043522	0.0035367356289801	0.0147404358235234
LIMLP_RS05915	LIMLP_05925		1.60731022270099	-0.658009871311978	0.579089830502163	0.809804779606152	1.60731022270099	0.0558373085398396	0.959457344599343	0.971700073545687
LIMLP_RS05920	LIMLP_05930		9.21234989167265	0.0398180440178094	0.939523080463436	0.973208657764518	9.21234989167265	-0.298519446068552	0.58044020850705	0.711160012825078
LIMLP_RS05925	LIMLP_05935		7047.22607560469	0.201286882741253	0.167274792910976	0.459879720570764	7047.22607560469	0.54898008251565	0.0001647028320485	0.0012553863044036
LIMLP_RS05935	LIMLP_05945		792.13019789928	-0.0332501131722028	0.827930030028642	0.931804112094504	792.13019789928	0.210266196904231	0.168376428469406	0.297399030247283
LIMLP_RS05945	LIMLP_05955		15088.8364194422	0.823915557740139	5.24828238473788e-07	0.0001127145822745	15088.8364194422	2.11716733972943	4.5725008756326503e-38	1.2841692843795998e-35
LIMLP_RS05950	LIMLP_05960	sufB	6349.18977671706	0.122531622637909	0.172902233612372	0.466028732137752	6349.18977671706	0.641515963292914	8.75594126634762e-13	6.5240697068235e-11
LIMLP_RS05955	LIMLP_05965		6985.39194893728	0.0745628978327289	0.442178543387342	0.732640222015993	6985.39194893728	0.263312933514265	0.0066235257584224	0.0242796109879522
LIMLP_RS05960	LIMLP_05970		1729.2696428177	-0.0781768142283725	0.5953018966157	0.818918417228635	1729.2696428177	-0.0372758023823211	0.800074163047932	0.870661928252756
LIMLP_RS05965	LIMLP_05975		562.617530341816	0.0314686943608607	0.858511049482468	0.946838436287069	562.617530341816	-0.189742213370701	0.284161794228498	0.431921195140819
LIMLP_RS05970	LIMLP_05980		2410.84866670811	-0.130533000114647	0.352353028988738	0.655948837856284	2410.84866670811	-0.283386858949699	0.0436703265472495	0.104757948678496
LIMLP_RS20845			68.4967486615689	0.0938275441381068	0.663961479611389	0.849079986711447	68.4967486615689	-0.184592754397722	0.404878575102949	0.557932669212889
LIMLP_RS05975	LIMLP_05985		285.778190845174	-0.0894785189379613	0.619796117840002	0.829243312549516	285.778190845174	-0.0402428460081156	0.823441940513126	0.886402320472606
LIMLP_RS05985	LIMLP_05995		508.95550625884	0.349714736005271	0.0358453933096044	0.203946567955489	508.95550625884	0.618773412533014	0.0001964210584394	0.0014487541098233
LIMLP_RS05990	LIMLP_06000	corA	577.241459228103	0.285539894471788	0.251657504058179	0.555414522859091	577.241459228103	0.0931721673108187	0.708747622011413	0.805615681184206
LIMLP_RS05995	LIMLP_06005		651.677205652271	-0.0469664821512973	0.770046592858062	0.9066237054256	651.677205652271	-0.0700858705060021	0.663064876813366	0.771216905143548
LIMLP_RS06000	LIMLP_06010		1394.7124229259	0.187155490112543	0.470386718218568	0.752247879201048	1394.7124229259	0.261956415118578	0.312302300403054	0.464635574071536
LIMLP_RS06005	LIMLP_06015		4571.43157913517	0.160955017641034	0.500323650122062	0.769690576861571	4571.43157913517	0.359514068594425	0.132171923754157	0.24532506843712
LIMLP_RS06010	LIMLP_06020	lepB	5883.19469920095	0.0841425379869014	0.526424012554463	0.782881494841688	5883.19469920095	0.233748335127014	0.078381067640686	0.164844054122203
LIMLP_RS06015	LIMLP_06025		1260.90425149738	-0.0534327333143331	0.77542341201348	0.910019568389976	1260.90425149738	-0.0851065860450783	0.649682994094872	0.76074169706234
LIMLP_RS06025	LIMLP_06035		331.461284701299	-0.399404323559417	0.0353395078899495	0.202232826498755	331.461284701299	-0.60996360274938	0.0014129420057948	0.0071153810526301
LIMLP_RS06030	LIMLP_06040		92.1801487326051	-0.479375693969491	0.0264129378092828	0.179578465440766	92.1801487326051	-0.625783473143923	0.0042781276542364	0.0172400044874363
LIMLP_RS06035	LIMLP_06045	atpB	6045.20305282366	-0.333399880188457	0.0243685934435084	0.172421966399708	6045.20305282366	-0.725894536624481	9.72983190115481e-07	1.59298727673167e-05
LIMLP_RS06040	LIMLP_06050		3392.60555450171	-0.17827594708027	0.539211308180582	0.790309307975635	3392.60555450171	-0.516317967880698	0.0754497405361206	0.160682301130901
LIMLP_RS06045	LIMLP_06055		10517.3803242105	-0.0311117088804315	0.852104429496738	0.943881453911587	10517.3803242105	-0.178032476552254	0.286111743620903	0.433469958197614
LIMLP_RS06050	LIMLP_06060	atpH	9402.5265040361	-0.169182667929488	0.300989984860751	0.603734262448622	9402.5265040361	-0.237559201376818	0.146452171334481	0.267081357413681
LIMLP_RS06055	LIMLP_06065		14042.2897352676	-0.434543900541017	0.0637669246297886	0.284612520566452	14042.2897352676	-0.792100904690124	0.0007283711391168	0.004194452726996
LIMLP_RS06060	LIMLP_06070	atpG	7815.060548681	-0.535399274657643	0.0097262466410254	0.097023296410885	7815.060548681	-1.02615145190784	7.32159387135463e-07	1.25498306217445e-05
LIMLP_RS06065	LIMLP_06075	atpD	11379.1303722766	-0.595224807337895	0.0047148047338706	0.0632858532476532	11379.1303722766	-1.17312493276025	2.58830323403556e-08	6.74992507675989e-07
LIMLP_RS06070	LIMLP_06080	atpC	3704.24099524646	-0.686309869134281	0.0002223379099245	0.0095500671662876	3704.24099524646	-1.04233909576475	2.12078991006185e-08	5.61087243596797e-07
LIMLP_RS06075	LIMLP_06085		1258.82467157966	-0.258435061957992	0.0785830639359321	0.316674135132548	1258.82467157966	-0.296655306878841	0.0436706649927883	0.104757948678496
LIMLP_RS06080	LIMLP_06090		29054.7413621575	0.0310611584435483	0.787036681693758	0.911003715828691	29054.7413621575	0.202243049191697	0.0785463216897592	0.164906624778212
LIMLP_RS06085	LIMLP_06095		8730.35147123909	-0.312203574267574	0.0112888135064128	0.106864453926986	8730.35147123909	-0.407919589661958	0.0009356828976602	0.0051448467761406
LIMLP_RS06090	LIMLP_06100		1098.48974666901	-0.615784313917591	5.12895958608201e-07	0.0001127145822745	1098.48974666901	-0.947817291307076	1.85094150955598e-14	1.82642904091591e-12
LIMLP_RS06095	LIMLP_06105		755.696533738762	-0.371270502855005	0.0086122536224747	0.0919395847241387	755.696533738762	-0.513820963442615	0.0002907370878625	0.0020180249197455
LIMLP_RS06100	LIMLP_06110		772.223796329664	0.110676146735124	0.555105185920803	0.799556017312165	772.223796329664	0.0960229210148271	0.608845836980631	0.732404010856541
LIMLP_RS06105	LIMLP_06115		178.856113498652	-0.194338409959629	0.197073318213168	0.495192487815745	178.856113498652	-0.574768539646419	0.0002059423791068	0.0014948223183284
LIMLP_RS06115	LIMLP_06125		18.4093476527649	0.182786401225467	0.604218787549857	0.824592592115025	18.4093476527649	-0.303489455042283	0.412207422559162	0.563058520768703
LIMLP_RS06120	LIMLP_06130		2251.08338137464	1.01171265543622	0.0001401170383864	0.0079215089250117	2251.08338137464	1.597345359749	1.8074069615484101e-09	6.28461220629833e-08
LIMLP_RS23095			45.7192237029693	-0.44010390461813	0.106176899612353	0.367973584426122	45.7192237029693	-0.411986585337088	0.131240056861673	0.244218882569811
LIMLP_RS06135	LIMLP_06145		221.734062714961	-0.290379712475206	0.0902655403418478	0.341866688576853	221.734062714961	-0.366288896513365	0.0334890934984824	0.0865925498321242
LIMLP_RS06140	LIMLP_06150		5455.27326615788	0.497383469336264	0.0004343789085503	0.0151039751915926	5455.27326615788	0.658003614170701	3.23554642764873e-06	4.47461363914602e-05
LIMLP_RS06145	LIMLP_06155		16278.9163707064	0.0684055109076545	0.647876112187085	0.84227199859671	16278.9163707064	0.123637391908478	0.409101537814043	0.561514930285365
LIMLP_RS06150	LIMLP_06160	mreC	3488.06853461162	-0.059569263739972	0.727708335967362	0.885908056672809	3488.06853461162	-0.2016388340822	0.238775858288278	0.383195893894727
LIMLP_RS06155	LIMLP_06165	mreD	1664.23584702105	0.0645185129338385	0.763138563931517	0.904679022350326	1664.23584702105	-0.141158174463188	0.510004779970614	0.653113802761386
LIMLP_RS06160	LIMLP_06170	mrdA	6322.19586837778	-0.24479257421207	0.18236063320084	0.477373019632363	6322.19586837778	-0.582543274316507	0.001515084649819	0.0075055278921156
LIMLP_RS06165	LIMLP_06175	rodA	4132.43896477687	-0.251501738821123	0.0442771562882443	0.232933570040893	4132.43896477687	-0.661536556101264	1.29122063186597e-07	2.85711910723798e-06
LIMLP_RS06170	LIMLP_06180		2251.70151847379	0.176380052433384	0.161386759521639	0.451777197186405	2251.70151847379	0.499120432324016	7.20958825537022e-05	0.0006404429858967
LIMLP_RS06175	LIMLP_06185		311.518023720546	-0.0676429031358006	0.705267695723795	0.873098925219999	311.518023720546	0.0655727094907627	0.713396765937772	0.808634458999939
LIMLP_RS23460			39.0543000894636	-0.109904600627686	0.69255462177226	0.865930453455657	39.0543000894636	-0.272437533839788	0.335961227781488	0.491227249751788
LIMLP_RS06180	LIMLP_06190		2430.42991040832	0.139406597022038	0.468663766962987	0.752128093706314	2430.42991040832	0.220926676711846	0.250771076973333	0.395321762534386
LIMLP_RS06185	LIMLP_06195		5429.59917433436	-0.0226682913736997	0.903233011408241	0.964240855161254	5429.59917433436	-0.0900179747647397	0.629287060000199	0.746161993181335
LIMLP_RS06190	LIMLP_06200		9274.66567121055	0.950139684689319	4.49608736972607e-05	0.0034602753150446	9274.66567121055	3.34813062101635	5.07710478004997e-47	1.68513723199658e-44
LIMLP_RS06195	LIMLP_06205		10796.1108865195	0.991963854761881	0.0003283247091827	0.0123578712703748	10796.1108865195	3.36860527822037	2.74920821875656e-34	6.27334950417514e-32
LIMLP_RS06210	LIMLP_06220		2885.7136520955	-0.152530006436566	0.317709973395546	0.618022584904023	2885.7136520955	-0.44652130400548	0.0034887449197625	0.0145736930229441
LIMLP_RS06215	LIMLP_06225		3809.64793517535	-0.20910068619237	0.209720312994413	0.510042258458675	3809.64793517535	-0.374474460046762	0.0247597147291512	0.0683278295360022
LIMLP_RS06220	LIMLP_06230	truA	3981.2790454344	-0.042008520244078	0.764046986545435	0.904679022350326	3981.2790454344	-0.150521375707315	0.282366738356578	0.430044884155207
LIMLP_RS06225	LIMLP_06235		6133.32683105709	-0.0523306774644993	0.697658053736099	0.869334318836347	6133.32683105709	-0.0890289881039619	0.508741341865878	0.652182106443932
LIMLP_RS06230	LIMLP_06240		25879.4029925816	0.234882062136399	0.102062221378493	0.361815811944263	25879.4029925816	0.421313132345225	0.0033595300821285	0.0140499935049842
LIMLP_RS06235	LIMLP_06245		5879.22480134283	0.0262650835486038	0.831280302857793	0.932986285193299	5879.22480134283	-0.0487989180761195	0.692297050138999	0.793836849892427
LIMLP_RS06240	LIMLP_06250		8073.03694000883	-0.0676440186010053	0.621540564486127	0.829243312549516	8073.03694000883	-0.239958227522017	0.0800036453613171	0.167005894347724
LIMLP_RS06245	LIMLP_06255		2560.94777195713	0.0285257835935603	0.886962366496159	0.959010809669797	2560.94777195713	-0.164679395761998	0.412095647466202	0.563058520768703
LIMLP_RS06250	LIMLP_06260		5284.564763472	-0.0385607751020625	0.776185164565419	0.910072384315901	5284.564763472	-0.0173683645250379	0.898116587430911	0.932865906318707
LIMLP_RS06255	LIMLP_06265		728.004946288157	-0.243444150736019	0.10771503368959	0.370843844254782	728.004946288157	-0.607633147217357	6.71966725131929e-05	0.0006042735254819
LIMLP_RS23100	LIMLP_06270		248.562653243536	-0.41128313992104	0.0752533060485738	0.310802964234551	248.562653243536	-0.716750438548172	0.0021070235016249	0.0098121719444293
LIMLP_RS06280	LIMLP_06290		782.986273850948	0.3634772992699	0.0360727012415076	0.204374211062058	782.986273850948	0.550683808667967	0.0014750897658088	0.0073272826326094
LIMLP_RS06285	LIMLP_06295		99.7104969380292	0.0389633453176046	0.860701365722843	0.948512129868427	99.7104969380292	-0.136121460813055	0.543937111862326	0.680807129039888
LIMLP_RS06290	LIMLP_06300		1011.43179655621	0.190235310758549	0.153661024300392	0.441745196630496	1011.43179655621	0.348535364638714	0.0088701137292274	0.0306094378311999
LIMLP_RS06295	LIMLP_06305		377.427947948292	0.217905358593404	0.234940701565331	0.535770456848858	377.427947948292	0.16829007250926	0.359718616224713	0.512620088929128
LIMLP_RS06300	LIMLP_06310		835.972057542096	0.231347191309545	0.173321770515213	0.46620323189401	835.972057542096	0.116789231949021	0.492449410440616	0.639151367763487
LIMLP_RS06305	LIMLP_06315		812.909742583705	0.29682724759173	0.0148247138594551	0.128563017341736	812.909742583705	0.416455317142177	0.0006210229412362	0.0037292019053513
LIMLP_RS06315	LIMLP_06325		3705.12090105095	0.13311013160687	0.28499680110611	0.58522121531969	3705.12090105095	0.192385141027194	0.122273440565683	0.231665973796216
LIMLP_RS06320	LIMLP_06330		1618.88370883508	-0.277974611469696	0.0499570470189502	0.249853669405736	1618.88370883508	-0.49941963458644	0.0004403729263606	0.0028157645431574
LIMLP_RS06325	LIMLP_06335		419.160629527786	-0.432906355918053	0.0178483961842859	0.143534128785964	419.160629527786	-0.658760528771117	0.0003351330398934	0.002283459600511
LIMLP_RS06330	LIMLP_06340		347.305517668122	0.0528477484637936	0.742577028531605	0.892706200582447	347.305517668122	0.148648386975806	0.355074326402855	0.508781933162019
LIMLP_RS06335	LIMLP_06345		139.320764902842	-0.475619850509107	0.0446174488481268	0.233378661525087	139.320764902842	-0.549785561890813	0.020786560670481	0.059644320579403
LIMLP_RS06340	LIMLP_06350		19508.4673938644	0.279277657923918	0.0317897834155884	0.194739092701868	19508.4673938644	0.346534560802094	0.0077188931999045	0.0274675234628183
LIMLP_RS06345	LIMLP_06355		901.345732760749	0.0986316925884072	0.561686666412899	0.80130897641241	901.345732760749	0.0891010317675506	0.600293339899585	0.725959252723877
LIMLP_RS06355	LIMLP_06365		1482.77179853031	0.0320143607590823	0.823560920850411	0.929465509126692	1482.77179853031	0.0902260904748795	0.529732108299248	0.668759310996043
LIMLP_RS23465			61.044082345577	-0.229844923037587	0.402688013084875	0.698438924357662	61.044082345577	-0.575512610638103	0.0410302508780171	0.100537883191705
LIMLP_RS06360	LIMLP_06370	mqnC	2498.51023918936	0.143331897449267	0.210107794226745	0.510042258458675	2498.51023918936	0.237389405044189	0.0378737368194133	0.0947102829641629
LIMLP_RS06365	LIMLP_06375		1633.52603071731	0.306096180102316	0.029198146823489	0.188963033475986	1633.52603071731	0.496979824762091	0.0003949934884731	0.0026078141526499
LIMLP_RS06370	LIMLP_06380		1546.32530576073	0.264179595890403	0.215637650704197	0.517731582542732	1546.32530576073	0.411145201032118	0.0539082860108726	0.124019629631819
LIMLP_RS06375	LIMLP_06385		1715.64275643961	0.109332524388802	0.46060649605793	0.747766320344595	1715.64275643961	0.133149294765414	0.368959452571785	0.522120527651003
LIMLP_RS06380	LIMLP_06390		1383.47224892165	0.319661469980712	0.0292550868167937	0.188963033475986	1383.47224892165	0.527605500054795	0.0003160125209894	0.002181024034277
LIMLP_RS06385	LIMLP_06395		1621.51635046247	0.0538750022607818	0.678734047531056	0.858053326709102	1621.51635046247	0.0920742288441047	0.479078499408178	0.627372884268027
LIMLP_RS06390	LIMLP_06400		1425.78969452142	0.028203418730772	0.86419592412517	0.950258150088017	1425.78969452142	0.135918624255765	0.409655721755249	0.561853133030959
LIMLP_RS06395	LIMLP_06405		591.168241803818	-0.197266636203754	0.186381678818535	0.480564625258807	591.168241803818	-0.374458382030878	0.0125040247463936	0.0404718035009602
LIMLP_RS06400	LIMLP_06410		25.6945683245986	0.0028968668748178	0.993590266994456	0.996592874944165	25.6945683245986	0.0854250121542591	0.812376583333597	0.87788035755267
LIMLP_RS06410	LIMLP_06420		1514.81464417317	0.150936131216316	0.104779055809464	0.365912555749535	1514.81464417317	-0.0898252912149433	0.336589231461443	0.491554913626291
LIMLP_RS06415	LIMLP_06425		10079.069516464	0.623448527234209	0.0031719053477697	0.0501325819251406	10079.069516464	0.647829044538526	0.0021700252676698	0.010054266817592
LIMLP_RS06420	LIMLP_06430	bfr	7497.09566827188	0.969644095043198	3.88201078998791e-06	0.0005669288557698	7497.09566827188	0.966837131719958	4.14240626845663e-06	5.47968307468666e-05
LIMLP_RS06425	LIMLP_06435		3289.62603009296	0.323815144443037	0.0031904932528636	0.0502090123543324	3289.62603009296	0.310280559136131	0.004733900433023	0.0187253201310586
LIMLP_RS06430	LIMLP_06440		2858.3431986862	0.297020789604817	0.0310958178771557	0.193229025878957	2858.3431986862	0.396241192427265	0.0040216280495383	0.0163872366170362
LIMLP_RS06435	LIMLP_06445		1713.02641280152	0.3129971913996	0.0208641045959075	0.157386045205906	1713.02641280152	0.293428128436662	0.0303825863659207	0.0802654289594619
LIMLP_RS06440	LIMLP_06450		22.7396643765578	-0.0078494525541227	0.981538691997793	0.992961419917967	22.7396643765578	-0.343862736216148	0.331232859612129	0.486261025510206
LIMLP_RS06450	LIMLP_06460		603.741300547847	0.13380440413377	0.381412133030102	0.68496591130984	603.741300547847	0.24473696207833	0.10903715958717	0.212058079784873
LIMLP_RS22620			74.597449790425	0.176902871884897	0.525594360567922	0.782881494841688	74.597449790425	0.222677949408567	0.424435582893457	0.573718738668646
LIMLP_RS06455	LIMLP_06465		4988.23053598035	0.394451328095315	0.0556768102352309	0.266068107550822	4988.23053598035	0.582250475079131	0.0047292569902087	0.0187253201310586
LIMLP_RS06460	LIMLP_06470		4609.63094348259	0.608588040310725	4.04817226868177e-07	9.85325130197144e-05	4609.63094348259	0.898429562076746	7.21085965219126e-14	6.58171214753757e-12
LIMLP_RS06465	LIMLP_06475		153.306634076308	-0.0608699927414465	0.814873613683388	0.924793168505032	153.306634076308	-0.0104166856243515	0.968039589301293	0.978303826015277
LIMLP_RS06470	LIMLP_06480		3792.06736394972	0.161636272341766	0.268106843520833	0.572559351170349	3792.06736394972	0.314399525443334	0.031191404310783	0.0818690274181658
LIMLP_RS06475	LIMLP_06485	flgG	8964.91266597738	0.155412647717228	0.322825273946223	0.623946572354506	8964.91266597738	0.42382438396012	0.007002523878556	0.0253884952141094
LIMLP_RS06480	LIMLP_06490	flgA	5468.28161309678	0.0498042636453005	0.677950593404159	0.857656831780522	5468.28161309678	0.239300321024058	0.0459334099016996	0.109039583583293
LIMLP_RS06485	LIMLP_06495		2893.1482589945	-0.0870179305720689	0.497833298773445	0.7691872085577	2893.1482589945	0.142249013699376	0.267392210457011	0.414367130890725
LIMLP_RS06490	LIMLP_06500		3959.25214428136	-0.0372427329418281	0.760750617122304	0.903288976640049	3959.25214428136	-0.0780002929845849	0.523804637131685	0.663570690550931
LIMLP_RS06495	LIMLP_06505		1005.5590917201	-0.024956130132033	0.86997674715011	0.951315854473871	1005.5590917201	-0.117566114563926	0.441263569694532	0.58969739859251
LIMLP_RS06500	LIMLP_06510		11480.3598099991	0.201697855362616	0.234567923612401	0.535626585950382	11480.3598099991	0.224440862340491	0.185940736850299	0.320567142112848
LIMLP_RS06505	LIMLP_06515		837.293881369521	0.121625721190017	0.3945871761431	0.693631223877062	837.293881369521	0.0234788569430697	0.869726147361257	0.917506237445949
LIMLP_RS06510	LIMLP_06520		696.443241272641	-0.0379216862207115	0.865466188090356	0.950379580530548	696.443241272641	-0.128506413968659	0.566240313489457	0.7002507226342
LIMLP_RS06515	LIMLP_06525		2174.13367996133	0.166168179021885	0.18156282815028	0.477113803924163	2174.13367996133	0.294833084143185	0.0177143159434318	0.0529715223910592
LIMLP_RS06525	LIMLP_06535		1132.08453251426	0.606896213887331	0.0040724712129826	0.0585377653488168	1132.08453251426	0.578539539828877	0.0061915458667708	0.0229263021902438
LIMLP_RS06530	LIMLP_06540	groL	18724.803002657	0.0681971948287348	0.847279915955038	0.941393479352357	18724.803002657	-0.0873313962660218	0.805201852031721	0.87334601094333
LIMLP_RS06535	LIMLP_06545	groES	1521.84635825808	0.129409065672964	0.792963305808407	0.913119175097565	1521.84635825808	-0.256729102162593	0.602684334175461	0.728127234968434
LIMLP_RS06540	LIMLP_06550		2077.29076957422	-0.0130880835415508	0.914363656635912	0.967635278370352	2077.29076957422	0.017795795274967	0.883767788989204	0.925709755356688
LIMLP_RS06545	LIMLP_06555		1780.48233484462	0.24303614850615	0.128441390351476	0.406483588958493	1780.48233484462	0.508774342846765	0.0014458882806437	0.0072314220720965
LIMLP_RS06550	LIMLP_06560		223.219681801196	-0.0165809025143528	0.924989360090928	0.970162641106572	223.219681801196	-0.0377056322180216	0.830867037162904	0.890894435442515
LIMLP_RS06555	LIMLP_06565		1779.07871953612	0.213082251197982	0.21834135268662	0.520856641046089	1779.07871953612	0.315974875339381	0.0678993924466841	0.147559929656454
LIMLP_RS06560	LIMLP_06570		1703.29370236622	0.314837303040109	0.0034489268413691	0.0524992387655956	1703.29370236622	0.620806640943948	7.4385004463047005e-09	2.22606271552938e-07
LIMLP_RS06565	LIMLP_06575		465.744862229244	-0.11326323546003	0.460948467057049	0.747766320344595	465.744862229244	-0.362154819464761	0.0192163787295006	0.0563069882979708
LIMLP_RS06575	LIMLP_06585		1069.77748927448	-0.113549016530939	0.484455375042193	0.760424150592883	1069.77748927448	-0.227281795502801	0.162266882093511	0.289134400450664
LIMLP_RS06580	LIMLP_06590		2639.43569173966	0.416859690508378	1.41002715787876e-07	5.14800915341534e-05	2639.43569173966	0.641249414337457	4.94005635547532e-16	6.44148062637157e-14
LIMLP_RS23470	LIMLP_06595		12.4387467379047	-0.0273032137455736	0.949192241481855	0.97564507039579	12.4387467379047	-0.971889840960923	0.0430714838864328	0.103798011662948
LIMLP_RS06590	LIMLP_06600		484808.228285692	0.034854313680623	0.857660983210088	0.946590160126974	484808.228285692	0.0515462870844182	0.790820384280029	0.863422614535402
LIMLP_RS06595	LIMLP_06605		257.309666742118	0.667975843379592	0.0018095657873892	0.0349562152897262	257.309666742118	0.82982475428934	0.0001035792735816	0.0008555835471638
LIMLP_RS06600	LIMLP_06610		5863.83889563409	0.169986024753443	0.362226908983576	0.666242037631757	5863.83889563409	0.365321305248159	0.0501797180901506	0.117439840222526
LIMLP_RS06605	LIMLP_06615		4896.27046087251	0.0258059618641102	0.892191218869906	0.960598684781488	4896.27046087251	0.0783927063668226	0.680547795134462	0.784801010750449
LIMLP_RS06610	LIMLP_06620		1376.29019449235	-0.101508663086371	0.502919903482622	0.770201580375442	1376.29019449235	0.0242477532918066	0.87278350954611	0.918965919730835
LIMLP_RS06615	LIMLP_06625		1457.26104366784	-0.0484911162220105	0.753518936464774	0.898464283812178	1457.26104366784	0.0106593476895016	0.94496811012599	0.962902196502927
LIMLP_RS06620	LIMLP_06630		262.300733782879	0.0425289227288711	0.798389874706787	0.915867431934559	262.300733782879	0.190709000507307	0.250524792874225	0.395104111785657
LIMLP_RS06625	LIMLP_06635		3084.75775225631	0.493076822847031	0.0002568217249152	0.0105354619962437	3084.75775225631	0.774549912736462	9.164537548120122e-09	2.68525962413324e-07
LIMLP_RS06630	LIMLP_06640		410.672658528161	0.0472241704378564	0.780539549945042	0.910072384315901	410.672658528161	0.0983412001046276	0.561791140232753	0.696231993547108
LIMLP_RS06635	LIMLP_06645		2425.63737006826	0.205334608179093	0.0684257670280672	0.295259374128425	2425.63737006826	0.384460918199171	0.0006385673066699	0.0038032777106883
LIMLP_RS06640	LIMLP_06650		1364.92290906984	0.043880712675916	0.830713721781156	0.932637084324416	1364.92290906984	-0.138951825867585	0.498779823531397	0.642797435832379
LIMLP_RS06645	LIMLP_06655		982.832682691318	0.635724448547931	0.0132374702885634	0.118455892214571	982.832682691318	0.782364998217097	0.0022923797802156	0.0103839684585201
LIMLP_RS06650	LIMLP_06660		6533.87894353886	0.279644578596152	0.0896389125502079	0.341009534902431	6533.87894353886	0.420403094289733	0.0107140001204722	0.0358212586445458
LIMLP_RS06655	LIMLP_06665		5983.18678553798	0.0692559319089201	0.515963394313793	0.777014670765064	5983.18678553798	0.187107601057331	0.0792036644375078	0.166000332296981
LIMLP_RS06660	LIMLP_06670		401.099238197343	0.0210190358168601	0.908956010027975	0.967016490266596	401.099238197343	0.324458384765221	0.0764425909300993	0.161886252601968
LIMLP_RS06665	LIMLP_06675	psd	5091.15349809564	0.0475314380935907	0.63389311421044	0.83399775134498	5091.15349809564	-0.0134793717035766	0.892613228946342	0.930614569384994
LIMLP_RS06670	LIMLP_06680		1846.91549672242	0.0127729837578113	0.935023530562578	0.97175374610987	1846.91549672242	0.0956380509093313	0.541513553204984	0.678471510896156
LIMLP_RS06675	LIMLP_06685	fliN	10673.0387750673	0.0406400756682112	0.786143979311078	0.910889136294747	10673.0387750673	0.131028241556612	0.38168369807351	0.53597199294861
LIMLP_RS06680	LIMLP_06690	fliO	7853.33963582167	0.162132369801747	0.338695281705231	0.643153912206873	7853.33963582167	0.170824832712199	0.313453889899712	0.465589972344935
LIMLP_RS06685	LIMLP_06695	fliP	1842.12152549484	-0.134611469459343	0.301402123067433	0.603734262448622	1842.12152549484	-0.162397512466832	0.212756435717019	0.353561104598469
LIMLP_RS06690	LIMLP_06700	fliQ	291.509958812786	-0.384115162527645	0.0465644781532685	0.239233049018159	291.509958812786	-0.501294249168832	0.0096529247246239	0.0329165915328284
LIMLP_RS06695	LIMLP_06705	fliR	1112.10736522333	-0.104475296808272	0.483731152553681	0.759984736449648	1112.10736522333	-0.178992319938066	0.230764063524457	0.374453153745685
LIMLP_RS06700	LIMLP_06710	flhB	3679.13920847812	-0.24172615732614	0.13726236984692	0.417135372502198	3679.13920847812	-0.498010723123445	0.0022205825147813	0.0102107641832073
LIMLP_RS06705	LIMLP_06715	flhA	6770.55055709304	-0.231203537527994	0.0929331438737149	0.346725862410912	6770.55055709304	-0.548078797865181	6.90101448905772e-05	0.0006190566068685
LIMLP_RS06710	LIMLP_06720	flhF	5924.85571713427	-0.0906447834046551	0.46571054517836	0.751022439206996	5924.85571713427	-0.222063577742115	0.0740641188666019	0.158504160599041
LIMLP_RS06715	LIMLP_06725		9127.46043026214	0.073086989640306	0.655863532961445	0.844390590804203	9127.46043026214	-0.0286895756500472	0.861155811582626	0.912385336067373
LIMLP_RS06720	LIMLP_06730		3189.82351593627	-0.251565907465489	0.0960359055486493	0.352035232086464	3189.82351593627	-0.326351528058313	0.030912594210935	0.0813712195127064
LIMLP_RS06725	LIMLP_06735	whiG	12619.9085913242	-0.007226153474632	0.933761544706922	0.97154841827443	12619.9085913242	-0.0343437667028823	0.692886782695036	0.794263624370353
LIMLP_RS06730	LIMLP_06740		9873.47533103351	-0.265866069483448	0.0221541142788803	0.162872335415979	9873.47533103351	-0.28465395790625	0.0143230902173922	0.0448872123465227
LIMLP_RS06735	LIMLP_06745		2007.0635569035	-0.240172109212559	0.0186048813093604	0.146709334039902	2007.0635569035	-0.490191900029236	1.71468390983143e-06	2.68682873596333e-05
LIMLP_RS06740	LIMLP_06750		3073.52410006065	-0.196682264265724	0.0993777932462887	0.357090986715798	3073.52410006065	-0.183647940979655	0.123961903936316	0.233972578634982
LIMLP_RS06745	LIMLP_06755		1459.21811008281	-0.150137482568449	0.392049328217176	0.693027657202563	1459.21811008281	-0.0594107871457862	0.734796252729434	0.824444105321194
LIMLP_RS20950			2016.25579612324	-0.133731154928763	0.279339453068576	0.58102729154528	2016.25579612324	-0.206846160182988	0.0945790190780972	0.190883360228929
LIMLP_RS06755	LIMLP_06765		545.526947629733	-0.222594375966221	0.157898934534667	0.448280723161795	545.526947629733	-0.457752205215657	0.0038793408878608	0.0158961544125478
LIMLP_RS06760	LIMLP_06770	fliH	3262.43724337183	0.115215713508538	0.578375126111796	0.809705251044327	3262.43724337183	-0.1149794786545	0.579343423155857	0.710985827879675
LIMLP_RS06765	LIMLP_06775		4163.9224536759	-0.025118977798128	0.883284573802018	0.958524498666333	4163.9224536759	-0.1238697072896	0.469219865919388	0.617341164133941
LIMLP_RS06770	LIMLP_06780	fliF	8522.35621821243	0.255985804272068	0.138604297272836	0.419764058342621	8522.35621821243	0.412628876399572	0.0169658076969628	0.051404285395528
LIMLP_RS06775	LIMLP_06785	fliI	8141.87818421103	0.227855960114595	0.345551086212408	0.649643159506437	8141.87818421103	0.367291055793355	0.128378037528039	0.239946541720393
LIMLP_RS06780	LIMLP_06790	fliJ	1436.38798039502	0.334168662993481	0.078213333086657	0.316451444423328	1436.38798039502	0.375194455594345	0.0480102262736308	0.113298955212905
LIMLP_RS06785	LIMLP_06795		1951.39235535883	0.190238431307699	0.130765329790478	0.409454733331934	1951.39235535883	0.354257774204253	0.0048649920578071	0.019119575891339
LIMLP_RS06790	LIMLP_06800		513.27499037812	0.0662885936666471	0.653055692789988	0.844301109906603	513.27499037812	-0.0579757926426986	0.695140010558501	0.795847029962084
LIMLP_RS06795	LIMLP_06805		401.069961998485	-0.185170762602951	0.378570028372685	0.684237214647858	401.069961998485	-0.718902525852945	0.0007003485737897	0.0040716124887043
LIMLP_RS06800	LIMLP_06810		438.699506533295	0.265670429390396	0.148998374125572	0.43624699388233	438.699506533295	0.29510524635164	0.109054715816527	0.212058079784873
LIMLP_RS06805	LIMLP_06815		763.263927490507	0.0994525532654408	0.559338255546293	0.80130897641241	763.263927490507	0.225725780088047	0.184874824264939	0.319289490724358
LIMLP_RS06810	LIMLP_06820		2683.86521856316	0.623634867159513	0.000509787817939	0.0172336604008857	2683.86521856316	0.968080428075527	6.73615838371862e-08	1.61800751703662e-06
LIMLP_RS06815	LIMLP_06825		1195.22082549803	-0.456034392540243	4.09047907275393e-05	0.003394167976051	1195.22082549803	-0.837216883427287	8.59895689309499e-14	7.65726624797312e-12
LIMLP_RS06820	LIMLP_06830		646.161357530546	-0.478595211959701	0.0051891043681151	0.0679047313547968	646.161357530546	-0.901015916647075	1.765646141956e-07	3.79198474369492e-06
LIMLP_RS06825	LIMLP_06835		983.099491335076	-0.464502499118917	0.0025454843950447	0.0436317536446395	983.099491335076	-0.984684521245813	2.2171772171058003e-10	9.63680240434914e-09
LIMLP_RS06830	LIMLP_06840	feoB	3315.2076950325	0.129463739475412	0.411705287150368	0.704374884435798	3315.2076950325	0.127957422348542	0.417234221743198	0.566290759696809
LIMLP_RS06835	LIMLP_06845		857.511970335326	0.333372951250804	0.0274813576602361	0.183762704793996	857.511970335326	0.474722947541136	0.0016772538224202	0.0081539996080643
LIMLP_RS06840	LIMLP_06850		5160.37017182693	0.198215013820727	0.2757022420372	0.578914029353989	5160.37017182693	0.420200013113853	0.0208208370904661	0.059644320579403
LIMLP_RS06845	LIMLP_06855		10708.3160499964	-0.579925786852336	0.0028519744552239	0.0462780388267667	10708.3160499964	-0.902800408983941	3.43503452779167e-06	4.69712024755333e-05
LIMLP_RS06850	LIMLP_06860		1627.9295452071	-0.0830726221158054	0.834100198546685	0.934644478268003	1627.9295452071	-0.242861979430472	0.540410041444257	0.67774319692112
LIMLP_RS06855	LIMLP_06865		6390.47755126462	0.420099510936575	0.252059271389429	0.555414522859091	6390.47755126462	0.696707909113952	0.0574843252613892	0.130498852050267
LIMLP_RS06860	LIMLP_06870		9691.22371336107	0.860936885787333	4.37943346789776e-05	0.0034602753150446	9691.22371336107	1.23790118163255	4.19184503647604e-09	1.33081967201513e-07
LIMLP_RS06865	LIMLP_06875	ilvB	4600.81014214473	0.652206158084066	0.0105425987406739	0.102369755325001	4600.81014214473	0.86795318353413	0.0006644785566137	0.0039003395662329
LIMLP_RS06870	LIMLP_06880	ilvN	3004.81856221059	0.297322199205651	0.0359182807985153	0.203946567955489	3004.81856221059	0.633807576857827	7.61712063862038e-06	9.20864485152417e-05
LIMLP_RS06875	LIMLP_06885		408.997698233805	-0.0615627162704868	0.785002111808377	0.910274359484467	408.997698233805	-0.178392080776258	0.430302885839451	0.57950418155656
LIMLP_RS06880	LIMLP_06890	hemW	1091.04673663608	0.377988027977935	0.0023618283308352	0.0412585417984672	1091.04673663608	0.435331857824457	0.0004618236845673	0.0029171596407534
LIMLP_RS06885	LIMLP_06895		6116.74366707153	0.642050891056371	4.36881995181816e-05	0.0034602753150446	6116.74366707153	0.88842113972529	1.5449516216337e-08	4.37257238029818e-07
LIMLP_RS06890	LIMLP_06900		1099.07030033188	0.434677690336563	0.0018844484617206	0.0360215776635705	1099.07030033188	0.651305619774557	3.11602250501887e-06	4.38488671766412e-05
LIMLP_RS06895	LIMLP_06905		20.1964481765645	-0.242893408576089	0.561721332975885	0.80130897641241	20.1964481765645	-0.0460897643500333	0.911675252271221	0.943994993205396
LIMLP_RS06900	LIMLP_06910	tig	12266.7179120113	-0.167435368252837	0.223800472808992	0.526920731110618	12266.7179120113	-0.281114814733111	0.0411452171264596	0.100684442177416
LIMLP_RS06905	LIMLP_06915	clpP	6912.08970837476	0.260613081826133	0.0871171600233294	0.337648355886598	6912.08970837476	0.252777155131158	0.0970664813434648	0.193761467132307
LIMLP_RS06910	LIMLP_06920	clpX	15172.8425504675	0.214828589645945	0.0059669337536598	0.0743524748621575	15172.8425504675	0.249320897347682	0.0014180981207459	0.0071315099708588
LIMLP_RS06920	LIMLP_06930		94.9123144304154	-0.543928495816419	0.0235354146064677	0.168156161894743	94.9123144304154	-0.753173438294126	0.0020649422684903	0.0096840142095904
LIMLP_RS06925	LIMLP_06935		11409.8734744711	0.358967639968236	0.0043642963805192	0.0603562351714998	11409.8734744711	0.415419427509264	0.0009708148655307	0.0053140106057764
LIMLP_RS06930	LIMLP_06940		906.083770807109	0.132898264316532	0.417359205756875	0.708417651682815	906.083770807109	0.279009236520491	0.0883941807830157	0.180799526072151
LIMLP_RS06935	LIMLP_06945		4642.98787645367	0.282218721932061	0.066293467300856	0.290910395571425	4642.98787645367	0.434740685437855	0.0046636466866768	0.0185269364813154
LIMLP_RS06940	LIMLP_06950		6752.85050113112	0.377751010430643	0.0222349970765994	0.162872335415979	6752.85050113112	0.701277656129528	2.18023664006312e-05	0.0002287368957721
LIMLP_RS06945	LIMLP_06955		4079.33647131573	0.227904367624863	0.341640857589287	0.64465508166634	4079.33647131573	0.222800797901809	0.352583737156955	0.506804419039387
LIMLP_RS06950	LIMLP_06960		1922.60311202362	-0.124373099494585	0.331278399577668	0.634960363670553	1922.60311202362	-0.341744310079106	0.0077291159531906	0.0274771201023361
LIMLP_RS06955	LIMLP_06965	pgsB	563.254421450185	-0.324316393354679	0.0085380486884669	0.0919395847241387	563.254421450185	-0.702865274781041	2.06233893422974e-08	5.49605799187793e-07
LIMLP_RS06960	LIMLP_06970	pgsC	45.7809320868215	-0.949673558149244	0.0006311224846362	0.0205734659947042	45.7809320868215	-1.54374370845735	2.57713503983179e-07	5.22728890579214e-06
LIMLP_RS06965	LIMLP_06975	pgsW	492.858326803971	-0.511611779006185	0.0005319700192098	0.0178185554140828	492.858326803971	-0.836576818540115	2.19858088049001e-08	5.77483366522951e-07
LIMLP_RS06970	LIMLP_06980		153.023378520028	0.118446490061496	0.586515058108168	0.814460659193965	153.023378520028	0.261663911984432	0.228358875807982	0.37186218714018
LIMLP_RS06975	LIMLP_06985		2485.24835595233	0.282811714604629	0.202050298284649	0.501418070840853	2485.24835595233	0.426202382588434	0.0545022871558669	0.124913904837458
LIMLP_RS06980	LIMLP_06990		11866.3374246287	0.0905644422159836	0.312646262844049	0.612706122191962	11866.3374246287	0.180596067135236	0.0440525675711026	0.10532804466411
LIMLP_RS06985	LIMLP_06995		3203.10026106017	-0.218832861207782	0.0208457821635637	0.157386045205906	3203.10026106017	-0.436183748779929	4.33949408261641e-06	5.67037692019377e-05
LIMLP_RS06990	LIMLP_07000		3385.67862217224	-0.0649856849309408	0.501023625202038	0.769690576861571	3385.67862217224	-0.148944375342963	0.123445657719483	0.23340243207345
LIMLP_RS06995	LIMLP_07005		353.380037489376	-0.0138994421336362	0.915902866464258	0.968702597178739	353.380037489376	-0.229500113210901	0.0844175582573257	0.174523502376838
LIMLP_RS07000	LIMLP_07010		640.97896992651	-0.119455702105948	0.309638464917276	0.609578220389881	640.97896992651	-0.321155851266336	0.0067213673860541	0.0245397123264838
LIMLP_RS07010	LIMLP_07020		3681.92363452555	0.0738682357361492	0.666997904900942	0.851471800976692	3681.92363452555	0.206668642570694	0.2285927791225	0.37186218714018
LIMLP_RS07015	LIMLP_07025		3495.86148957198	0.0691276952915336	0.736009042080013	0.890976698858101	3495.86148957198	0.27568492705975	0.178666793467901	0.311217778125623
LIMLP_RS07020	LIMLP_07030		3576.80105570498	0.0659318751976886	0.785192102944128	0.910274359484467	3576.80105570498	0.260817403472032	0.280867055311733	0.429363594350781
LIMLP_RS07025	LIMLP_07035		5012.54854409799	0.442558201905291	0.0474236093507081	0.24192743737669	5012.54854409799	0.5653937017057	0.0113128256438761	0.0373108639799381
LIMLP_RS07030	LIMLP_07040		2635.4406049692	0.346807701433144	0.190771502597725	0.487035876954361	2635.4406049692	0.555332763823816	0.0361460801839073	0.0915182654309609
LIMLP_RS07035	LIMLP_07045		730.638847620124	-0.0253176127843604	0.916813890200132	0.968828179658606	730.638847620124	-0.0388816366004232	0.872604583152703	0.918965919730835
LIMLP_RS07040	LIMLP_07050		2767.61273626619	-0.0692455097201269	0.703011908700194	0.872136078377305	2767.61273626619	-0.0880904512387154	0.627721799391381	0.745789876204989
LIMLP_RS07045	LIMLP_07055		200.570977191708	0.532214815562465	0.0055342905078501	0.0704031172270418	200.570977191708	0.555796611704953	0.0037936916522158	0.0156152967556259
LIMLP_RS07050	LIMLP_07060		4.03483135716282	-1.01316951488492	0.19563629820247	0.493131801073303	4.03483135716282	-0.496493209377449	0.499701650439338	0.64375819539662
LIMLP_RS07055	LIMLP_07065		1514.05596916367	0.472793466146179	0.0012763329899834	0.0284139740635952	1514.05596916367	0.626712627926911	1.93515378622927e-05	0.0002065861541965
LIMLP_RS07060	LIMLP_07070		6755.27610113243	0.180491144032026	0.307887811452219	0.609267425263984	6755.27610113243	0.952797040097462	7.17300295133305e-08	1.71167541015143e-06
LIMLP_RS07065	LIMLP_07075	xth	1463.50532411537	0.335045837939776	0.0919272422418923	0.346006558170256	1463.50532411537	0.202155554465706	0.309520422070814	0.460872373972488
LIMLP_RS07070	LIMLP_07080	hisD	1695.10813260136	0.0626369336775236	0.694490230454161	0.866866267141245	1695.10813260136	0.114791131886997	0.471646537328286	0.619415188455382
LIMLP_RS07075	LIMLP_07085		730.952480211427	-0.147444447421131	0.277005823152256	0.579591620394296	730.952480211427	-0.24223893821673	0.0747883789611057	0.159586424071886
LIMLP_RS07080	LIMLP_07090	mfd	6531.36531260592	-0.128584549652124	0.192274495201852	0.488513696577564	6531.36531260592	-0.227892998160002	0.0209112177898173	0.0598329593656921
LIMLP_RS07085	LIMLP_07095		22710.4958177686	0.0580175132433664	0.70534000000478	0.873098925219999	22710.4958177686	0.0410724541841202	0.788948227127856	0.86290879984777
LIMLP_RS07090	LIMLP_07100		4049.99194915694	-0.248698005848501	0.0597601397568354	0.276532661916611	4049.99194915694	-0.425118277813148	0.0013026734487941	0.0066518332329332
LIMLP_RS07095	LIMLP_07105		4300.61941560341	-0.463243669037428	0.0008633454874337	0.0239937556698413	4300.61941560341	-0.932202227361171	2.2199107076767398e-11	1.2548324384044701e-09
LIMLP_RS07100	LIMLP_07110		1790.98525302451	-0.631559870406239	5.56959678454819e-06	0.0007295339277889	1790.98525302451	-1.19489755323534	1.3440564831259601e-17	1.96286008795715e-15
LIMLP_RS07105	LIMLP_07115	gatC	277.833442614296	-0.230628956391611	0.212632440288513	0.514119893704213	277.833442614296	-0.575691897762318	0.0020662413227255	0.0096840142095904
LIMLP_RS07110	LIMLP_07120	gatA	4754.52840528877	-0.0663410908886952	0.482615341132606	0.759984736449648	4754.52840528877	-0.0498624493891256	0.597771623621481	0.723807400057344
LIMLP_RS07115	LIMLP_07125	hisF	2138.31653554565	-0.124007002126419	0.279317916662486	0.58102729154528	2138.31653554565	-0.19647563132627	0.0868569420878145	0.177754874194289
LIMLP_RS07120	LIMLP_07130		9153.1616146414	0.1209260392391	0.668944054386719	0.853002844103629	9153.1616146414	0.363992041800134	0.198042538206135	0.335991313657341
LIMLP_RS07125	LIMLP_07140		934.485487655648	0.0101525678840394	0.942683465164589	0.97361734973576	934.485487655648	-0.17940912612115	0.205152426720948	0.343268336369469
LIMLP_RS07130	LIMLP_07145		36.0142288508381	-0.301926167791175	0.263824914553623	0.566269701960774	36.0142288508381	-0.166362545525969	0.535248448133786	0.673627054166306
LIMLP_RS07135	LIMLP_07150		9.02916549943236	-0.361075637240344	0.491292397538123	0.764255877039492	9.02916549943236	-0.163538483198528	0.751755874720173	0.837041994084584
LIMLP_RS07140	LIMLP_07155		10852.5880280046	0.0972983643538578	0.232394875454733	0.534382081756341	10852.5880280046	0.278145356011583	0.0006376191301942	0.0038032777106883
LIMLP_RS07145	LIMLP_07160		3079.42741357872	-0.0342717421673326	0.83554561953633	0.935186099609792	3079.42741357872	0.161371973563204	0.328159921329567	0.482720335525484
LIMLP_RS07150	LIMLP_07165	trxB	2392.49571117869	0.306364693041418	0.213303721326759	0.514720348026435	2392.49571117869	0.51613168477492	0.0359827933629545	0.0912313740056576
LIMLP_RS07160	LIMLP_07175		2905.45410612404	-0.390159200963326	0.0063812786672415	0.0766383171516416	2905.45410612404	-0.670464622799325	2.87039598883919e-06	4.1497064656464e-05
LIMLP_RS07165	LIMLP_07180		1455.154211221	-0.523177569581326	0.0037464091972474	0.0556021950371971	1455.154211221	-0.914904503897468	4.30185529670044e-07	8.01330290217006e-06
LIMLP_RS07170	LIMLP_07185		25.2241321880494	-0.151437042884008	0.626574829764694	0.829243312549516	25.2241321880494	-0.512867045838397	0.114677417568809	0.220593915460339
LIMLP_RS07175	LIMLP_07190		504.099191435898	-0.0024990087853409	0.988807629362683	0.995076255458422	504.099191435898	0.0160861384081579	0.928091010504268	0.953421575506776
LIMLP_RS07180	LIMLP_07195		362.034646109618	-0.139612144416152	0.472812286229781	0.753378396151106	362.034646109618	-0.311475337718773	0.110616507436453	0.214591322343512
LIMLP_RS07185	LIMLP_07200	xerD	12438.3268162878	0.23143168405274	0.170848171405868	0.46344727037028	12438.3268162878	0.506149423513958	0.0027401721072014	0.0119526503744233
LIMLP_RS07190	LIMLP_07205		584.803717817166	-0.364282494090988	0.0756668876045297	0.311103385860516	584.803717817166	-0.364200033810343	0.0759045089888153	0.16126171783127
LIMLP_RS07195	LIMLP_07210		609.716010265628	-0.198715395138854	0.252921635154191	0.555595190666999	609.716010265628	-0.161226648191761	0.35372085789118	0.507639485912225
LIMLP_RS07200	LIMLP_07215		478.959720848023	-0.197523069708555	0.148311955070336	0.43597982927681	478.959720848023	-0.25001299180796	0.0681655435480278	0.14796218757066
LIMLP_RS07205	LIMLP_07220		5031.96523086262	-0.0663246301486174	0.478733390977016	0.757303124114855	5031.96523086262	-0.152575356182069	0.103448449467514	0.204046617507236
LIMLP_RS07210	LIMLP_07225		3813.94697258268	0.515884433007367	0.0058090597297364	0.0731340588733374	3813.94697258268	0.92418216664352	7.66143474401631e-07	1.30101852327458e-05
LIMLP_RS07215	LIMLP_07230		3790.43177298066	0.280671478140074	0.0606581558318307	0.279978415855896	3790.43177298066	0.703854706847407	2.49817000442052e-06	3.68206831839503e-05
LIMLP_RS07220	LIMLP_07235		2732.99118371671	0.339786970917407	0.0223966779413713	0.163214114099694	2732.99118371671	0.570628782545939	0.0001244561133953	0.000993499593115
LIMLP_RS07225	LIMLP_07240		2206.65655533506	-0.0037691765437865	0.979376432436631	0.991832633231687	2206.65655533506	-0.223899587899527	0.125161583618377	0.235548939067368
LIMLP_RS07230	LIMLP_07245		6329.81237465821	0.111022156974263	0.12232182842069	0.396975107167945	6329.81237465821	0.238547550684507	0.000895717386525	0.0049700063498523
LIMLP_RS07235	LIMLP_07250		11860.3791700074	0.0872362483688628	0.606712279167333	0.825608099604895	11860.3791700074	0.090523611361835	0.593234737276363	0.720765399599334
LIMLP_RS07240	LIMLP_07255		2002.26284462609	0.183142291770558	0.430870802814186	0.722272406370337	2002.26284462609	0.324883602871938	0.162237167137055	0.289134400450664
LIMLP_RS07245	LIMLP_07260	lmtA	892.482442032246	0.82844392997014	5.4551805199823e-05	0.0037578988827274	892.482442032246	1.15170203803539	1.95757395283535e-08	5.37376127955026e-07
LIMLP_RS07250	LIMLP_07265		263.766905607216	-0.377188098033407	0.0689128637684753	0.296349665039698	263.766905607216	-0.823435619118127	8.94454595706882e-05	0.0007559383631772
LIMLP_RS07255	LIMLP_07270		1807.70454797751	-0.144268861767671	0.277655220960885	0.579930899158005	1807.70454797751	-0.280104502855389	0.0353157535795642	0.0899775410460496
LIMLP_RS07260	LIMLP_07275		348.660971739321	-0.139148690337048	0.503652122825162	0.770626215115992	348.660971739321	-0.0420551010099159	0.83972393744442	0.89787425663179
LIMLP_RS07265	LIMLP_07280		1326.1323076331	0.266088297450791	0.0770251806055725	0.315267863666979	1326.1323076331	0.646391101217921	1.68074765896061e-05	0.0001837248414031
LIMLP_RS07270	LIMLP_07285		847.006554285096	0.351583346316004	0.0358963116725953	0.203946567955489	847.006554285096	0.601775045988907	0.0003227551421275	0.0022156979273585
LIMLP_RS07275	LIMLP_07290		517.735566634516	-0.209929719564777	0.128500921737704	0.406483588958493	517.735566634516	-0.366493156371836	0.0083265561693541	0.0291469382304047
LIMLP_RS07280	LIMLP_07295		30293.0792031885	0.061656244010407	0.636741945462181	0.835679648209604	30293.0792031885	0.142721380814129	0.274308746143261	0.421606777744523
LIMLP_RS07285	LIMLP_07300		1111.41941108456	-0.370543795892284	0.0921248991458171	0.346182771477017	1111.41941108456	-0.887524898230036	5.71946434693805e-05	0.0005286522615359
LIMLP_RS07290	LIMLP_07305	map	14677.6976357275	-0.352570289251741	0.0104206537361722	0.10172675612504	14677.6976357275	-0.447729117000359	0.0011440078118975	0.0060184042092766
LIMLP_RS07295	LIMLP_07310		3974.4449368168	-0.177887038078835	0.156009286436809	0.446334682291683	3974.4449368168	-0.337273619397806	0.0071962730037625	0.0258853130411203
LIMLP_RS07300	LIMLP_07315		572.753577362197	-0.11523917057377	0.648025758438279	0.84227199859671	572.753577362197	-0.420603262849014	0.0965118754357883	0.193044537738746
LIMLP_RS07305	LIMLP_07320	queG	998.854008094862	-0.339405015302433	0.0081827138800477	0.0899852059519704	998.854008094862	-0.564073078815108	1.22466400064382e-05	0.0001397265083234
LIMLP_RS07310	LIMLP_07325		2245.43786146759	0.521850239678607	0.0011546197136495	0.026647134589731	2245.43786146759	0.693681000510396	1.54875644693115e-05	0.0001713487814468
LIMLP_RS07315	LIMLP_07330		1722.70054563479	0.152881219929791	0.250335134590818	0.553252770212517	1722.70054563479	0.159281200965793	0.231217471554886	0.374693618308234
LIMLP_RS07320	LIMLP_07335		1338.21811778959	-0.114231253646967	0.406250863169975	0.699488948968902	1338.21811778959	-0.178975021062263	0.193737034640952	0.330684391526001
LIMLP_RS07330	LIMLP_07345		130.345684833939	0.378095142160869	0.0524296343532062	0.256252469911052	130.345684833939	0.318601844967458	0.103777603623987	0.204281412075003
LIMLP_RS07335	LIMLP_07350		3003.85263446515	0.204606267602427	0.0976208583723717	0.35499377880232	3003.85263446515	0.284257719522594	0.0213554925143514	0.0609132056014821
LIMLP_RS07340	LIMLP_07355		33436.6662850309	1.02363447259317	0.160710683809048	0.45124200522436	33436.6662850309	2.07730073220637	0.00441964313449	0.0177125324742294
LIMLP_RS07345	LIMLP_07360		412.817688255639	-0.365143054242122	0.0277420845442484	0.184629959710531	412.817688255639	-0.153794507742193	0.352204478242092	0.506658215154404
LIMLP_RS07350	LIMLP_07365		7076.40700110296	0.0860285048446785	0.499729693696456	0.769690576861571	7076.40700110296	0.0230911894071202	0.856278521215925	0.909593506243626
LIMLP_RS07355	LIMLP_07370		995.368436482614	0.272872304676921	0.104033651574604	0.365218136441231	995.368436482614	0.292925445221424	0.0810433085675781	0.168597788934603
LIMLP_RS07360	LIMLP_07375		639.908960472637	-0.151666748710754	0.399987736737744	0.697399821790594	639.908960472637	0.0817859395090642	0.649314302853865	0.760553904305249
LIMLP_RS07365	LIMLP_07380		1.92496232569968	-0.0798575534174795	0.930339330515113	0.971348753514312	1.92496232569968	-0.98085217146671	0.344779937368581	0.499718757972484
LIMLP_RS07370	LIMLP_07385		3569.92191469172	0.113633676991195	0.546359991048247	0.793776493162416	3569.92191469172	0.382103596374077	0.0424500595438954	0.102843508556577
LIMLP_RS07375	LIMLP_07390		11770.0165939982	-0.344204745902176	0.0273382172824242	0.183140974858955	11770.0165939982	-0.533998268514837	0.0006201945524583	0.0037292019053513
LIMLP_RS07380	LIMLP_07395		2512.36472906055	-0.330580410915071	0.02574987441513	0.178392393718481	2512.36472906055	-0.521746613844726	0.0004391194306194	0.0028126755108624
LIMLP_RS07385	LIMLP_07400		5501.66499440455	0.147629009494774	0.220553535633933	0.52492891694882	5501.66499440455	0.334377462708732	0.0055093748252891	0.0209310379678781
LIMLP_RS07390	LIMLP_07405		10132.6205320624	0.192155354753263	0.149052770564514	0.43624699388233	10132.6205320624	0.327230785479819	0.0139952972131674	0.0441772124832606
LIMLP_RS07395	LIMLP_07410		293.71781492277	-0.24635856553658	0.135613693361711	0.415448513796864	293.71781492277	-0.592830184847025	0.0003889261962165	0.0025724085912801
LIMLP_RS07405	LIMLP_07420		1381.35405891158	-0.508813740587153	0.0285408966760878	0.187111616897899	1381.35405891158	-1.21401063499802	1.95761471179187e-07	4.13135914031914e-06
LIMLP_RS07410	LIMLP_07425		1195.37639452893	-0.415637248167382	0.0717779827240136	0.302262300951988	1195.37639452893	-1.02041334553508	1.05754454322257e-05	0.0001233576717989
LIMLP_RS07415	LIMLP_07430		1047.94927158943	-0.192036876962717	0.522310748381701	0.781855110908081	1047.94927158943	-0.804597315822242	0.0074748796349624	0.026755672105145
LIMLP_RS07420	LIMLP_07435		8786.23556972667	0.0964074574315241	0.688308085085444	0.863742161558873	8786.23556972667	-0.197237736796935	0.41189118565557	0.563058520768703
LIMLP_RS07425	LIMLP_07440		4252.90653766743	-0.355379188053077	0.103892269276258	0.365072834579036	4252.90653766743	-0.792343187701013	0.0002913974476646	0.0020187705529862
LIMLP_RS07430	LIMLP_07445		809.240383805253	0.330642807710617	0.0798916307531956	0.320180399429108	809.240383805253	0.129231846920596	0.494590839841629	0.639735716912106
LIMLP_RS07435	LIMLP_07450		916.42759732931	0.408349040220634	0.0365806523724173	0.205470710479531	916.42759732931	0.240354220356447	0.219205311178593	0.360828940988748
LIMLP_RS07440	LIMLP_07455		2958.06989029229	0.139269302230353	0.370292827262929	0.674283846552097	2958.06989029229	0.0912329241038512	0.557397731359972	0.693912905227598
LIMLP_RS07445	LIMLP_07460		10291.988948878	-0.0152313839395326	0.934799500994251	0.97175374610987	10291.988948878	-0.264254730530032	0.155904961327803	0.280536724400104
LIMLP_RS07450	LIMLP_07465	ispH	1412.29731350882	0.288013450044826	0.141679624967561	0.423993697341447	1412.29731350882	0.264514952239149	0.177235730893138	0.30959016003892
LIMLP_RS07455	LIMLP_07470		78.9304202370285	0.0370804988564905	0.85592060023713	0.945812987731768	78.9304202370285	-0.136406252656664	0.511731775031495	0.654208102455827
LIMLP_RS07460	LIMLP_07475		53151.7923783196	0.136205995925455	0.524887044697332	0.782881494841688	53151.7923783196	0.211362788791391	0.323801711505438	0.477776256752224
LIMLP_RS07465	LIMLP_07480		16742.0913238174	0.498976527108345	0.0488067609672758	0.246464017000724	16742.0913238174	0.684436596847973	0.0068789175420089	0.0250647983491764
LIMLP_RS07470	LIMLP_07485		1195.78088304536	-0.281477026750427	0.119644306632082	0.390316664491676	1195.78088304536	-0.208683293392328	0.24852126673961	0.393303487154884
LIMLP_RS07475	LIMLP_07490		1260.68207981087	0.0568698833631068	0.693187521632334	0.866334471581814	1260.68207981087	0.141113824587739	0.327459433136301	0.481884075123191
LIMLP_RS07480	LIMLP_07495		1922.34364277347	-0.182213612343044	0.0337519160756649	0.199701548511902	1922.34364277347	-0.148755610373505	0.0831622856299561	0.172514491383506
LIMLP_RS07485	LIMLP_07500		461.280090732797	-0.139740418060581	0.333461118219986	0.636750283797682	461.280090732797	-0.292249603648171	0.0441402809506357	0.10546869486307
LIMLP_RS07490	LIMLP_07505	rfaE1	1359.83774603523	0.174562576407717	0.405077025646906	0.699488948968902	1359.83774603523	0.18096311414141	0.388151566883509	0.542550295058076
LIMLP_RS07495	LIMLP_07510	rfaE2	1099.49596080256	-0.0199826817647191	0.864686046625819	0.950258150088017	1099.49596080256	0.174926597026547	0.134964174039217	0.24946404105278
LIMLP_RS07500	LIMLP_07515		6857.97407194207	0.227926824303249	0.0966144526169126	0.352753423284632	6857.97407194207	0.353884391474694	0.0098814856796494	0.0335290931379184
LIMLP_RS07505	LIMLP_07520	kdsA	4490.33509100446	0.246130258228672	0.0648341550749825	0.286226723311682	4490.33509100446	0.52854860050553	7.27569479705158e-05	0.0006431855134148
LIMLP_RS07510	LIMLP_07525	lptC	2411.12345991462	0.258440760639614	0.103878284521051	0.365072834579036	2411.12345991462	0.540899362292427	0.0006586716675751	0.0038724802871445
LIMLP_RS07515	LIMLP_07530		6164.4152963157	0.0640982540108524	0.610031263965922	0.82688891849204	6164.4152963157	0.174661193460158	0.164541617445642	0.292758988934717
LIMLP_RS07520	LIMLP_07535	lptB	6158.13519125189	-0.102189010782741	0.522652745209237	0.781855110908081	6158.13519125189	-0.0518726626434	0.74556142863812	0.83192077504822
LIMLP_RS07525	LIMLP_07540	rpoN	6562.99330609024	-0.0383815986073113	0.789692624920838	0.912403057925588	6562.99330609024	-0.0840947360025893	0.559043167356466	0.694240341502877
LIMLP_RS07530	LIMLP_07545		4055.15827371514	-0.305079066422756	0.0069313917197535	0.0818980943974763	4055.15827371514	-0.442015063974053	9.29614997682763e-05	0.0007838393433117
LIMLP_RS07535	LIMLP_07550		588.008214524519	-0.105454074867946	0.580815856610462	0.811115532908686	588.008214524519	-0.397608742076111	0.0381703685436779	0.0951912674542131
LIMLP_RS07540	LIMLP_07555		1741.96880568179	-0.411718015855963	5.00320254470061e-05	0.0035383421504153	1741.96880568179	-0.650095498465362	1.8632998569297601e-10	8.50363472206318e-09
LIMLP_RS07545	LIMLP_07560		2688.69093819005	-0.0244239520438494	0.870771850687309	0.951315854473871	2688.69093819005	-0.164304992819498	0.274168702778876	0.421606777744523
LIMLP_RS07550	LIMLP_07565		1649.16092668173	-0.124967945146623	0.232429127863344	0.534382081756341	1649.16092668173	-0.32115222609925	0.0022315368280804	0.0102353529639721
LIMLP_RS07555	LIMLP_07570	priA	3327.7024633339	-0.309181485584407	0.0306636029692371	0.192918588798595	3327.7024633339	-0.593343318301175	3.44640246713151e-05	0.0003409977075202
LIMLP_RS07560	LIMLP_07575	fmt	658.826654450511	-0.0850126556443979	0.439687236019698	0.731260348110502	658.826654450511	-0.270266005885929	0.0146898249046395	0.0458397643591824
LIMLP_RS07565	LIMLP_07580		4942.85081802455	0.0780211931323271	0.506743059201887	0.771877489878871	4942.85081802455	0.115936519142391	0.323882836335731	0.477776256752224
LIMLP_RS07570	LIMLP_07585	rpe	3663.69591199375	-0.0041044788127864	0.973954878738359	0.987752572853819	3663.69591199375	-0.0363117494979442	0.772777489896017	0.852132472247163
LIMLP_RS07575	LIMLP_07590	rpsP	3589.98087843465	-0.0495148148457967	0.65729531740338	0.845292428263381	3589.98087843465	-0.0997576818972762	0.37165580461834	0.525122036633731
LIMLP_RS07580	LIMLP_07595		3162.99225267446	-0.237613828960738	0.122956448455511	0.398378352353363	3162.99225267446	-0.110336647231096	0.473739405816995	0.621505692045425
LIMLP_RS07585	LIMLP_07600	rimM	765.633095290147	-0.601731155595465	0.0111310767636196	0.10632421895325	765.633095290147	-0.945113847303741	6.96599478839403e-05	0.0006218299993258
LIMLP_RS07590	LIMLP_07605	trmD	2182.44213548622	-0.190293148098522	0.103331071332767	0.364504098005731	2182.44213548622	-0.324266060305956	0.0055871621655421	0.021116696756102
LIMLP_RS07595	LIMLP_07610	rplS	6941.9921671075	-0.166191224344969	0.304031118798179	0.604584757479386	6941.9921671075	0.0596754893565037	0.71201130929741	0.808150096247328
LIMLP_RS07600	LIMLP_07615		777.511927236647	-0.423076895329101	0.0182202571507061	0.145244888334559	777.511927236647	-0.549344193936115	0.0022159036455378	0.0102020986252946
LIMLP_RS07605	LIMLP_07620		1488.82665187132	0.159369320323128	0.162636191297358	0.453617062205237	1488.82665187132	0.223193350877984	0.0505034350904196	0.118121743443384
LIMLP_RS07610	LIMLP_07625		1541.23160535982	0.114350568842441	0.556537329076613	0.800151317719638	1541.23160535982	0.333886101069316	0.0858229864504868	0.176430024510545
LIMLP_RS07615	LIMLP_07630		5966.67319048435	0.309101788024018	0.0228278907922286	0.164387828959421	5966.67319048435	0.576612364118253	2.15762677809976e-05	0.0002276732764983
LIMLP_RS07620	LIMLP_07635		413.702208837905	-0.115364182792966	0.49777529976019	0.7691872085577	413.702208837905	0.183318300389906	0.27913783302126	0.426951080167835
LIMLP_RS07625	LIMLP_07640		5091.79889387496	0.0169139426168675	0.903510171046343	0.964254789386203	5091.79889387496	0.177345747087445	0.203585060534465	0.341665375540218
LIMLP_RS07630	LIMLP_07645		162.132127553446	0.378697512628177	0.0315252100386026	0.194739092701868	162.132127553446	0.592825267164409	0.0007113009360641	0.0041221582818572
LIMLP_RS07635	LIMLP_07650		1447.61271722957	-0.0880210281932921	0.591828302717767	0.816637436311382	1447.61271722957	-0.267532625368358	0.103635627993597	0.204195184999796
LIMLP_RS07640	LIMLP_07655		4294.71208284279	-0.160988463172079	0.174646196599978	0.467816040929215	4294.71208284279	-0.389460986306429	0.0010375735988897	0.0056287982311242
LIMLP_RS07645	LIMLP_07660		4458.60602908653	-0.167452541458495	0.244624371648401	0.546453632636262	4458.60602908653	-0.307674511309355	0.0326335093112323	0.0846801297052659
LIMLP_RS07650	LIMLP_07665	gspD	19213.5353134649	0.0379215852821707	0.76905427478901	0.906332200534111	19213.5353134649	0.0253484334506082	0.844411490636403	0.90013032184336
LIMLP_RS07655	LIMLP_07670	gspE	9054.25419141876	-0.363078236497594	0.0043166222388442	0.0601494568300954	9054.25419141876	-0.538355855597771	2.33624779666937e-05	0.0002430097067133
LIMLP_RS07660	LIMLP_07675		5055.83015896937	-0.233721624077931	0.0070872088305462	0.0834690304526594	5055.83015896937	-0.414398969616761	1.87530251996484e-06	2.91350191506027e-05
LIMLP_RS07665	LIMLP_07680	gspG	6623.6165081178	-0.0448049757205115	0.799059225244017	0.915970245326815	6623.6165081178	-0.136362062442276	0.438555749440598	0.586938064958807
LIMLP_RS07670	LIMLP_07685		2016.47612210967	-0.339539063560646	0.0218380290304198	0.162075301820983	2016.47612210967	-0.469325339098753	0.0015441677479035	0.0076288991171796
LIMLP_RS07675	LIMLP_07690		876.784695152674	-0.457573758266035	0.0016022711059428	0.0323507337937706	876.784695152674	-0.808706488214972	3.02970142406641e-08	7.73527265682969e-07
LIMLP_RS07680	LIMLP_07695		538.44484320033	-0.57872518383223	1.37279424177491e-05	0.0014741387578588	538.44484320033	-0.992909194456409	2.0853462985351598e-13	1.7303634854436e-11
LIMLP_RS07685	LIMLP_07700		2321.56380730196	-0.321711750117397	0.0022141140416641	0.0394328310542229	2321.56380730196	-0.706190220637368	2.3463138975695396e-11	1.29793818788279e-09
LIMLP_RS07690	LIMLP_07705		5346.76782415833	-0.169585657272614	0.0677495020538677	0.294118230676184	5346.76782415833	-0.375065206672857	5.48207652044441e-05	0.0005118941528425
LIMLP_RS07695	LIMLP_07710		1406.26312473901	-0.165446038938748	0.0683502652218437	0.295259374128425	1406.26312473901	-0.339137619790431	0.0002013694321333	0.0014733462860097
LIMLP_RS07700	LIMLP_07715	gspN	2766.67723655719	-0.371636548565517	0.006107442272752	0.0750783560195883	2766.67723655719	-0.397957685500664	0.0033362101682102	0.0139684671148345
LIMLP_RS07715	LIMLP_07730		567.72616845613	-0.149195495966472	0.341765819651141	0.64465508166634	567.72616845613	-0.0892512457268027	0.569501822812769	0.702449714557236
LIMLP_RS07720	LIMLP_07735		69611.2450726622	0.33498912108477	0.134446731519377	0.413894625777357	69611.2450726622	0.540147905579633	0.0158001169180704	0.0485574300234638
LIMLP_RS07725	LIMLP_07740		82.6698919937919	-0.0142387993208737	0.959250954147232	0.98121527517183	82.6698919937919	-0.343126212602396	0.225175953984123	0.368167222568757
LIMLP_RS07735	LIMLP_07750		925.342274109829	-0.0629647255844336	0.744845708080746	0.893153956635861	925.342274109829	-0.158493261944081	0.41312083636216	0.563430770847309
LIMLP_RS07740	LIMLP_07755		4142.35125552561	0.217717374249905	0.0379024567361017	0.209036056712247	4142.35125552561	0.199506089697945	0.0572157792908403	0.13015252971393
LIMLP_RS07745	LIMLP_07760		5364.17466551814	0.407443643580144	0.0010785725374878	0.0261656163980612	5364.17466551814	0.589044485067245	2.2718430234795e-06	3.39938478636215e-05
LIMLP_RS07750	LIMLP_07765		1524.71191798435	0.122066356577988	0.346280381566859	0.650679193566959	1524.71191798435	0.152190192726263	0.240372183449567	0.384911772708057
LIMLP_RS07755	LIMLP_07770		2327.14223247978	-0.157521193653767	0.198740345836403	0.497773670817455	2327.14223247978	-0.0646864060393799	0.597576556591985	0.723807400057344
LIMLP_RS07760	LIMLP_07775		5070.6643225693	0.648951987206239	0.0025350155661803	0.0436317536446395	5070.6643225693	0.923994371099998	1.71284028295563e-05	0.0001866740260618
LIMLP_RS07765	LIMLP_07780		298.747916844561	0.0990717033168587	0.701904884773276	0.871651270172527	298.747916844561	0.326971711929805	0.205720222203206	0.343745780898813
LIMLP_RS07770	LIMLP_07785		3863.66143120433	0.448766293934808	0.0039651833921163	0.057416646680095	3863.66143120433	0.69876597994643	7.20318560077403e-06	8.85482512741615e-05
LIMLP_RS07775	LIMLP_07790		906.535198408264	0.11292818203738	0.489156081883058	0.762882894043163	906.535198408264	0.299540921296452	0.0662400420458251	0.144902572504079
LIMLP_RS07780	LIMLP_07795	xerC	6893.01135164432	0.250594498628394	0.045474829207446	0.235737607411967	6893.01135164432	0.546845805239026	1.26172899631918e-05	0.000142618345683
LIMLP_RS07785	LIMLP_07800	hslV	3171.0306398264	0.132776098854376	0.252712062867519	0.555595190666999	3171.0306398264	0.327893229589752	0.0047080194861975	0.0186633866928418
LIMLP_RS07790	LIMLP_07805	hslU	6008.58998434469	0.0990498678031665	0.296466600049191	0.59966734447623	6008.58998434469	0.225918263909322	0.0172208529408425	0.0518329217535168
LIMLP_RS07795	LIMLP_07810		395.054222462735	-0.226596500229459	0.165052871692017	0.457561149998143	395.054222462735	-0.225567697878226	0.167514370550852	0.296315390930795
LIMLP_RS07800	LIMLP_07815		11434.4443993466	0.0255070801760768	0.863982198161524	0.950258150088017	11434.4443993466	0.0455318996922801	0.759766831292603	0.843133343783979
LIMLP_RS07805	LIMLP_07820		39.7631657632611	0.423750789955148	0.132079597180753	0.411428164064325	39.7631657632611	0.273749167987835	0.337255780514877	0.492331409300206
LIMLP_RS07810	LIMLP_07825		9159.17209578141	0.376345224017422	0.0580987761738819	0.272296061374638	9159.17209578141	0.468335478935946	0.0183646878947243	0.0542891375865644
LIMLP_RS07815	LIMLP_07830		1642.87472374014	0.582720969891749	0.0010240235563945	0.0257633080080843	1642.87472374014	0.646467705318846	0.000269260594998	0.001897788546529
LIMLP_RS07820	LIMLP_07835		96.3555285609144	0.0547479264414287	0.778691704494056	0.910072384315901	96.3555285609144	-0.155062319247623	0.434053630531537	0.582407131595238
LIMLP_RS07825	LIMLP_07840		523.755298576169	0.0141273526218973	0.945443285415671	0.973713239789172	523.755298576169	-0.152511249126671	0.461229923547197	0.609905994520397
LIMLP_RS07830	LIMLP_07845		2776.34118664358	0.179013738353965	0.110567410707217	0.376568672100793	2776.34118664358	0.338148875336462	0.0025611266405879	0.0113341495330748
LIMLP_RS07835	LIMLP_07850		6670.76875908472	0.225189048218034	0.355200685833878	0.658827242271958	6670.76875908472	0.298478862231218	0.220400466895433	0.362143161401992
LIMLP_RS07840	LIMLP_07855		677.987529453161	-0.0762337744927418	0.483926985520487	0.759984736449648	677.987529453161	-0.231132652476745	0.0349467198419616	0.0895780100580492
LIMLP_RS07845	LIMLP_07860		262.85264987329	0.170881404292297	0.301464511996014	0.603734262448622	262.85264987329	0.188035407034932	0.255975386641779	0.402291722597412
LIMLP_RS07850	LIMLP_07865		852.967961978974	0.126286936050759	0.313007205217358	0.612755660186903	852.967961978974	0.114870681290894	0.359222549235962	0.512313096586132
LIMLP_RS07855	LIMLP_07870		2309.46149472101	0.168876565850257	0.0631869396305414	0.28348157593495	2309.46149472101	0.223838520266275	0.013793735316318	0.0437160830207265
LIMLP_RS07860	LIMLP_07875	ychF	1389.96269265512	-0.003349351414715	0.98074115326548	0.992429587187436	1389.96269265512	0.139889747258487	0.312979144831161	0.465157688642069
LIMLP_RS07865	LIMLP_07880	mutY	1571.69830434775	0.0919406677627793	0.491520498228758	0.764276585424901	1571.69830434775	0.185121669620611	0.165897498643863	0.294119562503784
LIMLP_RS07870	LIMLP_07885		1385.11545414175	-0.216202869766769	0.142602055863132	0.426404673182879	1385.11545414175	-0.303576291780608	0.039755761409115	0.0980731654761343
LIMLP_RS07875	LIMLP_07890	rfaD	1910.39208554067	0.185666070863956	0.129719921432638	0.407599923181548	1910.39208554067	0.187056020611286	0.12701041465864	0.238168990199638
LIMLP_RS07880	LIMLP_07895		22551.5542953646	-0.0034356681249588	0.98297512944554	0.993186560233516	22551.5542953646	-0.201312504101534	0.211212057908886	0.351474577677914
LIMLP_RS07885	LIMLP_07900		2303.82336563208	0.206707041324233	0.242139780297204	0.54330591302645	2303.82336563208	0.0787889645984127	0.655887167465838	0.76530650316963
LIMLP_RS07890	LIMLP_07905		702.543431739879	0.101230234964167	0.542612606930716	0.792341111066892	702.543431739879	-0.0405178637386091	0.807890008458082	0.874993741536846
LIMLP_RS07900	LIMLP_07915	recN	3205.1095643563	0.235389951230657	0.31114042741744	0.611067079344311	3205.1095643563	0.667398949341682	0.004065389438798	0.0164736257947298
LIMLP_RS07905	LIMLP_07920		4956.18166772795	-0.119627373267402	0.471606252757256	0.752879068131501	4956.18166772795	0.039883603608367	0.810294732649992	0.876558835231147
LIMLP_RS07910	LIMLP_07925		3007.70533155704	-0.0901381460751366	0.500715551089589	0.769690576861571	3007.70533155704	0.029711090314224	0.82430218206691	0.886838641243916
LIMLP_RS07915	LIMLP_07930		6442.39468343395	-0.192439437634215	0.0527659110831434	0.256851261871203	6442.39468343395	-0.308296249585308	0.0019303269754915	0.0091408868839423
LIMLP_RS07920	LIMLP_07935		5074.69401596501	-0.273185179593004	0.0400902102987027	0.217811544346077	5074.69401596501	-0.44508226378846	0.0008306277366328	0.0046799720161211
LIMLP_RS07925	LIMLP_07940		2881.0490743982	0.156810470763998	0.339827736407737	0.643856287298728	2881.0490743982	0.391578478464132	0.0170951707224607	0.0516248703951234
LIMLP_RS07930	LIMLP_07945		2612.53906317455	0.120772056652178	0.347661980127903	0.651681853249808	2612.53906317455	0.249330682254637	0.0524341681557251	0.121547395515271
LIMLP_RS07935	LIMLP_07950		2120.11696453041	-0.475507442277578	0.0016038024696446	0.0323507337937706	2120.11696453041	-0.643140306661708	2.02701585641899e-05	0.0002157619501978
LIMLP_RS07940	LIMLP_07955		666.958224155807	0.0834168386761051	0.675614877510031	0.855900770682391	666.958224155807	0.208030679076338	0.296407381072188	0.445709781010938
LIMLP_RS07945	LIMLP_07960		629.065565308768	-0.59244956094575	0.0001915403037424	0.0087414206120452	629.065565308768	-0.936768411421431	4.66875712450358e-09	1.4568916462874e-07
LIMLP_RS07950	LIMLP_07965		34535.939745572	-0.314974271775433	0.122972446754928	0.398378352353363	34535.939745572	-0.964153777695946	2.34783634847265e-06	3.48453272694051e-05
LIMLP_RS07955	LIMLP_07970		1681.91438580009	0.326731984542441	0.13688874732402	0.416484013733331	1681.91438580009	0.666025870672054	0.002409023454442	0.0107786086178526
LIMLP_RS07960	LIMLP_07975	ptsP	4016.79611345377	0.142010732656198	0.110521254723168	0.376568672100793	4016.79611345377	0.235596390253626	0.0080901998125371	0.028566073032469
LIMLP_RS07965	LIMLP_07980		24580.8503186146	0.0729689142815055	0.565987700018987	0.801870815975678	24580.8503186146	0.387636667748487	0.0022917493193842	0.0103839684585201
LIMLP_RS07970	LIMLP_07985		1426.2255782682	0.32142694958905	0.0609137993559437	0.280128535603908	1426.2255782682	0.522293437299449	0.0023096881502066	0.0104235740870266
LIMLP_RS07975	LIMLP_07990		1597.31369187348	0.58142939002373	0.0148095926579062	0.128563017341736	1597.31369187348	0.569511791559882	0.016999289920172	0.0514630244598243
LIMLP_RS07980	LIMLP_07995		3368.34749866044	0.417520498440452	0.0014817051613259	0.0309126031085778	3368.34749866044	0.535938842683106	4.49290306308298e-05	0.0004301319910209
LIMLP_RS07985	LIMLP_08000		2947.31554195991	0.353222014111762	0.033880454708445	0.199701548511902	2947.31554195991	0.303245593748588	0.0686288907967857	0.148702718278377
LIMLP_RS07995	LIMLP_08010		530.690963031254	-0.0109008455557627	0.940730330475021	0.973527901520494	530.690963031254	-0.0707517539782254	0.630191687792209	0.746161993181335
LIMLP_RS08000	LIMLP_08015		5748.8089819707	-0.0123508573500421	0.938312024797279	0.972978470037494	5748.8089819707	0.0772659981828661	0.628257050382364	0.745975988127646
LIMLP_RS08005	LIMLP_08020		2169.47557428373	0.132535260977197	0.150206317116444	0.436519314387812	2169.47557428373	0.310088255758041	0.0007486027119742	0.0042839318204042
LIMLP_RS08010	LIMLP_08025		41809.5178893357	0.140602162280886	0.166618336593008	0.459112110868734	41809.5178893357	0.30282142360688	0.0028909910162086	0.0124616389612489
LIMLP_RS08015	LIMLP_08030		197.945289481031	0.186314272390903	0.367243248082378	0.671746041457296	197.945289481031	0.229988463318131	0.265811746625514	0.412923625212021
LIMLP_RS08020	LIMLP_08035	lipA	3610.73707949155	0.199588908682536	0.103265633411422	0.364504098005731	3610.73707949155	0.406737764041457	0.0008931278275349	0.0049700063498523
LIMLP_RS08025	LIMLP_08040		636.68199869455	0.225791152074623	0.167246409857671	0.459879720570764	636.68199869455	0.326388430780726	0.0457614900047079	0.108772916671347
LIMLP_RS08030	LIMLP_08045		1540.19619013605	0.29124495372786	0.0742743951505832	0.308504910915562	1540.19619013605	0.443888295081889	0.0064966571925534	0.023958884252538
LIMLP_RS08035	LIMLP_08050		1376.80827027887	0.0382023018917409	0.812378508131665	0.923697892615606	1376.80827027887	0.0719817029951598	0.654739246353802	0.764944956300074
LIMLP_RS08040	LIMLP_08055		278.915108889887	0.0230537219127827	0.896940337165248	0.961741313066173	278.915108889887	0.0750879677054147	0.673116487070598	0.779679027377777
LIMLP_RS08045	LIMLP_08060	fsa	3293.18562035582	0.155492458604929	0.160838956371692	0.45124200522436	3293.18562035582	0.231866114863093	0.0365063316998908	0.0921110000250872
LIMLP_RS08050	LIMLP_08065		3068.65513675261	0.175223224312455	0.181881102433939	0.477373019632363	3068.65513675261	0.41801438452179	0.0014370391767983	0.0072008166037259
LIMLP_RS08055	LIMLP_08070		898.831546993552	-0.104535630881954	0.507175600438833	0.771877489878871	898.831546993552	-0.291770216930947	0.0648069063444387	0.142536153652738
LIMLP_RS08060	LIMLP_08075	purH	4398.85937926357	-0.0560005797184923	0.543376699215903	0.792341111066892	4398.85937926357	-0.129716846756647	0.159542419115557	0.285814215991608
LIMLP_RS08065	LIMLP_08080		789.967207455871	-0.253533819198357	0.0372720478125263	0.207226601862361	789.967207455871	-0.421091127417758	0.0005771634883728	0.0035296882680891
LIMLP_RS08070	LIMLP_08085	fliS	2178.81226398989	0.223369079676946	0.0818868332949732	0.32638128515004	2178.81226398989	0.365596195874469	0.0043858066519604	0.0176155996549038
LIMLP_RS08075	LIMLP_08090		3355.05469091468	0.253131231996844	0.0944879875833401	0.349165630229529	3355.05469091468	0.417288823108888	0.0058266257013327	0.0218858132053145
LIMLP_RS08080	LIMLP_08095		2264.85542724536	0.214647552520598	0.163552924941067	0.455130890975484	2264.85542724536	0.298710884422019	0.0524885041751774	0.121596147679932
LIMLP_RS08085	LIMLP_08100		648.047710316887	-0.270232476501224	0.0527454847519723	0.256851261871203	648.047710316887	-0.446834421923286	0.0014377965774079	0.0072008166037259
LIMLP_RS08090	LIMLP_08105		1508.26417700721	-0.0533466751210428	0.721860412602806	0.882959939937978	1508.26417700721	-0.206366350996351	0.169149733255093	0.298356673078476
LIMLP_RS08095	LIMLP_08110		1899.78359319277	-0.0593982420706998	0.514252646290746	0.777014670765064	1899.78359319277	-0.169268584387802	0.063689639352932	0.14110039132234
LIMLP_RS08100	LIMLP_08115		2333.1037628149	0.0579317765407997	0.473799527160844	0.753602070641571	2333.1037628149	0.168241567036774	0.0373470317687999	0.0937785508857554
LIMLP_RS08105	LIMLP_08120		1947.57983185938	0.354524419540871	0.0774567924059985	0.315971786675196	1947.57983185938	0.30678860995637	0.126642272610101	0.237722846940606
LIMLP_RS08110	LIMLP_08125		838.314246583442	0.115239349496175	0.433194719644906	0.724836810918219	838.314246583442	-0.0574680086158098	0.69678161632255	0.796787910498119
LIMLP_RS08115	LIMLP_08130		523.757431871729	-0.410415051601376	0.0011144403136596	0.026647134589731	523.757431871729	-0.87196527841172	1.0175234053653199e-11	6.40513440170477e-10
LIMLP_RS08120	LIMLP_08135		2242.77056556614	-0.0662268355504576	0.660426084057988	0.847179047189157	2242.77056556614	-0.270571783140558	0.0730305631140843	0.156659568701247
LIMLP_RS08125	LIMLP_08140		12882.1881883561	-0.0158569356286403	0.916332678370325	0.968828179658606	12882.1881883561	0.0510706808576433	0.735096560850914	0.82452766318485
LIMLP_RS08130	LIMLP_08145		2370.34573493998	-0.150741967293127	0.303072131715257	0.603916902165818	2370.34573493998	-0.112178637415535	0.443464477952776	0.591988595614473
LIMLP_RS08135	LIMLP_08150		1342.8741365523	-0.467519545148657	0.0116196559844307	0.108499652171756	1342.8741365523	-0.411473677938364	0.0263499953001085	0.0719012203592647
LIMLP_RS08140	LIMLP_08155		1155.44690225266	0.142060323541735	0.541110022390972	0.791503482271409	1155.44690225266	0.119613321344099	0.606949306756363	0.731343867646034
LIMLP_RS08145	LIMLP_08160		4097.09538834285	0.440568772006719	0.0008684030189633	0.0239937556698413	4097.09538834285	0.568272651488875	1.73812307707094e-05	0.0001883052627414
LIMLP_RS08150	LIMLP_08165		963.999646200184	0.032109130426624	0.870121023389466	0.951315854473871	963.999646200184	0.0926669584545162	0.636996323017497	0.752034634534316
LIMLP_RS08155	LIMLP_08170		4687.1737783456	0.152223080795042	0.228753065482641	0.529598885274015	4687.1737783456	0.312296438847779	0.0135163469716396	0.0430236990352712
LIMLP_RS08160	LIMLP_08175		7342.15586111574	0.0011973164152118	0.994980663843927	0.997439429899555	7342.15586111574	0.15233202105005	0.423463884904557	0.573041750847494
LIMLP_RS08165	LIMLP_08180		665.209888314115	-0.154870647704885	0.124943797892818	0.400852202202704	665.209888314115	-0.27628513272145	0.0065074097428892	0.0239743218681017
LIMLP_RS08170	LIMLP_08185		388.587823229616	-0.385424289331842	0.0104873876410686	0.102105206073443	388.587823229616	-0.451450169121012	0.0028141763626457	0.0121736468009712
LIMLP_RS08175	LIMLP_08190		1245.34783460455	-0.530597702846314	0.0002170142251878	0.0094323682876309	1245.34783460455	-0.798564878022829	2.89159173623628e-08	7.48737689999906e-07
LIMLP_RS08180	LIMLP_08195		1051.99033575511	-0.569143326962654	0.0002628014899881	0.0106479375076361	1051.99033575511	-0.878273963027343	2.02142163238059e-08	5.49605799187793e-07
LIMLP_RS08185	LIMLP_08200		1075.28796579752	0.231466297734858	0.123814623237523	0.399149800943272	1075.28796579752	0.277181260027364	0.0653592393796574	0.143559273402149
LIMLP_RS08190	LIMLP_08205		508.560347455407	0.293462376346169	0.153915539978788	0.441993124335686	508.560347455407	0.390816417348345	0.057483065813918	0.130498852050267
LIMLP_RS08195	LIMLP_08210		284.252118840171	-0.0019661742360863	0.990100332387465	0.995828185550037	284.252118840171	0.0462888697389523	0.770232832498348	0.850353816586473
LIMLP_RS08200	LIMLP_08215		17244.2784903728	0.280959337916804	0.303987125738005	0.604584757479386	17244.2784903728	0.37464447968878	0.170473068696713	0.30009506934026
LIMLP_RS08215	LIMLP_08230		472.26674718414	-0.104079399176955	0.492245173078556	0.764435187966742	472.26674718414	-0.300227199184278	0.0488666522705763	0.114808331685891
LIMLP_RS08220	LIMLP_08235		8.97467076112905	-0.250223817979324	0.654218874442444	0.844390590804203	8.97467076112905	-0.826701011214464	0.166037773877513	0.294130961876177
LIMLP_RS08225	LIMLP_08240		7.44267694822608	-1.7320431666966	0.0061427923561676	0.0752595130616374	7.44267694822608	-3.53133292554521	0.0002044881118001	0.0014872232991677
LIMLP_RS08235	LIMLP_08250		27.4557158210535	-0.977575001523315	0.0090770447170898	0.0935658221838741	27.4557158210535	-0.653379361299111	0.0724239795098859	0.155724351702352
LIMLP_RS08240	LIMLP_08255		24.5849991059726	-0.760723310721852	0.0352967166436931	0.202232826498755	24.5849991059726	-0.755562016520722	0.0377818862918106	0.0946101967430729
LIMLP_RS08260	LIMLP_08275		33.4528819607868	0.677458379673515	0.145268656181354	0.429106685856087	33.4528819607868	0.459939078444887	0.326991801896242	0.481389947065799
LIMLP_RS23480			11.9495528142257	0.501040554152052	0.35046539710969	0.653164453725103	11.9495528142257	0.0885890318483523	0.873463369944205	0.918965919730835
LIMLP_RS08265	LIMLP_08280		19.4926802233686	0.834871691401839	0.0738642339593808	0.30715070408394	19.4926802233686	0.841251829237448	0.07235613908874	0.155670161351202
LIMLP_RS08275	LIMLP_08290		22.7478050738742	0.513033688197114	0.292552365584223	0.594384355452419	22.7478050738742	-0.246499527692843	0.625840261399264	0.744038682633902
LIMLP_RS08280	LIMLP_08295		20.5064423740912	0.229730634155937	0.516094378692216	0.777014670765064	20.5064423740912	-0.0304898149759642	0.933134291884906	0.956181111330843
LIMLP_RS08285	LIMLP_08300		89.419239384061	0.151052908340181	0.413657739169243	0.70570791645532	89.419239384061	0.0033618056148897	0.985714958906332	0.989781439759906
LIMLP_RS08290	LIMLP_08305		3.1940319695507	-0.384211015116381	0.658645761506821	0.846135001851303	3.1940319695507	-0.42949705843055	0.625686453873378	0.744038682633902
LIMLP_RS08295	LIMLP_08310		58.2596020383341	0.126291982764425	0.659913646530215	0.847167624290372	58.2596020383341	0.234608911884896	0.412376058979651	0.563058520768703
LIMLP_RS08300	LIMLP_08315		12.2572761292687	0.291298893923586	0.5368196967205	0.788250371939396	12.2572761292687	0.51158737734657	0.270924389289951	0.417889710729873
LIMLP_RS08305	LIMLP_08320		18.1527779727711	0.456230978693913	0.275715464666839	0.578914029353989	18.1527779727711	0.585376652091995	0.159838647751638	0.286124349810325
LIMLP_RS08310	LIMLP_08325		21.3963895275424	-0.0987210243882759	0.801271190852226	0.917533441047564	21.3963895275424	-0.2100593080225	0.596654241704189	0.723459972435333
LIMLP_RS08315	LIMLP_08330		8.94625302376067	0.315658741903831	0.517689899337124	0.778229690833772	8.94625302376067	-0.0527595694650156	0.917459200735581	0.947619382375407
LIMLP_RS08320	LIMLP_08335		10.740741529781	0.610579553590151	0.184362589636301	0.478739555307351	10.740741529781	0.196435153888281	0.684939756496692	0.788123243293231
LIMLP_RS08325	LIMLP_08340		21.6091696769068	0.448977497913159	0.207145833280993	0.506448600051066	21.6091696769068	0.247468159901499	0.496912359690352	0.641582817945956
LIMLP_RS08330	LIMLP_08345		15.5720039153252	0.137409992820924	0.736022091636729	0.890976698858101	15.5720039153252	-0.356676972498147	0.404963454783389	0.557932669212889
LIMLP_RS08335	LIMLP_08350		18.1324027790843	-0.231577557591664	0.553697191928841	0.799468499428832	18.1324027790843	-0.589552281981256	0.147466634621361	0.268395156033196
LIMLP_RS08340	LIMLP_08355		15.9855827229276	-0.400966193642529	0.275753817717744	0.578914029353989	15.9855827229276	-0.550573165819224	0.144646561397074	0.264184390025371
LIMLP_RS08345	LIMLP_08360		27.2294518533557	0.033416169766393	0.910212991289257	0.967167529452001	27.2294518533557	-0.242140448664	0.430713065605965	0.579842700046969
LIMLP_RS08350	LIMLP_08365		18.3785292568846	0.253326177269828	0.529513167890046	0.785036575633097	18.3785292568846	0.0328978967648391	0.93626106959809	0.957481827788251
LIMLP_RS08355	LIMLP_08370		23.3227466922074	0.204811320592149	0.554565657929097	0.799468499428832	23.3227466922074	0.199723154050026	0.566436841025897	0.7002507226342
LIMLP_RS08360	LIMLP_08375		41.5626132995579	0.186768531064017	0.5427950679156	0.792341111066892	41.5626132995579	-0.0855664328317178	0.784899744146268	0.861078415227772
LIMLP_RS22670			905.705221486278	0.669658237354483	0.0063234648983564	0.0766383171516416	905.705221486278	0.624385228421899	0.0109270713058758	0.0363671261055175
LIMLP_RS08365	LIMLP_08380		2123.09047229453	0.394997356679621	0.0297709067335721	0.190680681097568	2123.09047229453	0.476673908723178	0.0087239221153018	0.0302192026973123
LIMLP_RS08370	LIMLP_08385		6590.61171656981	0.376248521507032	0.0512989679202925	0.253057634221214	6590.61171656981	0.550619389618169	0.0043382215163454	0.0174436638283891
LIMLP_RS08375	LIMLP_08390		625.377825469436	0.188693375372386	0.476824550802051	0.755383311959865	625.377825469436	-0.295824449498888	0.265962858089761	0.412923625212021
LIMLP_RS08380	LIMLP_08395		2581.00851429055	0.193997635638862	0.106330356496729	0.367973584426122	2581.00851429055	0.386328010437603	0.0012902693927299	0.0066162549899679
LIMLP_RS08385	LIMLP_08400		69.426672316808	-0.376434588883282	0.207353669125778	0.506448600051066	69.426672316808	-0.489832479470377	0.103288688641352	0.203841622826798
LIMLP_RS08390	LIMLP_08405		610.578680020567	-0.346397307810341	0.0044581541354412	0.06087985302764	610.578680020567	-0.545489106445825	8.64237150498565e-06	0.0001037937446207
LIMLP_RS08395	LIMLP_08410		217.684815607127	-0.486139540777966	0.0006674811578076	0.0210083940272036	217.684815607127	-0.481578342989194	0.000776603237083	0.0044164772875238
LIMLP_RS08400	LIMLP_08415		138.577341711372	-0.400762864954723	0.0862527809667386	0.336167645135475	138.577341711372	-0.257324452531594	0.269248192035864	0.41600725735207
LIMLP_RS08405	LIMLP_08420		247.403012246745	-0.351124528665928	0.0339706366952197	0.199701548511902	247.403012246745	-0.620618037785304	0.0002147967436806	0.0015462734137609
LIMLP_RS08410	LIMLP_08425		1300.27805078992	-0.0484046000393005	0.803859463124541	0.918301282812171	1300.27805078992	-0.200289538188107	0.304672276703732	0.455697862451998
LIMLP_RS08415	LIMLP_08430		1903.50051318819	0.0576033795898504	0.662928294318751	0.848353032792765	1903.50051318819	0.0320720523417257	0.808368636045955	0.874993741536846
LIMLP_RS08420	LIMLP_08435		3816.83264337948	0.237862195698545	0.0349592018001444	0.202091644263282	3816.83264337948	0.520186619587672	3.90850997748124e-06	5.18907997373964e-05
LIMLP_RS23485			1.03620087220853	0.163615643191693	0.91316063680389	0.967629686095627	1.03620087220853	-0.277511724415407	0.860732819835807	0.912201894113362
LIMLP_RS08430	LIMLP_08445	rpoD	11958.0186360051	-0.0281422162712339	0.780447994110258	0.910072384315901	11958.0186360051	0.0122167559398483	0.903692565672329	0.937058096356056
LIMLP_RS08435	LIMLP_08450	dnaG	3961.94957442986	-0.0534741849027174	0.655658846918012	0.844390590804203	3961.94957442986	-0.0985743996574378	0.411286313918417	0.56303199554411
LIMLP_RS08440	LIMLP_08455		3891.55666937512	-0.0667006874729042	0.708780975516025	0.875611742386487	3891.55666937512	-0.0713380159531528	0.68958854782863	0.791830055200396
LIMLP_RS08445	LIMLP_08460		1259.48813184577	-0.134460047744903	0.358562650643183	0.661501888579212	1259.48813184577	-0.268670143932409	0.0671025366219034	0.146409922958083
LIMLP_RS08450	LIMLP_08465		2014.38083847147	-0.007058604098294	0.965181295975829	0.983868569767269	2014.38083847147	0.0133980770645919	0.93397469948037	0.95650536544259
LIMLP_RS08460	LIMLP_08475		844.047632969639	0.0797321483679069	0.587228274838839	0.814460659193965	844.047632969639	-0.0813485701930489	0.580717190879253	0.711237324354295
LIMLP_RS08465	LIMLP_08480	fbp	781.486718009579	0.126966731046867	0.309592329020213	0.609578220389881	781.486718009579	0.192592175892509	0.123163165602051	0.232988972856523
LIMLP_RS08470	LIMLP_08485		15692.1260750044	0.275936820786529	0.0091010371882873	0.0935658221838741	15692.1260750044	0.524900291491132	6.95882885087445e-07	1.20410825282193e-05
LIMLP_RS08475	LIMLP_08490		50675.0763531419	0.284007208602817	0.0791389449665131	0.317861703050318	50675.0763531419	0.548525345134085	0.0006963063669522	0.0040545686534971
LIMLP_RS08485	LIMLP_08500		1801.02335222882	0.461951797809304	0.003931590413981	0.057416646680095	1801.02335222882	0.414423403305456	0.009715141079164	0.033056831388656
LIMLP_RS08490	LIMLP_08505	mgtE	3902.01892154774	0.332619634273861	0.0087394761933204	0.0924005574743299	3902.01892154774	0.509070250879612	5.95749156898943e-05	0.0005441978091306
LIMLP_RS08495	LIMLP_08510		16094.6788928303	0.232170071943921	0.0941008205211512	0.349165630229529	16094.6788928303	0.518077739928523	0.0001866978799412	0.001385434877369
LIMLP_RS08500	LIMLP_08515		3122.42915483183	-0.0108742952953133	0.93289966683328	0.971482225786738	3122.42915483183	0.0420418796197371	0.744787036413247	0.831564975518277
LIMLP_RS08505	LIMLP_08520		1154.58328968478	0.0636176918471963	0.556876560490347	0.800151317719638	1154.58328968478	0.229898265977241	0.0334428751220302	0.086534328186061
LIMLP_RS08510	LIMLP_08525	uvrA	4492.02654162433	0.43937786752815	0.0111537046998342	0.10632421895325	4492.02654162433	0.722011670716876	3.02390755337306e-05	0.0003049802894299
LIMLP_RS08515	LIMLP_08530	sppA	2694.23925030325	0.329822966105078	0.0085905501534364	0.0919395847241387	2694.23925030325	0.642886498076792	2.92043966671032e-07	5.76352714765371e-06
LIMLP_RS08520	LIMLP_08535		638.659562553058	-0.316348881646567	0.0939610049564713	0.349165630229529	638.659562553058	-0.669902190919698	0.0004178947256215	0.0027052014951137
LIMLP_RS08525	LIMLP_08540		7151.03756594539	0.144101665413119	0.391287029544956	0.6921458066224	7151.03756594539	0.160849486810818	0.338626516994447	0.493740181128884
LIMLP_RS08530	LIMLP_08545		729.353674652765	0.446980442126185	0.0091421569915675	0.0935658221838741	729.353674652765	0.589263267992763	0.0005834476232378	0.0035552210223736
LIMLP_RS08535	LIMLP_08550		806.97559127119	0.192415096358077	0.195049035403719	0.492819396719016	806.97559127119	0.189702141514162	0.201722692888434	0.339865967575299
LIMLP_RS08540	LIMLP_08555		538.335019623633	-0.0812610805353009	0.553885804571878	0.799468499428832	538.335019623633	-0.0140362594601262	0.918534189779674	0.947871206016278
LIMLP_RS08545	LIMLP_08560		366.794799862499	-0.199282061907934	0.128591768076434	0.406483588958493	366.794799862499	-0.180856885244614	0.168425654235941	0.297399030247283
LIMLP_RS08550	LIMLP_08565		133.449784427016	-0.0561429749977665	0.768828002483908	0.906332200534111	133.449784427016	-0.121053425461599	0.528571650161859	0.667525110598737
LIMLP_RS08555	LIMLP_08570		3026.8911096479	0.184778193381457	0.244863912076945	0.546453632636262	3026.8911096479	0.25007332569594	0.115508563299076	0.221842064494964
LIMLP_RS08565	LIMLP_08580		20938.1186572463	0.119078822814677	0.528845522772387	0.785036575633097	20938.1186572463	0.319849684878506	0.0907133526686485	0.184201585424491
LIMLP_RS08570	LIMLP_08585		173.647699114695	-0.231224007422216	0.14995617017867	0.43624699388233	173.647699114695	-0.216042233524217	0.17945307216884	0.312140622433747
LIMLP_RS08575	LIMLP_08590		3525.76945494875	0.24134126554025	0.230064742128021	0.53162428703127	3525.76945494875	0.448041179644596	0.0258459339430616	0.0709460986174401
LIMLP_RS08580	LIMLP_08595		4215.13267490337	0.138873705511731	0.510846231682117	0.774543019880154	4215.13267490337	0.402238398165174	0.0567952562933503	0.129276484243779
LIMLP_RS08585	LIMLP_08600		4574.0268756405	-0.0203112840258312	0.893891364973622	0.961012183014928	4574.0268756405	0.0337748148093891	0.824472763896847	0.886838641243916
LIMLP_RS08590	LIMLP_08605		342.885254230457	-0.167099701361411	0.215922266957375	0.51795807927817	342.885254230457	-0.337008145562916	0.013375102862783	0.0426857522307873
LIMLP_RS08595	LIMLP_08610		193.324817333533	-0.0141954682248156	0.946086189972209	0.974100586460388	193.324817333533	-0.17246391584943	0.414146172409142	0.563986451124871
LIMLP_RS08600	LIMLP_08615		396.583204394037	-0.117359093800987	0.417560883708961	0.708417651682815	396.583204394037	-0.273637848810454	0.06016383850407	0.13467699226141
LIMLP_RS08605	LIMLP_08620		4215.90568169422	-0.0223772372170089	0.826278808445447	0.930919928709936	4215.90568169422	-0.154222556808895	0.130738716393414	0.2435342109961
LIMLP_RS08610	LIMLP_08625		3975.14873946351	0.437253052935337	0.0055001020822227	0.0703346547290129	3975.14873946351	0.395238178827511	0.0121091808156441	0.0394034038840611
LIMLP_RS08615	LIMLP_08630	pbpC	2474.50530682506	-0.114042160728671	0.360023727915624	0.663861934656537	2474.50530682506	-0.23979327177446	0.0545521175409325	0.124949674493064
LIMLP_RS08620	LIMLP_08635		14260.9689721677	-0.0940646258160267	0.254885362616203	0.557709675315573	14260.9689721677	-0.255987745266066	0.0019551537081584	0.0092225661349955
LIMLP_RS08625	LIMLP_08640		3090.46223683089	-0.138828483363085	0.244825447066644	0.546453632636262	3090.46223683089	-0.170083458567169	0.154373314550226	0.278054746631906
LIMLP_RS08630	LIMLP_08645		4927.05767434052	0.0947323931334694	0.341838465654899	0.64465508166634	4927.05767434052	0.118984009248642	0.232579903582463	0.376562850545265
LIMLP_RS08635	LIMLP_08650		418.575889739987	0.130512105805799	0.446692585927937	0.734281162576885	418.575889739987	0.0343837515537366	0.841485929426951	0.898323136940877
LIMLP_RS08640	LIMLP_08655		116.972354487761	-0.53971203267881	0.0058737138002209	0.0736939143800911	116.972354487761	-0.602266573709168	0.0022502295238012	0.0102694849892482
LIMLP_RS08645	LIMLP_08660		561.472350408105	0.136115512293818	0.369002223455786	0.673613558918538	561.472350408105	0.175593817975128	0.246593971531216	0.391212527729456
LIMLP_RS08650	LIMLP_08665	recA	25777.6076075048	0.26324266478058	0.234008231954759	0.535626585950382	25777.6076075048	0.766371963198014	0.0005304021460914	0.0032822003989486
LIMLP_RS08655	LIMLP_08670		2929.81915308561	-0.0115068671272749	0.932085712779717	0.971482225786738	2929.81915308561	-0.0920368608017082	0.49571435700875	0.640581772327318
LIMLP_RS08660	LIMLP_08675		5173.18467040739	-0.0550368302285377	0.653551879743731	0.844344625953419	5173.18467040739	-0.109395454033212	0.372475804184498	0.526077044904294
LIMLP_RS08665	LIMLP_08680		1067.64552219111	-0.329451636990592	0.0455496753914255	0.235737607411967	1067.64552219111	-0.539475830180845	0.0010885043107498	0.0058324155932022
LIMLP_RS08670	LIMLP_08685		4550.94486901575	0.548743591542844	0.0028364277251393	0.0462780388267667	4550.94486901575	0.999012216719743	5.43428307790353e-08	1.31394486870369e-06
LIMLP_RS08675	LIMLP_08690		805.047073997779	-0.0422297382320392	0.729191625534644	0.886539668607054	805.047073997779	-0.0219353838211085	0.857374327351831	0.909712427344691
LIMLP_RS08680	LIMLP_08695		2151.8160556293	-0.106985294280938	0.519249416848762	0.779371138447805	2151.8160556293	-0.181795851116727	0.273689894407595	0.421087991775024
LIMLP_RS08685	LIMLP_08700		3028.4836947595	0.118777008060046	0.46506359952679	0.751022439206996	3028.4836947595	0.0720169981864912	0.657888291868086	0.766906179313659
LIMLP_RS08690	LIMLP_08705		1375.20168389782	-0.180097419932643	0.399266244980473	0.697038805349579	1375.20168389782	-0.383683387538373	0.0728062817691591	0.156362196905412
LIMLP_RS08695	LIMLP_08710		610.240451702066	-0.316005871098438	0.0629206463318986	0.28348157593495	610.240451702066	-0.582455000300684	0.000649827587213	0.0038390299691178
LIMLP_RS08700	LIMLP_08715		129.868518073459	-0.141086639534218	0.472950776219757	0.753378396151106	129.868518073459	-0.547257635379754	0.0066534321131287	0.0243574328412297
LIMLP_RS08705	LIMLP_08720		587.196737957065	-0.285743068896297	0.0320639281154442	0.1960177039866	587.196737957065	-0.463010202430498	0.0005564455435025	0.0034201728608214
LIMLP_RS08710	LIMLP_08725	uvrC	4080.96118544288	-0.0908595673586588	0.47002064767866	0.752247879201048	4080.96118544288	0.0244339801709702	0.845922152106275	0.901214408327986
LIMLP_RS08715	LIMLP_08730		1295.5433078366	-0.0038914625861358	0.978144846246379	0.99117591830295	1295.5433078366	0.0343048600892972	0.809192797214505	0.875626230773609
LIMLP_RS08720	LIMLP_08735		976.670064498775	-0.117227749604481	0.572808884548835	0.805595237861246	976.670064498775	0.0167694283394711	0.935679710737358	0.95717753541667
LIMLP_RS08725	LIMLP_08740	nth	3078.91987134549	-0.305857748697947	0.0895402063583083	0.341009534902431	3078.91987134549	-0.257634109960811	0.152682269903104	0.275416485877586
LIMLP_RS08730	LIMLP_08745		1592.66709323401	-0.0256081587008163	0.891017469143037	0.960255441394987	1592.66709323401	-0.137439912114338	0.462403751009107	0.610794535070279
LIMLP_RS08735	LIMLP_08750		504.970754316954	-0.328662728088329	0.0088662927360451	0.0932877082976973	504.970754316954	-0.351474970952092	0.005239099174775	0.0201464497664135
LIMLP_RS08740	LIMLP_08755		1522.3165609265	0.0170868853142489	0.90728540918796	0.966588569870219	1522.3165609265	0.140651663489205	0.337464371099892	0.492439016341209
LIMLP_RS22685	LIMLP_08760		957.525353492565	0.179670063246836	0.220772667940239	0.525108150260463	957.525353492565	0.340057188672613	0.0203272034513371	0.0588071472272836
LIMLP_RS08750	LIMLP_08765		1584.5004924855	0.0834361063667037	0.726858337708815	0.885472069060688	1584.5004924855	0.176495937854017	0.459919452909224	0.609421885058617
LIMLP_RS08755	LIMLP_08770		3089.72597015804	0.319628578880835	0.0619173693476456	0.281303565861122	3089.72597015804	0.456940899821438	0.0075982526989102	0.0271175176966974
LIMLP_RS08760	LIMLP_08775	leuB	4607.66093005844	0.0764261135654229	0.628129446256005	0.829243312549516	4607.66093005844	0.281533712736482	0.0743048728438187	0.158647421492855
LIMLP_RS08765	LIMLP_08780		3035.57989370084	0.258094835696492	0.17049049064754	0.46344727037028	3035.57989370084	0.299459523333626	0.111774672812729	0.21626355614164
LIMLP_RS08770	LIMLP_08785		355.375541223693	-0.346198168185325	0.0694765674810993	0.297372740766112	355.375541223693	-0.339050234724198	0.0756715246263861	0.161000429143902
LIMLP_RS23285			3.6862514427053	-0.76808178179292	0.303295795261995	0.603916902165818	3.6862514427053	-0.254289355740637	0.717198265629539	0.810176629892775
LIMLP_RS21155			32.7467529517923	-0.152354866852292	0.597170164665144	0.820657571066303	32.7467529517923	0.0710479332903008	0.802561996880306	0.872069598395832
LIMLP_RS08780	LIMLP_08795		412.180270799268	0.191948003825706	0.205436768630718	0.505424287244443	412.180270799268	0.106050806305659	0.48566189684644	0.633494671449215
LIMLP_RS08785	LIMLP_08800	mutS	2750.62258002761	0.145890530168823	0.234024765286521	0.535626585950382	2750.62258002761	0.318686141866757	0.0092913197747691	0.0319121434597198
LIMLP_RS08790	LIMLP_08805	serB	2182.85882523941	-0.335593383776773	0.0169302412859031	0.139256468963471	2182.85882523941	-0.452951174577125	0.0012805723118111	0.0065850274794682
LIMLP_RS08795	LIMLP_08810		4650.38769505138	-0.325782879403894	0.0349221061846391	0.202091644263282	4650.38769505138	-0.355299484958865	0.0214502440923801	0.061088019642184
LIMLP_RS23495	LIMLP_08815		6301.1930520078	-0.0734000813164501	0.709818213483931	0.875818282335192	6301.1930520078	0.173544257469594	0.378901104236142	0.532884411235037
LIMLP_RS08805	LIMLP_08820	bioB	3714.64587602661	0.0307699726811376	0.819462377944735	0.927463520126028	3714.64587602661	0.0417428940939624	0.756874523657536	0.84043457599564
LIMLP_RS08810	LIMLP_08825	bioA	1245.30249248509	-0.353983222127806	0.0004241382815645	0.0150324188679513	1245.30249248509	-0.510323996034389	4.19215727019854e-07	7.8894671100489e-06
LIMLP_RS08815	LIMLP_08830	bioD	852.822829853392	-0.169214623013164	0.243549555560208	0.545521121073816	852.822829853392	-0.313542328475067	0.0311296197681718	0.0817656415637376
LIMLP_RS08820	LIMLP_08835		4196.80098665104	0.0643480557462283	0.651464698146084	0.844301109906603	4196.80098665104	0.161298677955465	0.257447167002663	0.403227444262796
LIMLP_RS08825	LIMLP_08840		10041.7072353397	0.0620509512802301	0.657893258627642	0.845465782206801	10041.7072353397	0.312379792047496	0.0257669170559599	0.070786316155989
LIMLP_RS08830	LIMLP_08845		8080.13952273246	-0.142985219287194	0.393678037141339	0.693175821284907	8080.13952273246	0.0107606032860918	0.948812795766084	0.965741710995811
LIMLP_RS08835	LIMLP_08850		737.872610036875	0.124360259156516	0.425010614924662	0.716065415362224	737.872610036875	0.221045666221201	0.155985464167136	0.280543315110451
LIMLP_RS08840	LIMLP_08855		1135.05260436194	-0.139836137153121	0.502030557859771	0.769690576861571	1135.05260436194	-0.051697905934345	0.803964057962178	0.872813789955371
LIMLP_RS08845	LIMLP_08860	thrB	716.533756250177	-0.510319937243382	0.0205384664710549	0.156546849866015	716.533756250177	-0.752393383496917	0.0006575180121477	0.0038719326812117
LIMLP_RS08850	LIMLP_08865		1606.55838159106	0.0597800732264757	0.713087678554251	0.877254481360573	1606.55838159106	-0.0003312122760053	0.998375291035327	0.998922495908462
LIMLP_RS08855	LIMLP_08870		850.946174584935	-0.405958481526919	0.0076432373192815	0.0877530171468461	850.946174584935	-0.606435428336388	7.24381852444679e-05	0.0006419218794358
LIMLP_RS08860	LIMLP_08875		1160.80018118142	-0.511220730801569	0.0019977098628888	0.0377908741420056	1160.80018118142	-0.74257771727706	7.55277855111703e-06	9.16119418276686e-05
LIMLP_RS08865	LIMLP_08880		6789.51290063509	-0.123075254410169	0.365628318747567	0.670471618155382	6789.51290063509	-0.195448988555066	0.150909186561491	0.273162835962323
LIMLP_RS08870	LIMLP_08885		12537.5313954949	0.0573938786796594	0.680274918928416	0.858899361123216	12537.5313954949	0.170316036765071	0.221353417100507	0.363055402441129
LIMLP_RS08875	LIMLP_08890		1146.12908243809	-0.112809184258039	0.258675256240901	0.560656504252551	1146.12908243809	-0.312709150050844	0.0018371073139366	0.008813769780792
LIMLP_RS08880	LIMLP_08895	sppA	5694.60547794272	0.384612374712558	0.0731793328151986	0.304997424781153	5694.60547794272	0.466075140330388	0.0299128227135204	0.0794845092627823
LIMLP_RS08885	LIMLP_08900		5666.81982842449	0.0328049466082558	0.768590506434006	0.906332200534111	5666.81982842449	0.0290508401079605	0.794469196077273	0.866628931842881
LIMLP_RS08890	LIMLP_08905		581.359641528124	-0.268877352812818	0.0234256592575669	0.167700160685053	581.359641528124	-0.487089858687696	4.60150469718576e-05	0.0004363660688162
LIMLP_RS08895	LIMLP_08910		1262.91606881509	-0.0835063236643386	0.597777840662809	0.820960360640508	1262.91606881509	-0.256509593018016	0.105684469411683	0.207225562740094
LIMLP_RS08900	LIMLP_08915		444.022840196464	-0.295961570151578	0.0504517687203377	0.251225263200621	444.022840196464	-0.450788410298927	0.0030291984222024	0.0129503553155284
LIMLP_RS08905	LIMLP_08920		593.646616677089	-0.131809775831879	0.412988436899445	0.705278138672128	593.646616677089	-0.0594553188150043	0.711846158632397	0.808150096247328
LIMLP_RS08910	LIMLP_08925		35.4677642712311	-0.444541657123013	0.117364928595223	0.387877686045854	35.4677642712311	-0.330345596896782	0.241703619420967	0.386099478977695
LIMLP_RS08915	LIMLP_08930	glpK	5613.43496841228	-0.125330829056285	0.207378980300286	0.506448600051066	5613.43496841228	-0.336605168355566	0.0007186286249549	0.004151444793846
LIMLP_RS08920	LIMLP_08935		4918.31813004877	-0.145703850658193	0.307560333168707	0.608949444901816	4918.31813004877	-0.314705543183899	0.0276186886390358	0.0745827161398815
LIMLP_RS08925	LIMLP_08940		2839.78127822744	0.0311934043786628	0.793936594512831	0.913119175097565	2839.78127822744	0.127442288079558	0.285793863106089	0.433353954683538
LIMLP_RS08930	LIMLP_08945		1213.64091212663	0.0204697901113786	0.916849772509421	0.968828179658606	1213.64091212663	0.0214082755257237	0.913072806061564	0.94475767056333
LIMLP_RS08935	LIMLP_08950		454.670671506315	-0.110215353378772	0.570869175271997	0.804106234150487	454.670671506315	-0.0475007013011777	0.807000620315722	0.87458881337862
LIMLP_RS08940	LIMLP_08955		247.887404498622	-0.0527641693502598	0.763347491461418	0.904679022350326	247.887404498622	-0.118549556994494	0.500154294323263	0.6441140488798
LIMLP_RS08945	LIMLP_08960		403.695490431476	-0.0619373808160448	0.607106146257985	0.825836266761515	403.695490431476	-0.14654197918514	0.226018485571572	0.368871099032624
LIMLP_RS08950	LIMLP_08965		158.584215322555	0.41371714185669	0.113497455098018	0.38262054375121	158.584215322555	0.402431203751168	0.124111431042451	0.234055183231399
LIMLP_RS08960	LIMLP_08975		78.3187978885193	0.3934629437387	0.27207858901582	0.576863489254797	78.3187978885193	0.293921410158512	0.413597587862838	0.563508713722106
LIMLP_RS08965	LIMLP_08980	grxD	682.406073432421	0.798551227629563	0.0001354028919044	0.0078469199736985	682.406073432421	0.978006554640357	2.90680241868811e-06	4.15625590946607e-05
LIMLP_RS08970	LIMLP_08985		719.419305973087	0.533496172523298	0.0028281463613591	0.0462780388267667	719.419305973087	0.948207088371416	1.02985344608666e-07	2.3354005786723e-06
LIMLP_RS08975	LIMLP_08990	gshAB	1822.0964732846	-0.379560704907815	0.0005832423189225	0.0193583427853309	1822.0964732846	-0.606158609739317	4.40775637683239e-08	1.08734584674426e-06
LIMLP_RS08980	LIMLP_08995	gshA	4423.406015144	-0.0393446753615928	0.75813448471937	0.901069673668086	4423.406015144	-0.0748284412655294	0.558221276603788	0.694164128365269
LIMLP_RS08985	LIMLP_09000	ggt	3965.564605538	0.0152973236842718	0.909870174856505	0.967167529452001	3965.564605538	0.0577228509293371	0.669274534774707	0.776460542250542
LIMLP_RS08990	LIMLP_09005	clpA	5503.94840214942	0.20990874004531	0.0862747421232374	0.336167645135475	5503.94840214942	0.382390983022082	0.0017727820841591	0.0085501022315259
LIMLP_RS08995	LIMLP_09010	clpS	695.208770338918	0.014441988353825	0.920999893114021	0.969469137640476	695.208770338918	0.055796867883853	0.701651850747587	0.800791155698481
LIMLP_RS09000	LIMLP_09015		1559.32768342597	-0.0253428096424185	0.828559842333924	0.932225572992652	1559.32768342597	-0.0010569648551067	0.992796331672174	0.994430564316902
LIMLP_RS09005	LIMLP_09020		1257.9294148697	-0.0597849972135218	0.77669293999214	0.910072384315901	1257.9294148697	-0.0496904245196201	0.81366881839856	0.878906762122232
LIMLP_RS09015	LIMLP_09030		153.716461913766	-0.222712327329023	0.326072215633919	0.628026442829868	153.716461913766	-0.423879888235768	0.0639862987691017	0.14124182394558
LIMLP_RS09020	LIMLP_09035		1035.52789743726	-0.43700608452272	0.0038994051466792	0.057175615222996	1035.52789743726	-0.619127313895251	4.56609695054457e-05	0.0004352694508208
LIMLP_RS09025	LIMLP_09040		2609.29931015292	-0.163267364709992	0.120515894196501	0.391935327029199	2609.29931015292	-0.0757190861311651	0.471362819606321	0.619267957676387
LIMLP_RS09030	LIMLP_09045	leuD	1624.88577126281	0.0201830771903693	0.919676713947628	0.969469137640476	1624.88577126281	0.230487807339	0.249241696675161	0.394041277238844
LIMLP_RS09035	LIMLP_09050	leuC	5531.60950328865	-0.0091378341070201	0.963091578448687	0.98301575423991	5531.60950328865	0.106275187311268	0.590426138198593	0.71878820625644
LIMLP_RS09040	LIMLP_09055		3451.06584919263	-0.145503782660214	0.201426183795041	0.500617424803061	3451.06584919263	-0.219472862199381	0.0541576094306965	0.124436395236924
LIMLP_RS09045	LIMLP_09060		1230.54428382349	-0.0870865088033405	0.513033193254195	0.776247073589335	1230.54428382349	-0.0668400384429722	0.615759299873666	0.738062115508455
LIMLP_RS09050	LIMLP_09065	gmhA	2439.03779832707	0.106228909025325	0.499306196685949	0.769690576861571	2439.03779832707	0.23909220483361	0.12826539158392	0.239946541720393
LIMLP_RS09055	LIMLP_09070		2031.32553948774	0.0089709764785825	0.943923696375844	0.973713239789172	2031.32553948774	0.0674592036754742	0.596839615714934	0.723459972435333
LIMLP_RS09060	LIMLP_09075		4373.85782976083	0.174296585557167	0.117183264131664	0.387877686045854	4373.85782976083	0.235131402512964	0.0345495476530053	0.0888312665360017
LIMLP_RS09065	LIMLP_09080		443.896047217622	-0.0433438066501225	0.820300655107589	0.927618431269845	443.896047217622	-0.130832600079557	0.493780366223296	0.639735716912106
LIMLP_RS09070	LIMLP_09085		125.664734046866	-0.395173465288119	0.116978143317294	0.387877686045854	125.664734046866	-0.257062402606802	0.306566879305683	0.45740730541277
LIMLP_RS09075	LIMLP_09090		14.1742369047278	-0.118280427537057	0.764107479871989	0.904679022350326	14.1742369047278	-0.435656657126846	0.287010293008424	0.434375582363362
LIMLP_RS09080	LIMLP_09095		60.3972624672364	-0.0022725611446207	0.991554898856796	0.996514439790341	60.3972624672364	0.303760134682703	0.149304706701755	0.270959722376642
LIMLP_RS09085	LIMLP_09100	guaA	3132.9637458967	0.0248897722732671	0.804821027446001	0.918824756474469	3132.9637458967	0.145133651181194	0.149438618261782	0.271038447726659
LIMLP_RS09090	LIMLP_09105	queF	202.864473129746	0.0755013561081064	0.726469682429931	0.885472069060688	202.864473129746	0.460440800837173	0.0317380782851254	0.0829461158332089
LIMLP_RS09095	LIMLP_09110		131.38284451731	0.239453824780381	0.278829607914179	0.58102729154528	131.38284451731	0.243426105832796	0.271631296759876	0.418449731844012
LIMLP_RS09100	LIMLP_09115		5984.51036222349	0.326997245423621	0.0646855907388224	0.286226723311682	5984.51036222349	0.205443542135322	0.245851186998235	0.390844556811088
LIMLP_RS09105	LIMLP_09120		2007.1676297587	-0.214089162498039	0.227178723013269	0.528297746876177	2007.1676297587	-0.328262006212877	0.0642192473549524	0.141499379657774
LIMLP_RS09110	LIMLP_09125	fliM	4725.31035570832	-0.105946736418218	0.380062909566819	0.68496591130984	4725.31035570832	-0.185869072499153	0.123749251159427	0.233734359018659
LIMLP_RS09115	LIMLP_09130		4644.12053826722	-0.0869777381228213	0.420456254325075	0.711346517396131	4644.12053826722	-0.161987537597933	0.133725931671618	0.247457362662482
LIMLP_RS09120	LIMLP_09135		4841.95635606939	0.213927264275599	0.0133395355813416	0.118900707239236	4841.95635606939	0.285680590105942	0.0009500164456638	0.0052158045761183
LIMLP_RS09125	LIMLP_09140		8953.118248871	0.233523434585162	0.0590711867072122	0.274039266414271	8953.118248871	0.320920901549022	0.0094794380052227	0.0324666305413398
LIMLP_RS09130	LIMLP_09145	argH	2642.47882995826	0.157745393802773	0.14126323221466	0.423441757648377	2642.47882995826	0.256201788293238	0.0168450990044477	0.0511659371591002
LIMLP_RS09135	LIMLP_09150		328.100410832788	0.178100431715462	0.138891916232419	0.419780120997152	328.100410832788	0.286241177478371	0.0171101436751698	0.0516273839322686
LIMLP_RS09140	LIMLP_09155		833.791195580163	0.213235212903687	0.170166254341161	0.46344727037028	833.791195580163	0.0243644442949323	0.87576324531504	0.920913481752654
LIMLP_RS09145	LIMLP_09160		5338.85027153191	0.322681600768154	0.101222366486384	0.361254017636155	5338.85027153191	0.443774431946633	0.0241870185314095	0.0672045697550806
LIMLP_RS09150	LIMLP_09165		4327.14827750972	0.374356666344475	0.007503521308537	0.0866941654983191	4327.14827750972	0.495454114574128	0.0004016176303337	0.0026347827719768
LIMLP_RS09155	LIMLP_09170	fliN	1579.78797030361	0.0230647359691352	0.865731817532463	0.950379580530548	1579.78797030361	0.123377459069903	0.365589932230265	0.518356832067067
LIMLP_RS09160	LIMLP_09175		2648.09253763628	0.347542707928111	0.173405639252826	0.46620323189401	2648.09253763628	0.369159966429338	0.148186384011387	0.26950641592779
LIMLP_RS09165	LIMLP_09180		18583.1033106938	0.21401568875771	0.262366034087579	0.564133327711279	18583.1033106938	0.29400064879239	0.123629772513945	0.233629554579925
LIMLP_RS09170	LIMLP_09185		1521.07823574222	-0.0507895609043098	0.860470890523015	0.948512129868427	1521.07823574222	-0.129705805443038	0.653583909785225	0.764084167347377
LIMLP_RS09175	LIMLP_09190		398.443876036794	-0.499422064035504	0.0246586229914803	0.173449776674126	398.443876036794	-0.900067106529631	5.86204135074233e-05	0.0005403013518467
LIMLP_RS09180	LIMLP_09195		17277.1411392572	-0.144339204989774	0.476453335456167	0.755383311959865	17277.1411392572	-0.598283457175592	0.0031692932175135	0.0133461240336122
LIMLP_RS09185	LIMLP_09200		17228.462127359	1.0582075895256	1.73561335097304e-10	1.0561207240671e-07	17228.462127359	3.05844239348128	3.96125097270114e-76	2.41042121688865e-73
LIMLP_RS09190	LIMLP_09205		3456.09799104915	0.549002784046586	0.0021534882120035	0.0390758741051305	3456.09799104915	2.19107526276948	1.09096038195672e-34	2.65539756968266e-32
LIMLP_RS09195	LIMLP_09210	metW	2271.31241524595	0.635541806433268	0.0001528796951046	0.0081573409546289	2271.31241524595	2.07495222969924	1.96731763634685e-35	5.1304833502159595e-33
LIMLP_RS09200	LIMLP_09215		2484.49968536622	0.101351711567706	0.338167393354461	0.643153912206873	2484.49968536622	-0.0362843933082131	0.73203952716016	0.822006050761594
LIMLP_RS09205	LIMLP_09220		1012.69409945833	-0.207893374895065	0.157545550217097	0.448280723161795	1012.69409945833	-0.349015398467425	0.0179232202822463	0.0533749406610776
LIMLP_RS09210	LIMLP_09225		1583.80381304124	-0.183042370111982	0.205828644127986	0.505887428876766	1583.80381304124	-0.131601209722457	0.363050262711381	0.515556790804843
LIMLP_RS09215	LIMLP_09230		1636.01321937425	0.0129379916761627	0.895727084843448	0.961741313066173	1636.01321937425	0.0051999323130609	0.958027489185987	0.971329731468492
LIMLP_RS09220	LIMLP_09235		930.645197361524	0.130604950853824	0.259447022439219	0.560656504252551	930.645197361524	0.123656276081203	0.286130539374486	0.433469958197614
LIMLP_RS09225	LIMLP_09240		786.231564485303	0.0199073455180719	0.908604315051299	0.967016490266596	786.231564485303	-0.006462735143582	0.970292758505552	0.978646822162427
LIMLP_RS09230	LIMLP_09245		2884.81719219284	0.230988837543055	0.0626798896546977	0.283223115259036	2884.81719219284	0.229708576320135	0.0642186433666194	0.141499379657774
LIMLP_RS09235	LIMLP_09250		3612.28076992267	0.0623693106026809	0.701659264243144	0.871642726693338	3612.28076992267	0.027660779702946	0.865117559579804	0.91417749262295
LIMLP_RS09240	LIMLP_09255	murC	2495.38086974072	-0.14018650536011	0.213037186470401	0.51441717447317	2495.38086974072	-0.389987899489578	0.0005513725802765	0.0033947070667615
LIMLP_RS09245	LIMLP_09260		1832.29009253428	-0.0324141665391485	0.802688572124368	0.917533441047564	1832.29009253428	-0.147126829656486	0.257355955187254	0.403227444262796
LIMLP_RS09250	LIMLP_09265		1311.97556959304	-0.0716733767944819	0.774187819672749	0.909446502453412	1311.97556959304	-0.0460795550683477	0.853671369898607	0.907352014992668
LIMLP_RS09255	LIMLP_09270		1881.06959040752	0.128185277167203	0.42688979338506	0.7172455755402	1881.06959040752	0.123584096672444	0.443799642758207	0.592219479426248
LIMLP_RS09260	LIMLP_09275		2318.57341087636	-0.141013767446323	0.0914253435438377	0.344828439337346	2318.57341087636	-0.161150966116365	0.0539966322071497	0.124144649992635
LIMLP_RS09265	LIMLP_09280		918.929938573675	0.0586168814853966	0.661038181969241	0.84741938285453	918.929938573675	0.207719624239209	0.119766730193763	0.228248912166954
LIMLP_RS09270	LIMLP_09285	rsmH	2625.03553244201	0.0950198940173846	0.289108889570974	0.590675185127938	2625.03553244201	0.064257341377202	0.47384148716998	0.621505692045425
LIMLP_RS09275	LIMLP_09290		514.883740047363	0.0038451706894615	0.972117763433745	0.987114767298289	514.883740047363	0.0465086568131096	0.672576030467911	0.779356336542896
LIMLP_RS09280	LIMLP_09295		3937.32022653235	0.501482923284507	0.002047976156975	0.0379551317213998	3937.32022653235	0.730480187331619	7.04114905598416e-06	8.68487675790479e-05
LIMLP_RS09285	LIMLP_09300		420.957456450786	0.408242553713697	0.0014547427546112	0.0305245160752051	420.957456450786	0.537559652808206	2.66077972910845e-05	0.000273648078619
LIMLP_RS09290	LIMLP_09305		1031.60840917247	0.121409129470191	0.3966559008727	0.69591095342923	1031.60840917247	0.0838188186011633	0.558779460619086	0.694240341502877
LIMLP_RS09295	LIMLP_09310		996.36092228461	0.028433831790726	0.841912365604706	0.938098088858499	996.36092228461	-0.0095068732164731	0.94688502705271	0.964586281743706
LIMLP_RS09300	LIMLP_09315		2018.73817546496	-0.180227433840966	0.113196739694633	0.382125098637322	2018.73817546496	-0.349397617765794	0.0021814340207978	0.010087941809328
LIMLP_RS09305	LIMLP_09320		293.331000807403	0.142639395734746	0.225800258044043	0.528297746876177	293.331000807403	0.24750946811147	0.0350733095876441	0.0896108134134995
LIMLP_RS09310	LIMLP_09325		556.782822570738	-0.297745819781143	0.0556037548606682	0.266067246390956	556.782822570738	-0.141050030766487	0.363612068353328	0.51615383419829
LIMLP_RS09315	LIMLP_09330		13.6025047532965	-0.172516596860119	0.673993270006392	0.855513264785598	13.6025047532965	-0.0999299704346448	0.807036349567946	0.87458881337862
LIMLP_RS09320	LIMLP_09335		2699.97360023475	0.167239678929177	0.167745847845526	0.460293996796878	2699.97360023475	0.208004349004264	0.0862311861943458	0.176870820671661
LIMLP_RS09325	LIMLP_09340		1466.88597395987	0.101829745252363	0.301091872870549	0.603734262448622	1466.88597395987	0.101354809031095	0.303743197641009	0.454867274235983
LIMLP_RS09330	LIMLP_09345		2272.89585350937	0.1927393359489	0.156211553207866	0.446334682291683	2272.89585350937	0.294556478504994	0.0301967270541818	0.0798321871649658
LIMLP_RS09335	LIMLP_09350		1476.17286831251	0.235484598658732	0.172957801163148	0.466028732137752	1476.17286831251	0.589162044613973	0.0006405787678149	0.0038090441063394
LIMLP_RS09340	LIMLP_09355		1921.21499766505	0.614718575522398	0.0001410293289854	0.0079215089250117	1921.21499766505	0.995307955231057	6.83885798241973e-10	2.600903176439e-08
LIMLP_RS09345	LIMLP_09360		22245.8211521976	-0.0439365441522129	0.768790574615926	0.906332200534111	22245.8211521976	-0.190157343756371	0.203320476716292	0.341612084901602
LIMLP_RS09355	LIMLP_09370		2839.26572011703	0.243432123768832	0.0425029262749369	0.226031464424338	2839.26572011703	0.0751674617687415	0.531476493269584	0.670266209646719
LIMLP_RS09360	LIMLP_09375		1450.52002323992	-0.250129173720863	0.0632029588636125	0.28348157593495	1450.52002323992	-0.574904181744163	2.08248945084088e-05	0.0002210223542157
LIMLP_RS09365	LIMLP_09380		6223.40993330476	-0.124722065448992	0.748357894395149	0.8951654218102	6223.40993330476	-0.193984389165048	0.617817673227396	0.739073500967636
LIMLP_RS09370	LIMLP_09385		8.98244451564383	-0.311783051425476	0.50911067209241	0.772967097359138	8.98244451564383	-1.22928285335078	0.0238483710908934	0.0665675862789388
LIMLP_RS09375	LIMLP_09390		10.4976755215588	0.238377584458574	0.589383243901549	0.815708196923638	10.4976755215588	-0.017918701062699	0.968675226435439	0.978303826015277
LIMLP_RS09380	LIMLP_09395		123.095115226873	-0.0803707723895083	0.675859195255364	0.855900770682391	123.095115226873	-0.200125780735483	0.302210537349648	0.45362673347959
LIMLP_RS09385	LIMLP_09400		12.2304298523147	0.337882779633097	0.461417890708022	0.747766320344595	12.2304298523147	0.538300140700195	0.234558667985562	0.378424081668266
LIMLP_RS09390	LIMLP_09405		91209.2522044159	0.134373985791934	0.41163666485105	0.704374884435798	91209.2522044159	0.432887823970289	0.0081696566913146	0.0287354687668494
LIMLP_RS09395	LIMLP_09410		108259.059792456	0.112255121250467	0.553166793106831	0.799468499428832	108259.059792456	0.391531761274947	0.0386017348390016	0.0958741046919692
LIMLP_RS09405	LIMLP_09420		460.399086934809	0.0231989942737536	0.863141942034406	0.950054636830756	460.399086934809	0.0496290689538314	0.712512875810256	0.808385490858684
LIMLP_RS09410	LIMLP_09425	creD	492.967811655228	0.0987666371261557	0.527331525316403	0.783911807381998	492.967811655228	0.436679561314498	0.0049855713190386	0.0194885662588972
LIMLP_RS09415	LIMLP_09430		59.8785578744174	0.480603340177272	0.188275429124851	0.483399150305788	59.8785578744174	0.749061395177107	0.0393227282254115	0.0973997834131461
LIMLP_RS09420	LIMLP_09435	creC	700.948248009508	0.330914694847712	0.0722433247069694	0.303871403807771	700.948248009508	0.523544620071513	0.0044070474318283	0.0176814617292366
LIMLP_RS09425	LIMLP_09440		204.438105795357	0.713974594711086	0.0080877559514015	0.0892096585455197	204.438105795357	1.16900074708716	1.3240425927575e-05	0.0001487409078817
LIMLP_RS09430	LIMLP_09445	pdhA	2574.42517630296	0.264794682517749	0.315480736132385	0.615617406530913	2574.42517630296	0.18534952370811	0.482356331999979	0.63053453925239
LIMLP_RS09435	LIMLP_09450		3544.68021402212	0.474566456687234	0.170155057295185	0.46344727037028	3544.68021402212	0.463476310350989	0.180371590010996	0.313141547850759
LIMLP_RS09440	LIMLP_09455		6537.12380171747	0.343028149803341	0.2175351095636	0.519777935220355	6537.12380171747	0.462882106450193	0.0961122417126203	0.192805381589438
LIMLP_RS09445	LIMLP_09460	fliG	3250.58239800962	0.373445678627351	0.0612979615296492	0.280785931549711	3250.58239800962	0.38620223725119	0.0529736333713192	0.122317725753805
LIMLP_RS09465	LIMLP_09480		447.980866955793	-0.139406854502738	0.564274275090744	0.80130897641241	447.980866955793	-0.0057614718706953	0.980976993684524	0.986634505845894
LIMLP_RS09470	LIMLP_09485		745.919482130895	0.0745976353574302	0.744237471909829	0.893149798507477	745.919482130895	0.0459835324110412	0.840693516427439	0.897910995214339
LIMLP_RS09475	LIMLP_09490		37.2454685883536	-0.702720844459647	0.0087471986683309	0.0924005574743299	37.2454685883536	-0.59214928856822	0.0262485598078896	0.0716780043819035
LIMLP_RS09480	LIMLP_09495		1534.0868999247	-0.0501293296025823	0.769780372398777	0.90660262568643	1534.0868999247	0.129604431769408	0.448999944104109	0.597658974794161
LIMLP_RS09485	LIMLP_09500		90.0919707802854	-0.160238815433415	0.472293337164201	0.753378396151106	90.0919707802854	-0.465850251634925	0.0401293303774022	0.098661404180401
LIMLP_RS09490	LIMLP_09505		1.24705728563669	0.208610093220816	0.85642454679248	0.946026210220315	1.24705728563669	-1.01487079068751	0.460195772802104	0.609421885058617
LIMLP_RS09495	LIMLP_09510		373.643587227628	0.769780040021696	0.0011400394692794	0.026647134589731	373.643587227628	0.926236872278592	8.9366324233984e-05	0.0007559383631772
LIMLP_RS09500	LIMLP_09515		440.402886823657	0.0745880356156197	0.784356292201992	0.910274359484467	440.402886823657	-0.026810324376693	0.921726533401668	0.949603268776379
LIMLP_RS09505	LIMLP_09520		893.786225471854	-0.0772398375707055	0.569460665577791	0.80336201314703	893.786225471854	-0.0690617006689611	0.611292371076213	0.73415409434186
LIMLP_RS09510	LIMLP_09525		470.127922991112	-0.0414660796795932	0.769700074242396	0.90660262568643	470.127922991112	0.0700563370502104	0.620324631292129	0.74007299907231
LIMLP_RS09515	LIMLP_09530	lysS	2140.45378010876	0.0208368487919426	0.894445322055221	0.961324660236565	2140.45378010876	0.132467070119686	0.398829691785647	0.552609944861251
LIMLP_RS09520	LIMLP_09535		340.405037509112	-0.278092697987061	0.309068966294993	0.609578220389881	340.405037509112	-0.31706094831836	0.24662668723261	0.391212527729456
LIMLP_RS09525	LIMLP_09540		5107.93309719971	0.135944350633684	0.198812508003063	0.497773670817455	5107.93309719971	0.134038155327807	0.205268832798776	0.343305775789432
LIMLP_RS09530	LIMLP_09545		2895.95127425609	0.14191894110641	0.338291056736091	0.643153912206873	2895.95127425609	0.441832101377027	0.0028492125219816	0.0122960696427366
LIMLP_RS09540	LIMLP_09555		825.917363014823	0.0209172447265988	0.888219070630023	0.959434268304797	825.917363014823	0.0057517048552613	0.96919335488832	0.978303826015277
LIMLP_RS09545	LIMLP_09560		1384.53082610752	-0.0959492806135547	0.469954699435912	0.752247879201048	1384.53082610752	-0.0681835904117789	0.607722943266049	0.731812939841941
LIMLP_RS09550	LIMLP_09565		3155.58753143931	0.101099636972843	0.307214904069877	0.608595558740705	3155.58753143931	0.126089725591802	0.202940338594797	0.341444781663413
LIMLP_RS09555	LIMLP_09570	guaB	11151.4601997806	0.211775747751212	0.0374713736855954	0.20728482625168	11151.4601997806	0.345128481254807	0.0006958667682343	0.0040545686534971
LIMLP_RS09560	LIMLP_09575		3542.95254946842	0.28809686000613	0.143224950070696	0.426724916897065	3542.95254946842	0.295418247743857	0.133361718709441	0.246908537022399
LIMLP_RS09565	LIMLP_09580		1485.75921831596	-0.193370084209967	0.214546873253925	0.516695669030396	1485.75921831596	-0.257814854016557	0.0982433691576955	0.195576085493319
LIMLP_RS09570	LIMLP_09585		923.985414767212	-0.0223418230501625	0.889986144646643	0.960255441394987	923.985414767212	-0.125319047244031	0.438467360189375	0.586938064958807
LIMLP_RS09575	LIMLP_09590		2642.92015363701	-0.028273324458512	0.854321995875032	0.944618294045954	2642.92015363701	-0.0902667251730356	0.557895141102714	0.694156171811385
LIMLP_RS09580	LIMLP_09595		1521.70573046254	-0.0851013372824352	0.591836580165144	0.816637436311382	1521.70573046254	-0.579820799144749	0.0002718146289532	0.0019053406885494
LIMLP_RS09585	LIMLP_09600		135.601402137488	-0.497599418619369	0.0091662337538891	0.0935658221838741	135.601402137488	-0.988034705908473	5.97382889717306e-07	1.05805924660885e-05
LIMLP_RS09590	LIMLP_09605		2724.04896248057	-0.131102142453671	0.227354000817203	0.528297746876177	2724.04896248057	-0.236349066748021	0.029722576311674	0.0792095811050525
LIMLP_RS09595	LIMLP_09610		3747.30509449265	0.0627005805841726	0.737910016287818	0.891507464725142	3747.30509449265	0.257200269571176	0.169773116628178	0.299151374908049
LIMLP_RS09600	LIMLP_09615		7956.54409876052	0.282931025250217	0.0143383619885711	0.125538032662525	7956.54409876052	0.4317993472396	0.000185704620312	0.0013808708121367
LIMLP_RS22695	LIMLP_09620		3928.45908011738	0.423655551530591	8.76212606704143e-05	0.0058164585946851	3928.45908011738	0.545360689254703	4.40052582298992e-07	8.11430291905868e-06
LIMLP_RS22700	LIMLP_09625		399.881236543877	-0.102894649031988	0.563201463880806	0.80130897641241	399.881236543877	-0.131214852066307	0.461615453127821	0.610194793399593
LIMLP_RS09615	LIMLP_09630		188.29644499638	-0.221939588734472	0.263422310047952	0.565738149402985	188.29644499638	-0.254325527296852	0.201415608168316	0.339505256427757
LIMLP_RS09620	LIMLP_09635		182.823741636741	-0.186243831542663	0.23120710971688	0.532609503406241	182.823741636741	-0.358187808161943	0.0229374610651346	0.0645182360160296
LIMLP_RS09625	LIMLP_09640		260.783975920637	-0.202037910346418	0.126178371308614	0.403326148512093	260.783975920637	-0.18659627513481	0.158702964024339	0.284589647177241
LIMLP_RS09630	LIMLP_09645		769.187748030194	-0.0981175307743153	0.592899673129935	0.817725199240529	769.187748030194	-0.157086772833033	0.392511667093979	0.546343917865085
LIMLP_RS09635	LIMLP_09650		6042.02604658572	-0.29065843742681	0.628235278694046	0.829243312549516	6042.02604658572	1.5883861756974	0.0081317466230054	0.0286573425874448
LIMLP_RS09645	LIMLP_09660		3547.80228588758	-0.0424529976925129	0.761772224105792	0.903877279886333	3547.80228588758	-0.0855764106527896	0.541281970245387	0.678414168680367
LIMLP_RS09650	LIMLP_09665		408.340904370111	-0.249643735433064	0.0958361488302817	0.352035232086464	408.340904370111	-0.183684972928084	0.22026455049265	0.362143161401992
LIMLP_RS09655	LIMLP_09670		528.860251241058	-0.0132259444251612	0.932539611749927	0.971482225786738	528.860251241058	0.188635460952824	0.226111618634624	0.368871099032624
LIMLP_RS09660	LIMLP_09675		477.790866805607	0.162407538365206	0.393898553474628	0.693175821284907	477.790866805607	0.52207944778235	0.0059346818617645	0.0221912421206707
LIMLP_RS09665	LIMLP_09680		424.083970621151	-0.261379226749095	0.0704372886197135	0.299804149141935	424.083970621151	-0.46926066548474	0.0012687186815829	0.0065490182104829
LIMLP_RS09670	LIMLP_09685		3312.96989622484	-0.19148425356329	0.328170703837613	0.630937988262836	3312.96989622484	-0.371141694234782	0.0581740004997173	0.131512864287596
LIMLP_RS09675	LIMLP_09690	secA	14370.0156433152	-0.134750107755774	0.138656656905287	0.419764058342621	14370.0156433152	-0.314972354520514	0.0005406840291267	0.0033401647890726
LIMLP_RS09680	LIMLP_09695		4658.16883395104	-0.322665739496444	0.0300663138937922	0.191574366537933	4658.16883395104	-0.622738264337516	2.87884751102631e-05	0.0002919631184099
LIMLP_RS09685	LIMLP_09700		5257.1374961411	-0.173614488404639	0.305268664792212	0.606385144263528	5257.1374961411	-0.366060074059853	0.0307183347707966	0.0809766355582516
LIMLP_RS09690	LIMLP_09705		1480.60612589458	-0.361659380000703	0.0159533340280123	0.135770681902734	1480.60612589458	-0.490467355960452	0.0010990090756599	0.005857638153627
LIMLP_RS09695	LIMLP_09710		1478.28741296724	-0.351111781515461	0.109469704496049	0.374226489808121	1478.28741296724	-0.63894975690479	0.003623699575777	0.0150342353990475
LIMLP_RS09700	LIMLP_09715		2257.91337055033	-0.362733429893298	0.0060167144224424	0.0744644893435168	2257.91337055033	-0.467540473043486	0.0004047232822103	0.0026450304449092
LIMLP_RS09705	LIMLP_09720		4851.99974581619	-0.085731850859834	0.612090691390431	0.827159764066106	4851.99974581619	0.153434697948072	0.36398754290265	0.516285360970309
LIMLP_RS09710	LIMLP_09725		11700.8463561171	0.0584578680724651	0.670530120786569	0.853832203955687	11700.8463561171	0.145276252360414	0.290391001887629	0.438831766511479
LIMLP_RS09715	LIMLP_09730		3217.002865357	-0.322249759820563	0.134909222874156	0.414581933334774	3217.002865357	-0.529228537634885	0.0141208584971909	0.0444080808079625
LIMLP_RS09725	LIMLP_09740	eno	14462.2255801212	0.286414577968489	0.0729844280521025	0.304881174849229	14462.2255801212	0.330305334921863	0.0386711219372107	0.0959811462901131
LIMLP_RS09730	LIMLP_09745		6624.38893976679	-0.0202293721050562	0.915877680193823	0.968702597178739	6624.38893976679	-0.0568386504890664	0.766650589457409	0.847423948564638
LIMLP_RS23290	LIMLP_09750		225.00672150581	-0.300117157987757	0.449936383054073	0.737637060857845	225.00672150581	-0.451340104944261	0.256554555786401	0.4025271522029
LIMLP_RS09740	LIMLP_09755		765.853050975484	-0.505306232921446	0.0014154389764752	0.030045161064599	765.853050975484	-0.791413086986921	6.50626783445952e-07	1.13657339060343e-05
LIMLP_RS09745	LIMLP_09760		1522.30363881148	0.112963140353186	0.40216832725015	0.697870940153122	1522.30363881148	-0.0570725623059214	0.672624436167259	0.779356336542896
LIMLP_RS09750	LIMLP_09765		4828.33130239176	0.10163030620931	0.533379316670633	0.785545738267237	4828.33130239176	-0.0533092764251638	0.743967143258232	0.830943848538042
LIMLP_RS09755	LIMLP_09770		886.352152871341	-0.223696403415595	0.138309321233472	0.419408082909807	886.352152871341	-0.402521371671864	0.007809011148715	0.0277341436808936
LIMLP_RS09760	LIMLP_09775		282.178210028866	-0.756204723155327	2.68555638665645e-06	0.00040878677902	282.178210028866	-1.03813306280676	1.9689530448861902e-10	8.66102116491506e-09
LIMLP_RS09765	LIMLP_09780		13.650491975604	-1.12359691135325	0.0028229045040829	0.0462780388267667	13.650491975604	-2.28674123288079	8.03489643796167e-07	1.34566086674303e-05
LIMLP_RS09780	LIMLP_09795		77.535258080765	-0.197682124386235	0.313005387766804	0.612755660186903	77.535258080765	-0.231061124690003	0.241483736293804	0.386099478977695
LIMLP_RS09785	LIMLP_09800		101.210432030887	-0.0539179216682351	0.814971196839152	0.924793168505032	101.210432030887	-0.116461051218811	0.614888692465371	0.737502830548972
LIMLP_RS09795	LIMLP_09810		762.525171255526	-0.122357179209036	0.585677770046324	0.814283906488624	762.525171255526	-0.693128655887421	0.0020940843534	0.0097690362480063
LIMLP_RS09805	LIMLP_09820		11.3418041596438	-0.116275792321722	0.791271585842723	0.913119175097565	11.3418041596438	-0.459493209768273	0.321187147868658	0.474951104442474
LIMLP_RS09810	LIMLP_09825		6002.94295010797	-0.0162659392732791	0.897381399301919	0.96188897070384	6002.94295010797	0.124527356083536	0.323365051509207	0.477592887886592
LIMLP_RS09815	LIMLP_09830		3167.74615436777	0.191225137075094	0.0586264188503009	0.273242362163609	3167.74615436777	0.204512495408442	0.043192348655761	0.103952053356746
LIMLP_RS09820	LIMLP_09835		2016.09388740554	0.0659328162207043	0.45194613446273	0.740267087000192	2016.09388740554	0.0208222366439568	0.812478150690351	0.87788035755267
LIMLP_RS09825	LIMLP_09840		2727.60357638408	0.0819649745879748	0.525278045505698	0.782881494841688	2727.60357638408	0.111186137410814	0.388903952515846	0.543186048445048
LIMLP_RS09830	LIMLP_09845		554.193579047166	-0.174409057559584	0.310667344002716	0.610466347122668	554.193579047166	-0.103348985165836	0.54789472077375	0.684352933816272
LIMLP_RS09835	LIMLP_09850		1619.65985812227	-0.239944541922167	0.118575389305335	0.389845042536883	1619.65985812227	-0.264388537658743	0.0856250722802796	0.176221611553157
LIMLP_RS09840	LIMLP_09855		5611.45447297981	-0.056237979792495	0.746473862229664	0.89385153828027	5611.45447297981	-0.143476834610529	0.409579157538751	0.561853133030959
LIMLP_RS09845	LIMLP_09860		17953.9821493114	-0.0546662041189152	0.410555920955778	0.703397309905935	17953.9821493114	-0.0258827441488311	0.696834784503011	0.796787910498119
LIMLP_RS09850	LIMLP_09865		30849.9410874377	-0.0426019761066129	0.536253001454173	0.788250371939396	30849.9410874377	-0.0325022953691102	0.637046526102782	0.752034634534316
LIMLP_RS09855	LIMLP_09870	trxA	6492.0680053171	0.0965334497795188	0.525430106196283	0.782881494841688	6492.0680053171	0.406288946306967	0.0075075781744269	0.0268463936482202
LIMLP_RS09860	LIMLP_09875		2753.13394574974	0.23573968487845	0.0555646211679502	0.266067246390956	2753.13394574974	0.306659810516854	0.0127530937559257	0.0410958034447348
LIMLP_RS09865	LIMLP_09880		281.371455230398	0.0428445480330517	0.821807871029453	0.928635263735232	281.371455230398	0.0293272255896777	0.877631786247623	0.921816355463197
LIMLP_RS09870	LIMLP_09885	tatC	1426.73130956624	0.274294384691763	0.151200606343242	0.438121756951728	1426.73130956624	0.339047270787056	0.0760282891107846	0.161289531402367
LIMLP_RS09875	LIMLP_09890		1269.50650024257	0.027447784296327	0.883452302606635	0.958524498666333	1269.50650024257	-0.0169695432639677	0.927820241712322	0.953421575506776
LIMLP_RS09880	LIMLP_09895		10112.1502790883	0.0425338058587575	0.691078032850648	0.864380232249988	10112.1502790883	0.121999038614775	0.254330999092787	0.400415039968852
LIMLP_RS09885	LIMLP_09900		26671.5948755203	-0.0468377567433258	0.885904177635594	0.958919701318575	26671.5948755203	-0.295175959806888	0.365858010821685	0.518535558039586
LIMLP_RS09890	LIMLP_09905		1434.29556757453	0.239127406807517	0.144064606576208	0.428322376718024	1434.29556757453	0.381634750373036	0.0196831437525603	0.0574905262724781
LIMLP_RS09895	LIMLP_09910		1399.53696225798	-0.368499820649471	0.0380652881232926	0.209617446362204	1399.53696225798	-0.604557781253929	0.0006813593633965	0.0039866074291039
LIMLP_RS09900	LIMLP_09915		3599.99719853417	-0.156745247774438	0.156766583143165	0.446803118700778	3599.99719853417	-0.244483451427145	0.0273269363019693	0.0739589654844255
LIMLP_RS09905	LIMLP_09920		2687.14381008116	0.179571138147014	0.133198023426033	0.412123714854617	2687.14381008116	0.291170537527423	0.0148662214245628	0.0461535496777881
LIMLP_RS09910	LIMLP_09925		12739.7608856704	-0.0320051640509021	0.82907213678629	0.932227401110793	12739.7608856704	-0.161564487338125	0.275861951511892	0.423359388385843
LIMLP_RS09915	LIMLP_09930		538.70027909447	-0.0188252941532192	0.907125814778365	0.966588569870219	538.70027909447	0.0318989058269967	0.843296475459385	0.899566727626929
LIMLP_RS09920	LIMLP_09935	serA	3611.5304267618	0.318542757824167	0.0448418900797451	0.233893802111134	3611.5304267618	0.742038656618341	2.91555728896894e-06	4.15625590946607e-05
LIMLP_RS09925	LIMLP_09940		634.132307594946	0.65298872569128	0.0001535797370137	0.0081573409546289	634.132307594946	0.900002305551162	1.72806060384273e-07	3.75544599085108e-06
LIMLP_RS09930	LIMLP_09945		284.861563924095	-0.125184864342381	0.38295908780931	0.685720269539869	284.861563924095	0.0713930881734626	0.616927404624692	0.738492444027787
LIMLP_RS09935	LIMLP_09950		2660.32659040775	0.0046360891258224	0.983121399256074	0.993186560233516	2660.32659040775	-0.127354906783673	0.561252296937343	0.696036731018424
LIMLP_RS09940	LIMLP_09955		575.756144384435	-0.533508903982424	0.0083523232635404	0.0906637956291929	575.756144384435	-1.05312923767826	2.36425567255446e-07	4.84938059578446e-06
LIMLP_RS09945	LIMLP_09960		675.985163123812	-0.378891464194087	0.0357493274467078	0.203938741418641	675.985163123812	-0.844014457572299	3.37818529030327e-06	4.63674981011174e-05
LIMLP_RS09950	LIMLP_09965		1190.08200386285	-0.239243546697011	0.0727352588437829	0.304188350559738	1190.08200386285	-0.260299467968648	0.0510826215888964	0.119171023272243
LIMLP_RS09955	LIMLP_09970		644.089936616804	0.237372018544455	0.0203763214987426	0.155635878225752	644.089936616804	0.43223871217921	2.22123288497187e-05	0.0002323702367631
LIMLP_RS09960	LIMLP_09975		1818.36075447114	0.292516761612921	0.0123437468305782	0.111828832948985	1818.36075447114	0.363801260925431	0.0018559455100467	0.0088575909244191
LIMLP_RS09965	LIMLP_09980		7198.8984196583	0.338771110840989	0.0449946327493565	0.234344371138232	7198.8984196583	0.365562078886888	0.0305262338649594	0.0805548451782208
LIMLP_RS09970	LIMLP_09985		20673.2004511657	0.396073846944814	0.0189553395132094	0.148192600776718	20673.2004511657	0.417987472585724	0.01327873579314	0.0424152794232318
LIMLP_RS09975	LIMLP_09990		8843.32082835486	0.316826641029251	0.105187012558798	0.366214582005852	8843.32082835486	0.309545541318591	0.113438485688427	0.218902701505522
LIMLP_RS09980	LIMLP_09995		636.499432984095	-0.0962008089619554	0.626188017122985	0.829243312549516	636.499432984095	-0.0149317621212096	0.939717660363576	0.958890211846679
LIMLP_RS09985	LIMLP_10000		603.456141088789	-0.0118257633138881	0.94370024033477	0.973713239789172	603.456141088789	-0.136962482088484	0.414585505213611	0.564163876084567
LIMLP_RS09990	LIMLP_10005		122.773501262001	0.240541454271067	0.446262539198614	0.734281162576885	122.773501262001	0.126243489560788	0.690304696573837	0.792298788805746
LIMLP_RS09995	LIMLP_10010		194.461092236181	-0.049086489920629	0.792967595112213	0.913119175097565	194.461092236181	0.0307222892247287	0.869387197335534	0.917506237445949
LIMLP_RS10005	LIMLP_10020		273.886181193468	-0.721667050585311	0.0008953102451193	0.0242564233943084	273.886181193468	-1.2662975072804	9.86645265414587e-09	2.85892211430846e-07
LIMLP_RS10010	LIMLP_10025	lepA	6809.73109515479	-0.0390776118777749	0.75621371706555	0.900794871453939	6809.73109515479	0.135675288498224	0.280950322351141	0.429363594350781
LIMLP_RS10015	LIMLP_10030		1146.59613893364	-0.417936211154514	0.0184507819439428	0.146322094596273	1146.59613893364	-0.53526793821626	0.0025729537850444	0.0113727049263892
LIMLP_RS10020	LIMLP_10035		1042.23224131622	-0.234317191416295	0.104812399409072	0.365912555749535	1042.23224131622	-0.476817226750995	0.0010031566904402	0.0054828219712532
LIMLP_RS10025	LIMLP_10040		713.90855927657	-0.154564088796232	0.235530654338507	0.53611123378422	713.90855927657	-0.29412717295067	0.0245862044330367	0.0679517277706412
LIMLP_RS10030	LIMLP_10045		2628.26624280035	0.302922880779582	0.138890525121622	0.419780120997152	2628.26624280035	0.199916296003552	0.328873625977086	0.48338067972719
LIMLP_RS10035	LIMLP_10050		15542.0565600053	0.120665105430435	0.526167257662268	0.782881494841688	15542.0565600053	-0.0387604104950678	0.83866981304876	0.897153087442432
LIMLP_RS10040	LIMLP_10055		4931.16156870408	0.0596028315120583	0.783434298392858	0.910200193933042	4931.16156870408	0.24408874457049	0.260297440814712	0.406696939950703
LIMLP_RS10045	LIMLP_10060	clpB	2812.63382014214	0.659029021539519	0.0009573804699755	0.0250752812456932	2812.63382014214	1.0186592043656	3.26964734616195e-07	6.34972471321131e-06
LIMLP_RS10050	LIMLP_10065		1351.98256965744	0.0518670832135249	0.728429467579231	0.885908056672809	1351.98256965744	0.0470262843150858	0.753004516790835	0.83770788717472
LIMLP_RS10060	LIMLP_10075		1379.75576887046	0.11587740397021	0.49338526422046	0.764904288606751	1379.75576887046	0.0769931881885802	0.649216429058541	0.760553904305249
LIMLP_RS10065	LIMLP_10080		1047.25925191137	-0.030909619191812	0.887530903657901	0.959258534415333	1047.25925191137	-0.0448216195633736	0.837561595963262	0.896491110448059
LIMLP_RS10070	LIMLP_10085		58.964017905731	-0.486833712504	0.0336541077892013	0.199701548511902	58.964017905731	-0.52865874244788	0.0222218438540305	0.0629417780535805
LIMLP_RS10075	LIMLP_10090		776.745040058684	0.0798856890038902	0.647497859460744	0.842185495151826	776.745040058684	0.189794295700713	0.277101927017452	0.424548525195433
LIMLP_RS10080	LIMLP_10095		101.972114921303	-0.2984855486975	0.196145865915839	0.493541389702776	101.972114921303	-0.148197018494687	0.519043042698296	0.659828046271406
LIMLP_RS21280			142.413475279868	-0.0529353807451036	0.834293715331532	0.934644478268003	142.413475279868	-0.175332553475691	0.490500056942586	0.637982083326463
LIMLP_RS10090	LIMLP_10105		6537.42278165364	0.254160166722025	0.179452874189472	0.475114172346456	6537.42278165364	0.669782834251122	0.0004019649422051	0.0026347827719768
LIMLP_RS10095	LIMLP_10110	asnS	4307.84941168382	0.342708030723333	0.0421985735863856	0.225344454335068	4307.84941168382	0.72588859056351	1.66923294971079e-05	0.0001830140990809
LIMLP_RS10100	LIMLP_10115	folD	1351.43599416394	0.334177268979439	0.0337019831096167	0.199701548511902	1351.43599416394	0.554549250196283	0.0004198463247722	0.002713024657953
LIMLP_RS10105	LIMLP_10120		3668.76030695702	0.295534780870501	0.0941775535184592	0.349165630229529	3668.76030695702	0.339788807514076	0.0543087108837687	0.124702145047743
LIMLP_RS10110	LIMLP_10125		3030.10562856833	-0.0582453960392117	0.654757217471158	0.844390590804203	3030.10562856833	-0.0804862220191265	0.536763427445321	0.674812478259444
LIMLP_RS10115	LIMLP_10130	rlmB	999.054279752227	-0.119530184824375	0.42459091249412	0.716019132339968	999.054279752227	-0.470310907534432	0.0017538409681281	0.0084811567875972
LIMLP_RS10120	LIMLP_10135		3011.08416685037	0.281977973272219	0.058749727279768	0.273242362163609	3011.08416685037	0.256656188583342	0.0854484474209996	0.17605659228785
LIMLP_RS10125	LIMLP_10140		12431.8656055298	-0.0779350312206597	0.371177677996459	0.675221575667698	12431.8656055298	0.0432639249921684	0.619528452036772	0.73966591837353
LIMLP_RS10130	LIMLP_10145		22239.8888009342	0.29932025887225	0.0425318039056478	0.226031464424338	22239.8888009342	1.1104539652823	5.20174141044669e-14	4.8696302280874e-12
LIMLP_RS10135	LIMLP_10150		5798.29585600478	0.307961496855748	0.111243328392452	0.378165169423502	5798.29585600478	0.933374424979261	1.37048021303913e-06	2.18498832218597e-05
LIMLP_RS10140	LIMLP_10155		2143.33254740755	0.835850929769379	1.79310273845466e-07	5.45551508174829e-05	2143.33254740755	1.94465040768475	3.91225252387416e-34	8.402137626273281e-32
LIMLP_RS10145	LIMLP_10160		2560.46562398376	0.187001195958877	0.287374784714182	0.588119584636479	2560.46562398376	0.364083643151365	0.038265483732162	0.095298281791353
LIMLP_RS23135			18.1504473106993	-0.213331727922986	0.54053961681388	0.791042265308551	18.1504473106993	-0.0562853901970664	0.870363797056927	0.917686391462783
LIMLP_RS10155	LIMLP_10170		15810.0508422352	-0.0207388452612099	0.842067511182274	0.938098088858499	15810.0508422352	-0.103543020409766	0.319925909573852	0.473469597022349
LIMLP_RS10170	LIMLP_10185		4015.99072149607	0.0118875090827346	0.925750504399482	0.970352828639304	4015.99072149607	0.0833292598528953	0.513560736378451	0.655368839048488
LIMLP_RS10175	LIMLP_10190		9622.60440820216	0.425415140805706	0.001751750330466	0.0345710294947655	9622.60440820216	0.622497196270031	4.65467889468969e-06	5.98388473398312e-05
LIMLP_RS10180	LIMLP_10195		640.628825194551	0.265149186897524	0.11506661896106	0.384362512192892	640.628825194551	0.485622667690183	0.0038430809507509	0.0157652680350468
LIMLP_RS10185	LIMLP_10200		2069.06963924665	0.354111190675135	0.0047925491046285	0.0640937611025601	2069.06963924665	0.596199690591626	1.99567091938033e-06	3.06142627170487e-05
LIMLP_RS10190	LIMLP_10205		2244.06658366478	0.206116229649043	0.222131322217091	0.525996304007351	2244.06658366478	0.510137312502813	0.0024941111619818	0.0110924496206284
LIMLP_RS10195	LIMLP_10210		2885.46357638972	0.337276789238013	0.0631094201772545	0.28348157593495	2885.46357638972	0.451428550331973	0.0128571538329302	0.0413217153556587
LIMLP_RS10200	LIMLP_10215		219.349676964068	0.117091218752025	0.423075936173888	0.714454321448133	219.349676964068	0.240171522929946	0.0992435534638931	0.197030023761106
LIMLP_RS10205	LIMLP_10220		226.342041207564	-0.0394969809792528	0.802045315001985	0.917533441047564	226.342041207564	-0.0470670264931691	0.765689583903014	0.847387896583784
LIMLP_RS10210	LIMLP_10225		1896.1541155944	-0.272839820432211	0.0340848675411889	0.199701548511902	1896.1541155944	-0.452924315831529	0.0004468591067307	0.0028472645701116
LIMLP_RS10215	LIMLP_10230		61.7993624832516	-0.440743339402416	0.0639480787632974	0.284621172553681	61.7993624832516	-0.453953725398083	0.0576928092705446	0.130748880600098
LIMLP_RS10220	LIMLP_10235	murJ	719.296317491907	-0.223244881668545	0.181411500005587	0.477113803924163	719.296317491907	-0.604444210570197	0.0003217822595099	0.0022156979273585
LIMLP_RS10225	LIMLP_10240		3819.8411448128	-0.110309175328033	0.582877524718516	0.811317515343997	3819.8411448128	0.0229541907076519	0.909004429995211	0.941763670236242
LIMLP_RS10230	LIMLP_10245		12651.8516736171	0.0530021844350787	0.789286841194395	0.912403057925588	12651.8516736171	0.188128652148766	0.34283366190881	0.497792715524816
LIMLP_RS10235	LIMLP_10250	lipB	2768.93292540288	0.149783978733084	0.283532518453265	0.583996612507816	2768.93292540288	0.294695936566269	0.034801174368458	0.0893523822920113
LIMLP_RS10240	LIMLP_10255		847.816998517899	0.243167529322556	0.126333231995785	0.403326148512093	847.816998517899	0.336885417887103	0.0341137164860552	0.0878343997817966
LIMLP_RS10245	LIMLP_10260		899.080324619308	0.140569741940838	0.441137715636702	0.732422547943235	899.080324619308	0.382955279575576	0.0356274184204399	0.0905819670285697
LIMLP_RS10250	LIMLP_10265		13964.8360175687	0.176434747869838	0.0438647558967262	0.232101773592677	13964.8360175687	0.325152101673419	0.0002033539068827	0.0014848902280574
LIMLP_RS10255	LIMLP_10270		1139.89908264301	-0.198919856166075	0.505267569516991	0.771877489878871	1139.89908264301	-0.258567412937152	0.386610202182699	0.541432239420419
LIMLP_RS10260	LIMLP_10275		99.8124505554648	0.202216136920789	0.259685833147768	0.560656504252551	99.8124505554648	0.646037695427111	0.0002246323773133	0.0016046155197011
LIMLP_RS10265	LIMLP_10280		5390.60212258844	0.423310837623618	0.000405960758284	0.0146748784999509	5390.60212258844	0.470862634596009	8.37673770935954e-05	0.0007179218163584
LIMLP_RS10270	LIMLP_10285		1431.21530320518	0.0250578247402765	0.830148231973209	0.932542778816572	1431.21530320518	-0.108059604370578	0.355949996938804	0.509193220229943
LIMLP_RS22720			15.4839306772052	-1.00463166524293	0.0093791937529589	0.0941469980945156	15.4839306772052	-1.28310326200829	0.0016086151960715	0.0078938898936251
LIMLP_RS10275	LIMLP_10290	topA	359.534562232012	-0.225217289344514	0.170910542230604	0.46344727037028	359.534562232012	-0.438879606268433	0.0081111965731651	0.0286125397957738
LIMLP_RS10280	LIMLP_10295	cysK	60872.9064086322	1.31709708264125	2.84648891777177e-09	1.29906637984809e-06	60872.9064086322	3.62175984234907	5.34300616540905e-60	2.78675935855835e-57
LIMLP_RS10285	LIMLP_10300		3240.21725846484	0.124084272235126	0.181645627897723	0.477113803924163	3240.21725846484	0.418100728229125	6.51598007886233e-06	8.09178342446475e-05
LIMLP_RS10290	LIMLP_10305		1232.82514709994	0.196166752138843	0.170460305754346	0.46344727037028	1232.82514709994	0.350838151843122	0.0141429323912931	0.0444080808079625
LIMLP_RS10295	LIMLP_10310	lepB	544.955625751078	0.102110396092661	0.624570556682093	0.829243312549516	544.955625751078	0.151710842005974	0.467175770299453	0.615459912749953
LIMLP_RS10300	LIMLP_10315		5150.50090663533	0.0776686156322428	0.544887520866189	0.79266450508139	5150.50090663533	-0.141873068193612	0.269142916163195	0.41600725735207
LIMLP_RS10305	LIMLP_10320		891.84467393257	0.0828926230255561	0.64371305657548	0.839955814709463	891.84467393257	-0.231640891027617	0.197653869848385	0.33548780977055
LIMLP_RS10315	LIMLP_10330	gap	7683.04185478837	0.424478500276182	0.0568961944906254	0.26876166339465	7683.04185478837	0.591629301975094	0.0079536293300428	0.0281655680737017
LIMLP_RS10320	LIMLP_10335		14785.8058389526	0.252109830514023	0.0881165676569457	0.338289788134079	14785.8058389526	0.472218339522888	0.0013999696815354	0.0070695564416127
LIMLP_RS10330	LIMLP_10345		579.151774721885	0.191070889621565	0.0705373224083599	0.299804149141935	579.151774721885	0.260829867423543	0.0135063734939794	0.0430236990352712
LIMLP_RS10335	LIMLP_10350		2097.69059579302	0.228744222602285	0.0180700613746926	0.144362787919043	2097.69059579302	0.213115667813858	0.0277168997141183	0.0747373713857059
LIMLP_RS10340	LIMLP_10355	secG	3668.66905239913	0.252519147445618	0.296715714355015	0.59983891091371	3668.66905239913	0.164164952692354	0.497579593972728	0.641930423178243
LIMLP_RS10345	LIMLP_10360		1269.32957134791	0.116824072043583	0.500345953735573	0.769690576861571	1269.32957134791	0.0716009573978852	0.679712921728497	0.784581687395113
LIMLP_RS10350	LIMLP_10365		1935.22204075946	-0.193065657672807	0.159962413803696	0.450659583464788	1935.22204075946	-0.411407750315088	0.0028007449650281	0.0121587632191652
LIMLP_RS10355	LIMLP_10370		1864.16099440364	-0.197068306882498	0.277197123397968	0.579602942171276	1864.16099440364	-0.407897928155855	0.0246677269364363	0.0681254697767995
LIMLP_RS10360	LIMLP_10375		716.30651867549	0.156434920745405	0.197979869470803	0.496445400712843	716.30651867549	0.395043204930649	0.0011100808965615	0.0058823009482527
LIMLP_RS10365	LIMLP_10380		2280.5302012304	-0.266472025733011	0.003417950130719	0.0524325038960303	2280.5302012304	-0.46736466666525	3.09741132491731e-07	6.04740574720487e-06
LIMLP_RS10370	LIMLP_10385		2047.90177029027	-0.113534712772408	0.601361304186527	0.822927331928415	2047.90177029027	-0.41236512307908	0.0579856349765661	0.13124956807157
LIMLP_RS10375	LIMLP_10390		3634.07387756102	0.0098237907184601	0.940399857701899	0.97346183171807	3634.07387756102	-0.209299939933003	0.111510946091337	0.215982209113778
LIMLP_RS10385	LIMLP_10400		440.525182649344	-0.349991867363936	0.073392588205299	0.305537445310772	440.525182649344	-0.353426653256932	0.0708293788454951	0.152835734140013
LIMLP_RS10390	LIMLP_10405	recO	1498.70649247085	-0.403257938122276	0.0083685837105006	0.0906637956291929	1498.70649247085	-0.709624750535835	3.71838797608568e-06	4.99111562525324e-05
LIMLP_RS10395	LIMLP_10410	ybeY	1011.1219921468	-0.488513529320787	0.0007353549199963	0.0220064001057925	1011.1219921468	-0.629925194729351	1.40694988945389e-05	0.0001575697560244
LIMLP_RS10400	LIMLP_10415		5652.37834890477	-0.162732398197257	0.136197030877381	0.416461775321038	5652.37834890477	-0.289002650238409	0.0081776087721008	0.0287357551751108
LIMLP_RS10405	LIMLP_10420		3462.5136743592	-0.376936448926496	0.0154914927302873	0.132845757186478	3462.5136743592	-0.542980167212766	0.0004928242058512	0.0030757285052356
LIMLP_RS10410	LIMLP_10425	aspS	7474.8229207906	-0.305378004592281	0.008007590446958	0.088862348698614	7474.8229207906	-0.382396265883729	0.0009018741823939	0.0049965745674056
LIMLP_RS10415	LIMLP_10430	dnaB	2168.97332775758	-0.365304138874647	0.0247909723801273	0.173727140421967	2168.97332775758	-0.515325014958543	0.0015577180855406	0.0076647287470468
LIMLP_RS10420	LIMLP_10435		3646.39300169497	0.0207998365686264	0.912697312079091	0.967629686095627	3646.39300169497	0.036201026316151	0.848677539467667	0.903095801980896
LIMLP_RS10425	LIMLP_10440		3740.8463442507	-0.0755435384345457	0.670943996861258	0.853832203955687	3740.8463442507	-0.0553079835801208	0.755777240501087	0.840238338937109
LIMLP_RS10430	LIMLP_10445	ssb	10169.0412234792	-0.123399770147054	0.495577941743332	0.767452810289302	10169.0412234792	0.127929313179902	0.479836329627447	0.627914852856563
LIMLP_RS10435	LIMLP_10450		4566.18696923543	0.0244748510515667	0.88794743165689	0.959424703456439	4566.18696923543	0.125546099511777	0.469787663976202	0.617865547974465
LIMLP_RS10440	LIMLP_10455		5771.83859543352	-0.140937759695433	0.214957609028146	0.51700278693133	5771.83859543352	-0.188934684162428	0.0965487060835251	0.193044537738746
LIMLP_RS10455	LIMLP_10470		1358.17117922984	-0.0806968016593054	0.663360132624034	0.848608214509582	1358.17117922984	-0.152552525419298	0.410867170644446	0.562669182304154
LIMLP_RS10460	LIMLP_10475		435.141520214641	0.210209808280436	0.224887307872259	0.527871686166897	435.141520214641	0.046623856109458	0.788596494474747	0.862800659672551
LIMLP_RS10470	LIMLP_10490		1413.67558457228	-0.121231199323762	0.466672616303467	0.7512441455573	1413.67558457228	-0.0593071013265294	0.721756214679866	0.813563426920713
LIMLP_RS10475	LIMLP_10495		768.496068742844	-0.202218224439061	0.108277856796239	0.371817566018152	768.496068742844	-0.292894189790854	0.0203454553848869	0.0588133472765021
LIMLP_RS10480	LIMLP_10500		992.334684678107	-0.34113917559834	0.0246264274993172	0.173449776674126	992.334684678107	-0.492969547265027	0.0011936431965278	0.0062346084556842
LIMLP_RS10485	LIMLP_10505		916.134872465092	-0.313904198661567	0.0101108557685671	0.0997695524622661	916.134872465092	-0.571615459842282	3.18020606243654e-06	4.41480316880449e-05
LIMLP_RS10490	LIMLP_10510	rfbA	2544.72662403571	-0.152801165790666	0.265485363603036	0.568408700042152	2544.72662403571	-0.348600349777823	0.0111714034655004	0.0369445598302011
LIMLP_RS10495	LIMLP_10515	rfbB	2475.25129389854	-0.0915174957438854	0.43551322388339	0.727715688969455	2475.25129389854	-0.130471506353402	0.266550588376882	0.413413847988104
LIMLP_RS10500	LIMLP_10520	rfbD	1160.87386667803	-0.139527391566437	0.249017244527757	0.55134139464575	1160.87386667803	-0.270183519324906	0.0259649224938721	0.0711162280758643
LIMLP_RS10505	LIMLP_10525	rfbC	811.985703693758	-0.297788733289857	0.0623585655688157	0.282120350547393	811.985703693758	-0.377447786297258	0.0183315058803566	0.0542752306840964
LIMLP_RS10510	LIMLP_10530		2331.95316925421	-0.113163725321672	0.371110321610483	0.675221575667698	2331.95316925421	-0.129728147481171	0.305401595692995	0.456041401175921
LIMLP_RS10515	LIMLP_10535		1691.63907835825	-0.312048690821189	0.0051009015399708	0.0674760562407016	1691.63907835825	-0.375402993007202	0.0007661238142006	0.0043636786983564
LIMLP_RS10520	LIMLP_10540		1726.9925202289	-0.297977341560274	0.0426478536277066	0.226318769759821	1726.9925202289	-0.367560574429225	0.0124683750721162	0.0403922248343356
LIMLP_RS10525	LIMLP_10545		2629.11703754385	-0.0567639044112463	0.621571571921649	0.829243312549516	2629.11703754385	-0.0816127535097851	0.47809139469655	0.626304873353822
LIMLP_RS10530	LIMLP_10550		661.988314962575	0.0329811579317346	0.870940042179835	0.951315854473871	661.988314962575	-0.0760372646794362	0.708373262318758	0.805440915828648
LIMLP_RS10535	LIMLP_10555		957.824945608676	-0.140828444575478	0.390613773347804	0.691960643616125	957.824945608676	-0.328973203111357	0.0453689643163133	0.107980501120508
LIMLP_RS10540	LIMLP_10560		1212.30763823002	-0.339032424758702	0.0569029761172458	0.26876166339465	1212.30763823002	-0.471715062697894	0.0081396623961465	0.0286575770572143
LIMLP_RS10545	LIMLP_10565		3337.23641175923	-0.0412961355228256	0.779202090267996	0.910072384315901	3337.23641175923	-0.0376251958746556	0.79841406294262	0.870029000388909
LIMLP_RS10550	LIMLP_10570		1710.10699974164	-0.13083397662279	0.40932632049895	0.701949458028026	1710.10699974164	-0.0904101504273131	0.568597250607762	0.701570990864799
LIMLP_RS10555	LIMLP_10575		993.960279203859	-0.436360662626782	0.0177789982598213	0.143534128785964	993.960279203859	-0.563047653622515	0.0022560159417669	0.0102702172112109
LIMLP_RS10560	LIMLP_10580		4186.19803997155	-0.0344672648129285	0.826748638603271	0.931048513121697	4186.19803997155	-0.0694909649129945	0.659072147901296	0.767551008608495
LIMLP_RS10565	LIMLP_10585		4827.69211295297	-0.212836966657365	0.112554798202179	0.380497748366811	4827.69211295297	-0.386708292738331	0.0039621142610574	0.0161808491802246
LIMLP_RS10570	LIMLP_10590	wecB	2895.5882997144	-0.347515084775328	0.0016596586632395	0.0332934823048772	2895.5882997144	-0.453198211486167	4.18420230594345e-05	0.0004041408100264
LIMLP_RS10575	LIMLP_10595		5198.26719878654	-0.213700713246119	0.0421954674644417	0.225344454335068	5198.26719878654	-0.173962486716861	0.0981836842101466	0.195563901282731
LIMLP_RS10580	LIMLP_10600		5119.71736253156	-0.0584534747503252	0.605810978083456	0.824688993654996	5119.71736253156	0.0570944524983022	0.614146859428018	0.737097364816468
LIMLP_RS10585	LIMLP_10605		2837.78006263684	-0.117903700412585	0.344244562608852	0.648064708333502	2837.78006263684	-0.0667727328712051	0.592207538510776	0.719756898502944
LIMLP_RS10590	LIMLP_10610		2842.00171784463	-0.0034341508966546	0.9823920167248	0.993186560233516	2842.00171784463	0.0721317506795284	0.642937248454105	0.756725949099271
LIMLP_RS10595	LIMLP_10615		5044.53585194575	-0.137276832940559	0.331814537049907	0.635600668819103	5044.53585194575	-0.00554961611219	0.968699842093951	0.978303826015277
LIMLP_RS10600	LIMLP_10620		5272.21470757637	-0.102679044615754	0.437614542910647	0.728737649259605	5272.21470757637	-0.16008136764932	0.226336675464818	0.368962551107982
LIMLP_RS10605	LIMLP_10625		2139.1908211202	-0.0353074280306133	0.792446957997521	0.913119175097565	2139.1908211202	-0.097252267570802	0.468873272422487	0.617107540596432
LIMLP_RS23500			753.679779022989	-0.104543896336502	0.399377175944553	0.697038805349579	753.679779022989	-0.156742906417465	0.207326846850226	0.346271874588368
LIMLP_RS10615	LIMLP_10635		2707.20018417073	-0.272831128856203	0.0577410869211499	0.271793823710402	2707.20018417073	-0.339649061703509	0.0182145746325039	0.0540222680611469
LIMLP_RS10620	LIMLP_10640		3647.82992652779	-0.276891856281106	0.031590965351029	0.194739092701868	3647.82992652779	-0.356002081045796	0.0057411663654958	0.0216092767014693
LIMLP_RS10625	LIMLP_10645		2244.98639903351	-0.133042124963741	0.25652388307444	0.559813925346551	2244.98639903351	-0.209938614148881	0.073665003106268	0.157742478792366
LIMLP_RS10630	LIMLP_10650	rfbG	3131.82836451297	-0.0436260939432491	0.822662468175476	0.929313326518769	3131.82836451297	-0.200067802886849	0.304230930088967	0.455224231866729
LIMLP_RS10635	LIMLP_10655	rfbF	2533.8422396293	-0.0683695208974971	0.779132912768515	0.910072384315901	2533.8422396293	-0.149850253734814	0.538843932068265	0.676731843299014
LIMLP_RS10640	LIMLP_10660		4715.24735029869	-0.20699657993832	0.0651614559931422	0.286977654802126	4715.24735029869	-0.283343705729383	0.0116344006004678	0.0379939146621716
LIMLP_RS10645	LIMLP_10665		3139.01458940584	-0.187502708437992	0.0878164667833125	0.338287185497708	3139.01458940584	-0.320550119664314	0.0035573724240435	0.0147926728020308
LIMLP_RS10650	LIMLP_10670		3013.93069848664	-0.373102268809186	0.007501655239988	0.0866941654983191	3013.93069848664	-0.375917724162818	0.0070755169807625	0.025551644408273
LIMLP_RS10655	LIMLP_10675		2316.7182751468	-0.400239895073865	0.0163578055442905	0.136676581196473	2316.7182751468	-0.493575092271872	0.0030866970473288	0.0131041057206949
LIMLP_RS10660	LIMLP_10680		2618.21774303185	-0.117413801045497	0.531925704048615	0.785036575633097	2618.21774303185	-0.385893635668408	0.0401081768815008	0.098661404180401
LIMLP_RS10665	LIMLP_10685	kdsB	2844.25038053326	-0.153113341206379	0.252884555066367	0.555595190666999	2844.25038053326	-0.16105489658771	0.22922459048193	0.372451704427915
LIMLP_RS10670	LIMLP_10690		2649.64717228256	-0.289130770875343	0.0200377219149638	0.154341187155133	2649.64717228256	-0.423056515332909	0.000676355476432	0.003963681933312
LIMLP_RS10675	LIMLP_10695		2939.90805269156	-0.213318948572859	0.148551186353967	0.43624699388233	2939.90805269156	-0.419171904933116	0.004571149853315	0.0181998561771575
LIMLP_RS10680	LIMLP_10700	pgl	6737.16259079878	-0.149203254603617	0.201339844970829	0.500617424803061	6737.16259079878	-0.245322466451339	0.0357250242877938	0.0907669197458143
LIMLP_RS10685	LIMLP_10705		6982.59230104873	-0.228023833963483	0.0163814642137366	0.136676581196473	6982.59230104873	-0.275006039317354	0.0038067290784991	0.0156513151639643
LIMLP_RS10695	LIMLP_10715		4939.26314720389	-0.184022710912614	0.227435572212595	0.528297746876177	4939.26314720389	-0.328013046431658	0.0315108025750872	0.0824169390712672
LIMLP_RS10700	LIMLP_10720		6097.00564536059	0.0076933317491541	0.944601327730846	0.973713239789172	6097.00564536059	0.0551886056106178	0.618154455022995	0.739234168126091
LIMLP_RS10705	LIMLP_10725		6682.2412460853	-0.080793455724679	0.459893315270502	0.747766320344595	6682.2412460853	-0.0921073222509636	0.399587015483136	0.553239360458448
LIMLP_RS10710	LIMLP_10730		3893.8081874916	-0.13534021900411	0.224851074839477	0.527871686166897	3893.8081874916	-0.176429601839157	0.11375887998538	0.219289160943306
LIMLP_RS10715	LIMLP_10735		4667.2609682331	-0.012472246983516	0.92163177771044	0.969469137640476	4667.2609682331	-0.0344853487944796	0.78565624851354	0.861390679676557
LIMLP_RS10720	LIMLP_10740		12112.934930916	-0.0549402018468202	0.643526057625421	0.839955814709463	12112.934930916	-0.0202632345227192	0.864476870420885	0.914047220940241
LIMLP_RS10725	LIMLP_10745		2799.0801020956	-0.272372337024516	0.0077493395906744	0.0886922847822955	2799.0801020956	-0.39374228915093	0.0001211755486663	0.00097233390809
LIMLP_RS10730	LIMLP_10750		12135.7810551556	0.0119161280982943	0.92666754551416	0.970352828639304	12135.7810551556	0.0638019410585424	0.622156687095609	0.741107362018293
[truncated: 1,654 more rows]
