# Supplementary material for: Revisiting oxygen toxicity: evolution and adaptation to superoxide in a SOD-deficient bacterial pathogen
Source: mBio. 2025 Jul 23;16(8):e00645-25. doi: 10.1128/mbio.00645-25 (PMC12345160; doi:10.1128/mbio.00645-25)
Supplement: Table S8 — Mass spectrometry analysis of the proteome upon exposure to paraquat. [file mbio.00645-25-s0007.xlsx]

## Sheet: WT10vsWTuntreated_exclusive
Table S8. Proteome of L. interrogans upon exposure to 10 and 50 µM paraquat
Table containing the proteins exclusively found in the WT untreated or WT 10 µM PQ samples
Exclusive in the WT untreated
Locus	WT untreated 1.0	WT untreated 3.0	WT untreated 5.0	WT untreated 7.0	Total signal	Replicate count	Description
AKP28195.1	12	9	6	5	32	4	hypothetical protein LIMLP_19050 [Leptospira interrogans serovar Manilae]
AKP24930.1	12		13		25	2	hypothetical protein LIMLP_02500 [Leptospira interrogans serovar Manilae]
AKP27021.1	14	3	4		21	3	FAD-dependent cmnm(5)s(2)U34 oxidoreductase [Leptospira interrogans serovar Manilae]
AKP27566.1	7		5	6	18	3	carbon storage regulator [Leptospira interrogans serovar Manilae]
AKP27367.1	5	7		5	17	3	ADP-ribose pyrophosphatase [Leptospira interrogans serovar Manilae]
AKP27023.1	6		4	5	15	3	tRNA-dihydrouridine synthase [Leptospira interrogans serovar Manilae]
AKP27949.1	8	6			14	2	aerotolerance regulator BatA [Leptospira interrogans serovar Manilae]
AKP27288.1			5	8	13	2	UDP phosphate-alpha-4-amino-4-deoxy-L- arabinose arabinosyl transferase [Leptospira interrogans serovar Manilae]
AKP28074.1			6	7	13	2	membrane protein [Leptospira interrogans serovar Manilae]
AKP28187.1	4	3		5	12	3	dimethylmenaquinone methyltransferase [Leptospira interrogans serovar Manilae]
AKP25154.1	4	5		3	12	3	hypothetical protein LIMLP_03765 [Leptospira interrogans serovar Manilae]
AKP26324.1	4	5	3		12	3	rhamnosyltransferase [Leptospira interrogans serovar Manilae]
AKP28204.1		5		6	11	2	hypothetical protein LIMLP_19315 (plasmid) [Leptospira interrogans serovar Manilae]
AKP24912.1		3	4	3	10	3	adenylate cyclase [Leptospira interrogans serovar Manilae]
AKP24483.1	5		5		10	2	tRNA-dihydrouridine synthase [Leptospira interrogans serovar Manilae]
AKP26460.1			5	5	10	2	thiouridylase [Leptospira interrogans serovar Manilae]
AKP26268.1		4	2	3	9	3	Fur family transcriptional regulator [Leptospira interrogans serovar Manilae]
AKP24844.1		2	3	4	9	3	hypothetical protein LIMLP_02055 [Leptospira interrogans serovar Manilae]
AKP27149.1			4	5	9	2	acriflavin resistance protein [Leptospira interrogans serovar Manilae]
AKP27000.1		6		2	8	2	ABC transporter ATP-binding protein [Leptospira interrogans serovar Manilae]
AKP25615.1		3	5		8	2	DNA methylase [Leptospira interrogans serovar Manilae]
AKP25453.1			5	3	8	2	phosphohydrolase [Leptospira interrogans serovar Manilae]
AKP24537.1	4	3			7	2	hypothetical protein LIMLP_00330 [Leptospira interrogans serovar Manilae]
AKP26165.1		2	5		7	2	hypothetical protein LIMLP_09565 [Leptospira interrogans serovar Manilae]
AKP27445.1			3	4	7	2	thioesterase [Leptospira interrogans serovar Manilae]
AKP26989.1	3			3	6	2	cytochrome C [Leptospira interrogans serovar Manilae]
AKP25140.1	3			3	6	2	hypothetical protein LIMLP_03690 [Leptospira interrogans serovar Manilae]
AKP27571.1	3	3			6	2	membrane protein [Leptospira interrogans serovar Manilae]
AKP28038.1		3	3		6	2	ferredoxin [Leptospira interrogans serovar Manilae]
AKP25519.1		4	2		6	2	planctomycete cytochrome C [Leptospira interrogans serovar Manilae]
AKP28041.1		2		4	6	2	stringent starvation protein B [Leptospira interrogans serovar Manilae]
AKP27071.1		3	3		6	2	glutamine amidotransferase [Leptospira interrogans serovar Manilae]
AKP25178.1		2	4		6	2	hypothetical protein LIMLP_03910 [Leptospira interrogans serovar Manilae]
AKP25731.1			2	4	6	2	glycosyl transferase [Leptospira interrogans serovar Manilae]
AKP25958.1			2	4	6	2	hypothetical protein LIMLP_08385 [Leptospira interrogans serovar Manilae]
AKP26394.1			2	4	6	2	NUDIX hydrolase [Leptospira interrogans serovar Manilae]
Exclusive in the WT 10 µM PQ
Locus	WT PQ10uM 1.1	WT PQ10uM 3.1	WT PQ10uM 5.1	WT PQ10uM 7.1	Total signal	Replicate count	Description
AKP27134.1	5	8	5		18	3	intein C-terminal splicing protein [Leptospira interrogans serovar Manilae]
AKP26362.1	6	5		3	14	3	acetyltransferase [Leptospira interrogans serovar Manilae]
AKP25410.1	7	5			12	2	glycosyl transferase [Leptospira interrogans serovar Manilae]
AKP25926.1	7	5			12	2	NAD-dependent protein deacylase [Leptospira interrogans serovar Manilae]
AKP25088.1			7	5	12	2	histidine kinase [Leptospira interrogans serovar Manilae]
AKP28103.1	7			4	11	2	hypothetical protein LIMLP_18885 [Leptospira interrogans serovar Manilae]
AKP24896.1	3	3		3	9	3	hypothetical protein LIMLP_02325 [Leptospira interrogans serovar Manilae]
AKP25679.1		2	2	5	9	3	hypothetical protein LIMLP_06810 [Leptospira interrogans serovar Manilae]
AKP24733.1	2		2	4	8	3	hypothetical protein LIMLP_01435 [Leptospira interrogans serovar Manilae]
AKP26792.1			4	4	8	2	hypothetical protein LIMLP_13175 [Leptospira interrogans serovar Manilae]
AKP27565.1		2	5		7	2	lipoprotein [Leptospira interrogans serovar Manilae]
AKP26791.1			4	3	7	2	Sphingomyelinase C [Leptospira interrogans serovar Manilae]
AKP27950.1		3		3	6	2	protein BatB [Leptospira interrogans serovar Manilae]

## Sheet: WT10vsWTuntreated_both
Table S8. Proteome of L. interrogans upon exposure to 10 and 50 µM paraquat
Table containing the proteins found in both the WT untreated and WT 10 µM PQ samples, comparing both with Tfold
Fold Change is reported with a minus sign if the protein has a higher value for the untreated condition vs the treated (10 µM) condition, while log2FC is reported unmodified for the comparison of treated (10 µM) vs untreated
Significant proteins (pValue<0.05) are highlighted in green
Locus	Fold Change	log2(FC)	pValue	GPI (Index in the sparse matrix)	Signal (Bottom)	Signal (Top)	Description
AKP26951.1	2.91617	1.54407	0.000222076	74	5.32e-05	0.000155067	FAD synthetase [Leptospira interrogans serovar Manilae]
AKP27231.1	2.29213	1.19669	0.00273794	1119	0.000226871	0.000520018	2-isopropylmalate synthase [Leptospira interrogans serovar Manilae]
AKP27387.1	2.23915	1.16295	0.00753481	2240	4.04e-05	9.04e-05	membrane protein [Leptospira interrogans serovar Manilae]
AKP24907.1	2.22856	1.15611	0.0162633	1030	4.73e-05	0.000105454	ankyrin [Leptospira interrogans serovar Manilae]
AKP27972.1	2.12493	1.08742	0.00298305	1836	2.35e-05	5e-05	ribonuclease III [Leptospira interrogans serovar Manilae]
AKP24862.1	1.92396	0.944081	0.00423561	819	6.28e-05	0.000120913	endoflagellar motor protein [Leptospira interrogans serovar Manilae]
AKP26337.1	1.87505	0.906928	0.00181312	1495	5.61e-05	0.000105179	glycosyl transferase [Leptospira interrogans serovar Manilae]
AKP27974.1	1.85353	0.890276	0.0410407	2336	3.38e-05	6.26e-05	mechanosensitive ion channel protein [Leptospira interrogans serovar Manilae]
AKP27713.1	1.8216	0.865209	0.129747	285	4.05e-05	7.38e-05	iron transporter FeoB [Leptospira interrogans serovar Manilae]
AKP25401.1	1.79652	0.845207	0.112074	355	2.75e-05	4.94e-05	lipoprotein [Leptospira interrogans serovar Manilae]
AKP26851.1	1.79081	0.840609	0.136893	2518	2.38e-05	4.26e-05	GNAT family acetyltransferase [Leptospira interrogans serovar Manilae]
AKP28178.1	1.76335	0.818323	0.0935395	560	3.13e-05	5.52e-05	ADP-ribose pyrophosphatase [Leptospira interrogans serovar Manilae]
AKP28141.1	1.75933	0.815024	0.0147071	1675	3.27e-05	5.75e-05	hypothetical protein LIMLP_19120 [Leptospira interrogans serovar Manilae]
AKP28144.1	1.74042	0.799434	0.0296722	277	3.44e-05	5.99e-05	AcrR family transcriptional regulator [Leptospira interrogans serovar Manilae]
AKP27158.1	1.73866	0.797976	0.0175296	1708	5.09e-05	8.86e-05	membrane protein [Leptospira interrogans serovar Manilae]
AKP27805.1	1.73656	0.79623	0.0552189	808	0.000133979	0.000232663	hypothetical protein LIMLP_11675 [Leptospira interrogans serovar Manilae]
AKP26665.1	1.72154	0.783696	0.0303295	610	2.16e-05	3.71e-05	hypothetical protein LIMLP_12455 [Leptospira interrogans serovar Manilae]
AKP25975.1	1.70896	0.773115	0.00759497	270	0.000257293	0.000439702	fructose 1,6-bisphosphatase [Leptospira interrogans serovar Manilae]
AKP25138.1	1.7058	0.770451	0.0865029	2429	4.69e-05	8e-05	RNA polymerase sigma70 [Leptospira interrogans serovar Manilae]
AKP27782.1	1.70197	0.767209	0.00689894	1178	5.86e-05	9.98e-05	metallophosphatase [Leptospira interrogans serovar Manilae]
AKP24944.1	1.698	0.763834	0.0718197	956	2.18e-05	3.7e-05	cell division protein [Leptospira interrogans serovar Manilae]
AKP27362.1	1.6936	0.760096	0.179977	2305	2.84e-05	4.81e-05	hypothetical protein LIMLP_16470 [Leptospira interrogans serovar Manilae]
AKP27494.1	1.6707	0.740456	0.144617	873	3.13e-05	5.23e-05	hypothetical protein LIMLP_17185 [Leptospira interrogans serovar Manilae]
AKP27523.1	1.67039	0.740186	0.048162	906	0.000317488	0.000530329	S-methyl-5'-thioadenosine phosphorylase [Leptospira interrogans serovar Manilae]
AKP25007.1	1.66376	0.734446	0.00906281	942	0.000175593	0.000292145	hypothetical protein LIMLP_02960 [Leptospira interrogans serovar Manilae]
AKP27727.1	1.65977	0.730985	0.102805	2037	2.38e-05	3.95e-05	type II secretion protein [Leptospira interrogans serovar Manilae]
AKP25082.1	1.65745	0.728962	0.0386984	352	4.93e-05	8.16e-05	lipoprotein [Leptospira interrogans serovar Manilae]
AKP25400.1	1.64539	0.718434	0.0508548	1621	8.66e-05	0.000142453	stage II sporulation protein [Leptospira interrogans serovar Manilae]
AKP28015.1	1.63726	0.711282	0.145053	1067	5.35e-05	8.75e-05	iron dicitrate transport regulator FecR [Leptospira interrogans serovar Manilae]
AKP26184.1	1.62894	0.703937	0.0491585	359	6.78e-05	0.000110518	hemolysin D [Leptospira interrogans serovar Manilae]
AKP27062.1	1.6211	0.696975	0.0378293	1564	3.05e-05	4.94e-05	hypothetical protein LIMLP_14750 [Leptospira interrogans serovar Manilae]
AKP26066.1	1.6204	0.696353	0.0145472	2160	0.000111969	0.000181434	carboxylate--amine ligase [Leptospira interrogans serovar Manilae]
AKP26036.1	1.6148	0.691352	0.103228	2186	3.28e-05	5.3e-05	adenosylmethionine-8-amino-7-oxononanoate aminotransferase [Leptospira interrogans serovar Manilae]
AKP26500.1	1.61277	0.689541	0.123928	17	0.000102923	0.000165991	HIT family hydrolase [Leptospira interrogans serovar Manilae]
AKP25925.1	1.60257	0.680386	0.0336964	1613	6.56e-05	0.000105049	hypothetical protein LIMLP_08195 [Leptospira interrogans serovar Manilae]
AKP26520.1	1.59449	0.673092	0.0101516	546	8.08e-05	0.00012878	lipoate--protein ligase [Leptospira interrogans serovar Manilae]
AKP25672.1	1.59232	0.67113	0.164443	2109	4.93e-05	7.85e-05	endoflagellar motor switch protein [Leptospira interrogans serovar Manilae]
AKP27398.1	1.58741	0.666673	0.0754109	732	4.67e-05	7.41e-05	isomerase [Leptospira interrogans serovar Manilae]
AKP25314.1	1.5815	0.661293	0.0362233	448	4.67e-05	7.39e-05	peptidase M14 [Leptospira interrogans serovar Manilae]
AKP25352.1	1.58011	0.660024	0.0395122	407	0.000119732	0.000189189	glycosyltransferase [Leptospira interrogans serovar Manilae]
AKP25471.1	1.57606	0.656325	0.0746464	1137	4.24e-05	6.69e-05	lipoprotein [Leptospira interrogans serovar Manilae]
AKP24914.1	1.55747	0.639203	0.0248185	2085	3.76e-05	5.85e-05	transporter [Leptospira interrogans serovar Manilae]
AKP27558.1	1.54332	0.626041	0.17294	2220	4.91e-05	7.58e-05	potassium transporter Kef [Leptospira interrogans serovar Manilae]
AKP24625.1	1.52882	0.612419	0.0384974	221	0.0010422	0.00159333	Jag RNA-binding protein [Leptospira interrogans serovar Manilae]
AKP25393.1	1.51882	0.602955	0.0149135	62	0.000474971	0.000721398	hypothetical protein LIMLP_05195 [Leptospira interrogans serovar Manilae]
AKP27384.1	1.51467	0.599003	0.0839776	426	0.000142668	0.000216094	permease [Leptospira interrogans serovar Manilae]
AKP27892.1	1.51256	0.596992	0.0370298	1281	0.000264762	0.000400469	hypothetical protein LIMLP_16665 [Leptospira interrogans serovar Manilae]
AKP24827.1	1.5116	0.596079	0.0693118	1388	8.2e-05	0.000123976	tetratricopeptide repeat protein [Leptospira interrogans serovar Manilae]
AKP25915.1	1.50511	0.589869	0.0406631	187	4.91e-05	7.39e-05	lipoprotein [Leptospira interrogans serovar Manilae]
AKP25143.1	1.50297	0.58782	0.158216	959	2.77e-05	4.17e-05	NADH-quinone oxidoreductase subunit N [Leptospira interrogans serovar Manilae]
AKP26180.1	1.50094	0.585865	0.0739041	608	6.99e-05	0.000104923	poly-A polymerase [Leptospira interrogans serovar Manilae]
AKP27424.1	1.49893	0.583933	0.098084	867	4.69e-05	7.03e-05	hypothetical protein LIMLP_16810 [Leptospira interrogans serovar Manilae]
AKP27213.1	1.49871	0.583719	0.0560649	515	5.96e-05	8.93e-05	4-diphosphocytidyl-2C-methyl-D-erythritol kinase [Leptospira interrogans serovar Manilae]
AKP27510.1	1.49337	0.578575	0.0073423	542	0.000137519	0.000205368	peptide ABC transporter ATPase [Leptospira interrogans serovar Manilae]
contaminant_KERATIN21	1.49163	0.576885	0.0685051	547	0.000142675	0.000212818
AKP25215.1	1.48838	0.573739	0.157821	1968	3.71e-05	5.52e-05	hypothetical protein LIMLP_04115 [Leptospira interrogans serovar Manilae]
AKP26168.1	1.48442	0.569897	0.0337954	543	9.55e-05	0.000141819	histidine kinase [Leptospira interrogans serovar Manilae]
AKP25427.1	1.48343	0.568936	0.115237	747	4.99e-05	7.4e-05	hypothetical protein LIMLP_05380 [Leptospira interrogans serovar Manilae]
AKP27161.1	1.48233	0.567866	0.0025948	424	6.56e-05	9.72e-05	signal peptidase I [Leptospira interrogans serovar Manilae]
AKP25730.1	1.4808	0.566376	0.0203766	522	0.000125944	0.000186497	membrane protein [Leptospira interrogans serovar Manilae]
AKP26257.1	1.47774	0.563396	0.0746654	1822	2.38e-05	3.51e-05	hypothetical protein LIMLP_10090 [Leptospira interrogans serovar Manilae]
AKP27958.1	1.4764	0.562086	0.0804111	675	9.8e-05	0.000144658	histidine kinase [Leptospira interrogans serovar Manilae]
AKP24514.1	1.47577	0.56147	0.0944706	1626	0.000325844	0.000480872	polyhydroxyalkanoate synthesis repressor PhaR [Leptospira interrogans serovar Manilae]
AKP26537.1	1.47415	0.559885	0.120804	1138	0.0001522	0.000224365	lipoprotein [Leptospira interrogans serovar Manilae]
AKP26075.1	1.47082	0.556623	0.148442	785	6.77e-05	9.96e-05	ATPase AAA [Leptospira interrogans serovar Manilae]
AKP25829.1	1.46965	0.555471	0.00895819	196	0.000139559	0.000205102	general secretion pathway protein GspC [Leptospira interrogans serovar Manilae]
AKP26936.1	1.4659	0.551782	0.0800655	2162	0.000244265	0.000358067	hypothetical protein LIMLP_14005 [Leptospira interrogans serovar Manilae]
AKP26383.1	1.46264	0.548575	0.0760921	1267	0.000217409	0.000317991	NAD-binding protein [Leptospira interrogans serovar Manilae]
AKP27891.1	1.46084	0.546801	0.0163269	540	7.75e-05	0.000113239	late embryogenesis abundant protein [Leptospira interrogans serovar Manilae]
AKP25813.1	1.46059	0.546554	0.196893	1485	3.15e-05	4.6e-05	primosomal protein N' [Leptospira interrogans serovar Manilae]
AKP25006.1	1.46049	0.546452	0.249822	1966	7.16e-05	0.000104525	intein C-terminal splicing protein [Leptospira interrogans serovar Manilae]
AKP25623.1	1.45938	0.545359	0.015594	189	3.97e-05	5.79e-05	SAM-dependent methyltransferase [Leptospira interrogans serovar Manilae]
AKP24887.1	1.45655	0.542552	0.0618707	1109	6.52e-05	9.5e-05	lipoprotein [Leptospira interrogans serovar Manilae]
AKP24846.1	1.45617	0.542183	0.168077	662	4.71e-05	6.86e-05	lipoprotein [Leptospira interrogans serovar Manilae]
AKP27788.1	1.45301	0.539041	0.0963731	519	0.000693606	0.00100782	transketolase [Leptospira interrogans serovar Manilae]
AKP25550.1	1.45171	0.537753	0.142528	217	1.84e-05	2.67e-05	hypothetical protein LIMLP_06105 [Leptospira interrogans serovar Manilae]
AKP25079.1	1.45029	0.53634	0.0576214	179	0.000284977	0.000413299	4-hydroxythreonine-4-phosphate dehydrogenase [Leptospira interrogans serovar Manilae]
AKP26557.1	1.44686	0.532926	0.0384912	1787	0.00031775	0.00045974	metallophosphatase [Leptospira interrogans serovar Manilae]
AKP27858.1	1.44635	0.532413	0.110094	2284	0.00056899	0.000822957	lysophospholipase [Leptospira interrogans serovar Manilae]
AKP26326.1	1.44634	0.532408	0.111085	911	0.00039134	0.000566012	glucose-1-phosphate thymidylyltransferase [Leptospira interrogans serovar Manilae]
AKP26734.1	1.4453	0.53137	0.067249	2276	0.000398093	0.000575364	ATP phosphoribosyltransferase [Leptospira interrogans serovar Manilae]
AKP26370.1	1.44511	0.531183	0.0577813	1585	6.53e-05	9.44e-05	hypothetical protein LIMLP_10745 [Leptospira interrogans serovar Manilae]
AKP25869.1	1.44278	0.528855	0.0552871	254	0.000224137	0.000323382	ADP-L-glycero-D-manno-heptose-6-epimerase [Leptospira interrogans serovar Manilae]
AKP26146.1	1.43616	0.52222	0.0613685	2486	0.000276761	0.000397474	pyruvate dehydrogenase [Leptospira interrogans serovar Manilae]
AKP27899.1	1.43412	0.520169	0.112899	1309	0.000168796	0.000242074	sulfate adenylyltransferase [Leptospira interrogans serovar Manilae]
AKP25355.1	1.43245	0.518481	0.0213904	2384	6.79e-05	9.73e-05	lipoprotein [Leptospira interrogans serovar Manilae]
AKP26711.1	1.43204	0.518067	0.102189	1731	0.000300971	0.000431	anthranilate phosphoribosyltransferase [Leptospira interrogans serovar Manilae]
AKP27368.1	1.43101	0.517032	0.0372205	2433	5.32e-05	7.61e-05	carbon starvation protein A [Leptospira interrogans serovar Manilae]
AKP27910.1	1.43021	0.516224	0.147789	192	7.55e-05	0.000107969	menaquinone biosynthesis protein [Leptospira interrogans serovar Manilae]
AKP25506.1	1.42958	0.515587	0.0176704	2097	0.000135952	0.000194353	histidine kinase [Leptospira interrogans serovar Manilae]
AKP24636.1	1.42873	0.514734	0.112538	1010	0.00016435	0.000234813	transcriptional regulator [Leptospira interrogans serovar Manilae]
AKP27591.1	1.42717	0.513153	0.0641334	567	0.000267113	0.000381214	peptidase [Leptospira interrogans serovar Manilae]
AKP26090.1	1.42288	0.508816	0.094874	1593	0.000116742	0.00016611	flagellar motor switch protein FliM [Leptospira interrogans serovar Manilae]
AKP26649.1	1.4204	0.506297	0.101122	859	0.000168347	0.00023912	hydrolase [Leptospira interrogans serovar Manilae]
AKP24830.1	1.42013	0.506022	0.124857	234	0.000557934	0.000792338	serine protease [Leptospira interrogans serovar Manilae]
AKP24684.1	1.41934	0.505217	0.0522547	2147	8.92e-05	0.000126658	hypothetical protein LIMLP_01150 [Leptospira interrogans serovar Manilae]
AKP24579.1	1.41813	0.503994	0.125276	640	0.000267354	0.000379145	hypothetical protein LIMLP_00555 [Leptospira interrogans serovar Manilae]
AKP28180.1	1.41769	0.503546	0.121416	416	3.68e-05	5.21e-05	SAM-dependent methyltransferase [Leptospira interrogans serovar Manilae]
AKP24604.1	1.41728	0.503123	0.103659	1036	4.09e-05	5.79e-05	tRNA(Ile)-lysidine synthetase [Leptospira interrogans serovar Manilae]
AKP27578.1	1.41687	0.502704	0.0410028	191	0.00010953	0.00015519	hypothetical protein LIMLP_17645 [Leptospira interrogans serovar Manilae]
AKP25461.1	1.41566	0.501473	0.176288	1841	4.44e-05	6.29e-05	haloacid dehalogenase [Leptospira interrogans serovar Manilae]
contaminant_INT-STD1	1.41524	0.501049	0.30668	2232	0.000993834	0.00140652	BSA
AKP27717.1	1.41133	0.497055	0.118293	1647	0.00026845	0.000378872	exodeoxyribonuclease III [Leptospira interrogans serovar Manilae]
AKP25754.1	1.40932	0.495003	0.096077	1197	4.75e-05	6.69e-05	hypothetical protein LIMLP_07230 [Leptospira interrogans serovar Manilae]
AKP26858.1	1.40811	0.493759	0.00315994	829	0.000112225	0.000158025	leucine rich repeat protein [Leptospira interrogans serovar Manilae]
AKP26884.1	1.40753	0.49317	0.0482799	1635	3.21e-05	4.52e-05	phosphatase [Leptospira interrogans serovar Manilae]
AKP26043.1	1.40622	0.491821	0.0828857	67	4.68e-05	6.58e-05	hydrolase [Leptospira interrogans serovar Manilae]
AKP28169.1	1.4059	0.491498	0.0393932	175	9.17e-05	0.000128913	hypothetical protein LIMLP_19270 [Leptospira interrogans serovar Manilae]
AKP26910.1	1.40483	0.490395	0.0792041	1048	0.000833687	0.00117119	hypothetical protein LIMLP_13845 [Leptospira interrogans serovar Manilae]
AKP27396.1	1.40471	0.490267	0.0705093	1075	3.77e-05	5.3e-05	ferredoxin [Leptospira interrogans serovar Manilae]
AKP27212.1	1.40451	0.490062	0.114459	2279	0.000727141	0.00102127	ribose-phosphate pyrophosphokinase [Leptospira interrogans serovar Manilae]
AKP27220.1	1.40303	0.488541	0.000650408	1767	0.000371252	0.000520875	transcriptional regulator [Leptospira interrogans serovar Manilae]
AKP26955.1	1.4011	0.486555	0.115531	1803	0.000362368	0.000507712	hypothetical protein LIMLP_14100 [Leptospira interrogans serovar Manilae]
AKP25367.1	1.39972	0.485135	0.119696	1258	0.000373883	0.00052333	MolR family transcriptional regulator [Leptospira interrogans serovar Manilae]
AKP24770.1	1.39871	0.484098	0.0825219	2411	0.00264604	0.00370104	hypothetical protein LIMLP_01630 [Leptospira interrogans serovar Manilae]
AKP25655.1	1.39581	0.481102	0.102685	1693	0.000250631	0.000349833	endoflagellar biogenesis protein [Leptospira interrogans serovar Manilae]
AKP27501.1	1.395	0.480266	0.037633	1060	0.000175312	0.000244561	sulfate adenylyltransferase [Leptospira interrogans serovar Manilae]
AKP27995.1	1.39411	0.479342	0.182252	147	0.000125948	0.000175585	peptidase [Leptospira interrogans serovar Manilae]
AKP25237.1	1.393	0.478194	0.143123	2497	3.74e-05	5.21e-05	hypothetical protein LIMLP_04225 [Leptospira interrogans serovar Manilae]
AKP27947.1	1.39086	0.475975	0.0407281	803	4.25e-05	5.91e-05	hypothetical protein LIMLP_18015 [Leptospira interrogans serovar Manilae]
AKP25776.1	1.39078	0.475892	0.00105441	151	7.95e-05	0.000110539	leucine rich repeat protein [Leptospira interrogans serovar Manilae]
AKP24520.1	1.38935	0.474406	0.134722	1397	0.000711784	0.000988914	NAD-dependent dehydratase [Leptospira interrogans serovar Manilae]
AKP27346.1	1.38877	0.473807	0.0693502	782	0.000506276	0.0007031	alcohol dehydrogenase [Leptospira interrogans serovar Manilae]
AKP26595.1	1.3829	0.467699	0.0313792	1557	0.000491234	0.000679329	amino acid aminotransferase [Leptospira interrogans serovar Manilae]
AKP25145.1	1.38086	0.465564	0.275025	1680	8.05e-05	0.000111218	NADH:ubiquinone oxidoreductase subunit L [Leptospira interrogans serovar Manilae]
AKP26116.1	1.3745	0.458903	0.241964	1062	5.9e-05	8.11e-05	UDP-N-acetylglucosamine--N-acetylmuramyl-(pentapeptide) pyrophosphoryl-UDP N-acetylglucosamine transferase [Leptospira interrogans serovar Manilae]
AKP26056.1	1.37334	0.457684	0.0112833	2104	0.000203092	0.000278913	hydrolase [Leptospira interrogans serovar Manilae]
AKP26932.1	1.37317	0.457513	0.0436191	1339	0.00106903	0.00146797	50S ribosomal protein L1 [Leptospira interrogans serovar Manilae]
AKP27587.1	1.37306	0.4574	0.113702	1420	0.000137821	0.000189238	ABC transporter substrate-binding protein [Leptospira interrogans serovar Manilae]
AKP27674.1	1.37266	0.456972	0.0845196	2193	5.17e-05	7.09e-05	hydrolase [Leptospira interrogans serovar Manilae]
AKP24543.1	1.37087	0.455088	0.0341613	197	0.000161444	0.000221319	enoyl-CoA hydratase [Leptospira interrogans serovar Manilae]
AKP25558.1	1.3689	0.453015	0.226318	1099	0.000106966	0.000146426	exopolyphosphatase [Leptospira interrogans serovar Manilae]
AKP24971.1	1.36846	0.452557	0.066383	2182	0.000117418	0.000160682	mannose-6-phosphate isomerase [Leptospira interrogans serovar Manilae]
AKP27806.1	1.36843	0.452517	0.183699	1866	7.88e-05	0.000107828	energy transducer TonB [Leptospira interrogans serovar Manilae]
AKP25287.1	1.36829	0.452371	0.00740535	498	9.6e-05	0.000131315	ABC transporter ATP-binding protein [Leptospira interrogans serovar Manilae]
AKP25583.1	1.36586	0.449812	0.158021	798	0.000186783	0.000255119	2-nitropropane dioxygenase [Leptospira interrogans serovar Manilae]
AKP25486.1	1.36406	0.447904	0.0549569	495	0.000177466	0.000242073	hypothetical protein LIMLP_05725 [Leptospira interrogans serovar Manilae]
AKP27128.1	1.36369	0.447516	0.0500165	2132	0.000275734	0.000376015	ABC transporter ATP-binding protein [Leptospira interrogans serovar Manilae]
AKP27487.1	1.36301	0.446798	0.00727617	1044	0.000106098	0.000144612	nicotinate-nucleotide--dimethylbenzimidazole phosphoribosyltransferase [Leptospira interrogans serovar Manilae]
AKP25404.1	1.36179	0.4455	0.0854322	614	2.34e-05	3.19e-05	hypothetical protein LIMLP_05255 [Leptospira interrogans serovar Manilae]
AKP26797.1	1.36131	0.444993	0.0712606	2467	3.28e-05	4.46e-05	nitrogen fixation protein NifU [Leptospira interrogans serovar Manilae]
AKP25136.1	1.35954	0.443114	0.00419839	1435	0.000315409	0.00042881	membrane protein [Leptospira interrogans serovar Manilae]
AKP26402.1	1.35926	0.442816	0.10276	2190	0.000791301	0.00107558	NAD-dependent dehydratase [Leptospira interrogans serovar Manilae]
AKP25683.1	1.3587	0.442228	0.0086397	2022	0.00023605	0.000320722	N-acetyl neuraminic (sialic) acid synthetase [Leptospira interrogans serovar Manilae]
AKP27208.1	1.35793	0.441413	0.127338	2153	7.93e-05	0.000107633	hypothetical protein LIMLP_15580 [Leptospira interrogans serovar Manilae]
AKP27027.1	1.35718	0.440614	0.0204338	1286	0.000145405	0.000197341	histidine kinase [Leptospira interrogans serovar Manilae]
AKP25452.1	1.35389	0.437109	0.0759537	2403	0.000138336	0.000187291	DNA repair protein RadA [Leptospira interrogans serovar Manilae]
AKP26235.1	1.35298	0.43614	0.000871294	50	0.000482082	0.000652246	aldo/keto reductase [Leptospira interrogans serovar Manilae]
AKP25748.1	1.35138	0.434437	0.142162	1609	0.000465987	0.000629728	recombinase XerD [Leptospira interrogans serovar Manilae]
AKP24753.1	1.35054	0.433541	0.257567	1712	4.62e-05	6.25e-05	transcriptional regulator [Leptospira interrogans serovar Manilae]
AKP26100.1	1.34871	0.431579	0.1123	1240	0.00146213	0.00197198	hypothetical protein LIMLP_09180 [Leptospira interrogans serovar Manilae]
AKP26454.1	1.3474	0.430179	0.0341098	2342	4.7e-05	6.33e-05	hypothetical protein LIMLP_11230 [Leptospira interrogans serovar Manilae]
AKP25896.1	1.3468	0.429535	0.0692418	2257	0.000154347	0.000207875	hypothetical protein LIMLP_08050 [Leptospira interrogans serovar Manilae]
AKP25887.1	1.34627	0.42897	0.0205786	937	0.000243725	0.00032812	hypothetical protein LIMLP_07995 [Leptospira interrogans serovar Manilae]
AKP26857.1	1.34534	0.427973	0.157122	948	8.43e-05	0.000113388	leucine rich repeat protein [Leptospira interrogans serovar Manilae]
AKP25807.1	1.34492	0.427521	0.07118	810	0.000166605	0.000224071	ABC transporter ATP-binding protein [Leptospira interrogans serovar Manilae]
AKP26736.1	1.34455	0.427122	0.140771	205	0.000645343	0.000867695	hypothetical protein LIMLP_12855 [Leptospira interrogans serovar Manilae]
AKP26396.1	1.34237	0.424787	0.0393117	319	0.000605515	0.000812828	2OG-Fe(II) oxygenase [Leptospira interrogans serovar Manilae]
AKP25296.1	1.34078	0.423074	0.156086	596	0.000284386	0.000381299	NADPH:quinone oxidoreductase [Leptospira interrogans serovar Manilae]
AKP24780.1	1.34018	0.422427	0.0786525	2425	0.000552076	0.000739881	UDP-glucose 4-epimerase [Leptospira interrogans serovar Manilae]
AKP24853.1	1.34002	0.42225	0.0202048	1016	0.000231935	0.000310796	beta-propeller repeat protein [Leptospira interrogans serovar Manilae]
AKP27359.1	1.33924	0.421418	0.124123	2272	0.000600782	0.000804593	cAMP-binding protein [Leptospira interrogans serovar Manilae]
AKP25302.1	1.33905	0.421205	0.139705	102	0.000419007	0.000561069	alpha/beta hydrolase [Leptospira interrogans serovar Manilae]
AKP26297.1	1.33829	0.420387	0.135628	1126	0.00193224	0.00258589	glyceraldehyde-3-phosphate dehydrogenase [Leptospira interrogans serovar Manilae]
AKP25203.1	1.33717	0.419178	0.16713	1323	0.000559108	0.00074762	multidrug ABC transporter ATP-binding protein [Leptospira interrogans serovar Manilae]
AKP28226.1	1.33375	0.415486	0.0574897	733	0.000339143	0.000452331	hypothetical protein LIMLP_19435 (plasmid) [Leptospira interrogans serovar Manilae]
AKP27573.1	1.33265	0.414294	0.140568	870	6.11e-05	8.14e-05	hypothetical protein LIMLP_17620 [Leptospira interrogans serovar Manilae]
AKP25980.1	1.33228	0.413892	0.141565	737	0.000395755	0.000527254	endoflagellar motor protein [Leptospira interrogans serovar Manilae]
AKP27785.1	1.3308	0.412296	0.160554	1627	0.000525964	0.000699954	nucleoside-diphosphate sugar epimerase [Leptospira interrogans serovar Manilae]
AKP25559.1	1.32823	0.409509	0.0882644	1329	0.00177016	0.00235119	rod shape-determining protein MreB [Leptospira interrogans serovar Manilae]
AKP27581.1	1.32815	0.409416	0.160254	1543	0.000930661	0.00123606	ferredoxin-NADP reductase [Leptospira interrogans serovar Manilae]
AKP24672.1	1.32789	0.409131	0.0165647	337	0.000152459	0.000202448	dTDP-glucose 4,6-dehydratase [Leptospira interrogans serovar Manilae]
AKP25448.1	1.32782	0.409055	0.101776	861	2.35e-05	3.13e-05	hypothetical protein LIMLP_05510 [Leptospira interrogans serovar Manilae]
AKP26517.1	1.32757	0.408791	0.00187134	2331	0.000156432	0.000207675	2-methylisocitrate lyase [Leptospira interrogans serovar Manilae]
AKP25836.1	1.32627	0.40738	0.10902	1768	2.8e-05	3.71e-05	pili subunit [Leptospira interrogans serovar Manilae]
AKP25086.1	1.32501	0.406005	0.0186976	1334	4.37e-05	5.79e-05	TonB-dependent receptor [Leptospira interrogans serovar Manilae]
AKP26042.1	1.32357	0.404437	0.0890474	2264	0.000109582	0.000145039	serine kinase [Leptospira interrogans serovar Manilae]
AKP26474.1	1.32343	0.404279	0.0438275	2302	0.000208436	0.00027585	UDP-N-acetylmuramoylalanyl-D-glutamyl-2, 6-diaminopimelate--D-alanyl-D-alanine ligase [Leptospira interrogans serovar Manilae]
AKP27832.1	1.3217	0.402395	0.18702	1634	0.000501577	0.000662935	dihydrodipicolinate synthase [Leptospira interrogans serovar Manilae]
AKP25184.1	1.3209	0.401526	0.0327069	2459	6.57e-05	8.68e-05	hypothetical protein LIMLP_03940 [Leptospira interrogans serovar Manilae]
AKP26692.1	1.319	0.399446	0.112435	92	9.57e-05	0.000126204	ATPase [Leptospira interrogans serovar Manilae]
AKP27280.1	1.31832	0.398704	0.231397	40	2.82e-05	3.71e-05	16S rRNA methyltransferase [Leptospira interrogans serovar Manilae]
AKP27164.1	1.31765	0.397962	0.224256	2318	0.000115132	0.000151703	hypothetical protein LIMLP_15345 [Leptospira interrogans serovar Manilae]
AKP27901.1	1.31301	0.392878	0.32521	759	5.56e-05	7.3e-05	membrane biogenesis protein AsmA [Leptospira interrogans serovar Manilae]
AKP25741.1	1.31176	0.3915	0.180188	639	0.000434634	0.000570135	thioredoxin-disulfide reductase [Leptospira interrogans serovar Manilae]
AKP24566.1	1.31092	0.390578	0.158924	2270	5.61e-05	7.35e-05	lipoprotein [Leptospira interrogans serovar Manilae]
AKP24663.1	1.30938	0.388887	0.285134	2108	2.82e-05	3.7e-05	short-chain dehydrogenase [Leptospira interrogans serovar Manilae]
AKP27539.1	1.30928	0.388778	0.257127	919	2.79e-05	3.65e-05	formate hydrogenase [Leptospira interrogans serovar Manilae]
AKP26359.1	1.30881	0.388253	0.159886	1283	0.000242927	0.000317944	oxidoreductase [Leptospira interrogans serovar Manilae]
AKP25717.1	1.30859	0.38801	0.0766342	1624	0.000174964	0.000228955	histidine kinase [Leptospira interrogans serovar Manilae]
AKP27395.1	1.30819	0.38757	0.179884	2111	0.000742349	0.000971133	alcohol dehydrogenase [Leptospira interrogans serovar Manilae]
AKP25674.1	1.3053	0.384378	0.0225888	1242	5.85e-05	7.64e-05	ATP synthase [Leptospira interrogans serovar Manilae]
AKP26302.1	1.30487	0.383906	0.126561	800	6.07e-05	7.92e-05	histidine kinase [Leptospira interrogans serovar Manilae]
AKP25266.1	1.30479	0.383812	0.117532	1594	7.47e-05	9.75e-05	chemotaxis protein CheY [Leptospira interrogans serovar Manilae]
AKP24978.1	1.30431	0.38329	0.0898204	744	3.73e-05	4.87e-05	hypothetical protein LIMLP_02805 [Leptospira interrogans serovar Manilae]
AKP25801.1	1.30245	0.381231	0.00636574	1652	0.000327195	0.000426156	ADP-heptose synthase [Leptospira interrogans serovar Manilae]
AKP26101.1	1.30184	0.380549	0.231259	1756	2.8e-05	3.65e-05	hypothetical protein LIMLP_09185 [Leptospira interrogans serovar Manilae]
AKP27837.1	1.30027	0.378808	0.128132	52	0.0010399	0.00135214	endoflagellar filament sheath protein [Leptospira interrogans serovar Manilae]
AKP24611.1	1.29954	0.378	0.00491061	1785	0.000313834	0.00040784	chorismate synthase [Leptospira interrogans serovar Manilae]
AKP26356.1	1.29934	0.377777	0.128466	1584	0.000433092	0.000562732	dehydrogenase [Leptospira interrogans serovar Manilae]
AKP26455.1	1.29922	0.377644	0.200373	681	0.000874617	0.00113632	hypothetical protein LIMLP_11235 [Leptospira interrogans serovar Manilae]
AKP24512.1	1.2985	0.376844	0.120918	222	0.000357249	0.000463887	anaphase-promoting complex, cyclosome, subunit 3 [Leptospira interrogans serovar Manilae]
AKP26093.1	1.29843	0.376773	0.155067	1977	0.000610738	0.000793004	peptidylprolyl isomerase [Leptospira interrogans serovar Manilae]
AKP26303.1	1.2968	0.374956	0.146152	2183	0.000168085	0.000217973	chemotaxis protein CheY [Leptospira interrogans serovar Manilae]
AKP25063.1	1.29653	0.37465	0.199976	95	0.000462768	0.000599991	aspartate carbamoyltransferase [Leptospira interrogans serovar Manilae]
AKP26700.1	1.29649	0.374616	0.151455	1117	0.000647432	0.000839392	ABC transporter permease [Leptospira interrogans serovar Manilae]
AKP26190.1	1.2961	0.37418	0.0465747	357	0.000197143	0.000255518	lipoprotein [Leptospira interrogans serovar Manilae]
AKP25536.1	1.29571	0.373747	0.136666	1937	0.000510011	0.000660828	signal peptidase I [Leptospira interrogans serovar Manilae]
AKP25828.1	1.29571	0.373745	0.0798976	2015	4.68e-05	6.06e-05	lipoprotein [Leptospira interrogans serovar Manilae]
AKP25860.1	1.29526	0.373237	0.15263	2086	0.000320399	0.000414998	chromosome partitioning protein [Leptospira interrogans serovar Manilae]
AKP25478.1	1.29468	0.37259	0.0820792	1586	0.000434625	0.000562698	methylthioribose-1-phosphate isomerase [Leptospira interrogans serovar Manilae]
AKP26301.1	1.29465	0.372565	0.0543015	1672	0.000119756	0.000155043	hypothetical protein LIMLP_10360 [Leptospira interrogans serovar Manilae]
AKP25769.1	1.29388	0.371699	0.219281	1588	0.000107278	0.000138804	hypothetical protein LIMLP_07310 [Leptospira interrogans serovar Manilae]
AKP27118.1	1.29292	0.370636	0.250927	2154	4.08e-05	5.28e-05	penicillin-binding protein [Leptospira interrogans serovar Manilae]
AKP27124.1	1.29213	0.369755	0.129519	944	0.00101022	0.00130534	oxidoreductase [Leptospira interrogans serovar Manilae]
AKP26743.1	1.29151	0.369061	0.126797	1120	0.00124474	0.00160759	succinyl-CoA synthetase subunit alpha [Leptospira interrogans serovar Manilae]
AKP27665.1	1.29143	0.368965	0.142038	516	4.68e-05	6.04e-05	transglutaminase [Leptospira interrogans serovar Manilae]
AKP26793.1	1.29115	0.368653	0.0221713	499	7.95e-05	0.000102665	anaphase-promoting complex subunit 5 domain protein [Leptospira interrogans serovar Manilae]
AKP27652.1	1.29031	0.367716	0.105135	1755	4.04e-05	5.22e-05	rRNA methyltransferase [Leptospira interrogans serovar Manilae]
AKP26891.1	1.28921	0.366489	0.156516	1080	6.46e-05	8.33e-05	hypothetical protein LIMLP_13720 [Leptospira interrogans serovar Manilae]
AKP25315.1	1.28879	0.366015	0.189621	2151	0.000596717	0.000769041	lipoprotein [Leptospira interrogans serovar Manilae]
AKP26048.1	1.28862	0.365826	0.172152	1858	0.000543577	0.000700465	serine protease [Leptospira interrogans serovar Manilae]
AKP25797.1	1.28839	0.365565	0.189201	9	0.00181363	0.00233666	flagellin [Leptospira interrogans serovar Manilae]
AKP24528.1	1.2881	0.365241	0.176806	1780	5.94e-05	7.65e-05	tetratricopeptide repeat protein [Leptospira interrogans serovar Manilae]
AKP26447.1	1.28723	0.364273	0.0824075	1186	0.000130883	0.000168476	hypothetical protein LIMLP_11180 [Leptospira interrogans serovar Manilae]
AKP26471.1	1.28668	0.363656	0.127485	2087	0.000149517	0.000192381	TRL-like family protein [Leptospira interrogans serovar Manilae]
AKP24591.1	1.28583	0.362705	0.00751192	2071	0.000147183	0.000189252	phosphomethylpyrimidine kinase [Leptospira interrogans serovar Manilae]
AKP24803.1	1.28062	0.356841	0.155411	2184	6.78e-05	8.69e-05	hypothetical protein LIMLP_01795 [Leptospira interrogans serovar Manilae]
AKP25601.1	1.28028	0.356455	0.0800496	2292	6.79e-05	8.69e-05	lysine 2,3-aminomutase [Leptospira interrogans serovar Manilae]
AKP27505.1	1.27969	0.355795	0.328341	1362	3.25e-05	4.17e-05	membrane protein [Leptospira interrogans serovar Manilae]
AKP25728.1	1.27863	0.354599	0.0662408	2375	0.00141889	0.00181423	membrane protein [Leptospira interrogans serovar Manilae]
AKP25148.1	1.27858	0.354545	0.196767	1512	9.78e-05	0.000125065	NADH-quinone oxidoreductase subunit H [Leptospira interrogans serovar Manilae]
AKP25671.1	1.27401	0.349378	0.175183	1333	0.000115922	0.000147686	flagellar assembly protein FliH [Leptospira interrogans serovar Manilae]
AKP26937.1	1.27357	0.348881	0.151153	1180	0.000241846	0.000308008	N-acetylmuramoyl-L-alanine amidase domain protein [Leptospira interrogans serovar Manilae]
AKP25535.1	1.27153	0.346567	0.0596913	973	0.000124119	0.000157822	AcrR family transcriptional regulator [Leptospira interrogans serovar Manilae]
AKP24762.1	1.27124	0.346234	0.155526	1305	0.000144966	0.000184286	potassium transporter TrkA [Leptospira interrogans serovar Manilae]
AKP27909.1	1.27072	0.345644	0.101909	198	0.00030621	0.000389106	5,10-methylenetetrahydrofolate reductase [Leptospira interrogans serovar Manilae]
AKP27036.1	1.26917	0.343884	0.0234958	1394	0.000273767	0.000347456	glycerol kinase [Leptospira interrogans serovar Manilae]
AKP27905.1	1.2686	0.343235	0.078409	533	9.12e-05	0.000115679	UDP-3-O-(3-hydroxymyristoyl) glucosamine N-acyltransferase [Leptospira interrogans serovar Manilae]
AKP24689.1	1.26839	0.342997	0.20924	1844	0.000489084	0.000620348	RNA polymerase sigma70 factor [Leptospira interrogans serovar Manilae]
AKP26381.1	1.26829	0.342889	0.170599	1776	0.000257342	0.000326385	glycosyl transferase family 2 [Leptospira interrogans serovar Manilae]
AKP27986.1	1.26735	0.34181	0.128337	422	0.000128635	0.000163026	ArsR family transcriptional regulator [Leptospira interrogans serovar Manilae]
AKP26223.1	1.26464	0.338726	0.139364	1494	9.99e-05	0.000126354	hypothetical protein LIMLP_09915 [Leptospira interrogans serovar Manilae]
AKP27340.1	1.26383	0.337801	0.174301	745	2.5e-05	3.17e-05	6-carboxy-5,6,7,8-tetrahydropterin synthase [Leptospira interrogans serovar Manilae]
AKP24801.1	1.26342	0.337336	0.10241	382	0.00011859	0.000149829	3-beta hydroxysteroid dehydrogenase [Leptospira interrogans serovar Manilae]
AKP28016.1	1.26291	0.336748	0.0196741	2295	0.000206005	0.000260166	HAMP domain protein [Leptospira interrogans serovar Manilae]
AKP27052.1	1.26283	0.336659	0.209702	1215	4.44e-05	5.61e-05	2-C-methyl-D-erythritol 2,4-cyclodiphosphate synthase [Leptospira interrogans serovar Manilae]
AKP28202.1	1.26205	0.335774	0.38769	215	0.000137843	0.000173966	lipoprotein (plasmid) [Leptospira interrogans serovar Manilae]
AKP25619.1	1.2604	0.333878	0.0294562	1589	0.000177634	0.000223889	flagellar P-ring protein FlgI [Leptospira interrogans serovar Manilae]
AKP27311.1	1.26031	0.333781	0.257263	367	5.61e-05	7.07e-05	hypothetical protein LIMLP_16170 [Leptospira interrogans serovar Manilae]
AKP26531.1	1.2601	0.333533	0.106891	2421	0.000563324	0.000709842	ribokinase [Leptospira interrogans serovar Manilae]
AKP24787.1	1.25927	0.332588	0.083794	1678	0.000154446	0.00019449	hypothetical protein LIMLP_01715 [Leptospira interrogans serovar Manilae]
AKP24576.1	1.25913	0.332431	0.0236569	212	0.000271469	0.000341816	peptide chain release factor 1 [Leptospira interrogans serovar Manilae]
AKP26021.1	1.25886	0.332117	0.25904	749	7.02e-05	8.84e-05	endonuclease III [Leptospira interrogans serovar Manilae]
AKP25440.1	1.25878	0.332027	0.280216	2028	7.55e-05	9.5e-05	diguanylate cyclase [Leptospira interrogans serovar Manilae]
AKP26837.1	1.25748	0.330535	0.0188709	805	0.000468616	0.000589275	uridylate kinase [Leptospira interrogans serovar Manilae]
AKP25546.1	1.25728	0.330306	0.108958	202	0.000180305	0.000226693	ATP synthase F0F1 subunit epsilon [Leptospira interrogans serovar Manilae]
AKP25864.1	1.25723	0.330248	0.250962	2200	3.81e-05	4.79e-05	hypothetical protein LIMLP_07865 [Leptospira interrogans serovar Manilae]
AKP27190.1	1.25694	0.329916	0.0545555	2469	0.000288503	0.000362631	hypothetical protein LIMLP_15485 [Leptospira interrogans serovar Manilae]
AKP27509.1	1.25668	0.329613	0.169722	2181	0.000119355	0.00014999	peptide ABC transporter ATPase [Leptospira interrogans serovar Manilae]
AKP25624.1	1.25445	0.327061	0.107729	989	9.84e-05	0.000123448	biotin carboxylase [Leptospira interrogans serovar Manilae]
AKP26284.1	1.25425	0.326822	0.284025	2404	0.000122058	0.000153091	anti-sigma factor antagonist [Leptospira interrogans serovar Manilae]
AKP26389.1	1.25404	0.326589	0.224872	763	4.16e-05	5.21e-05	glycosyltransferase, TIGR04372 family protein [Leptospira interrogans serovar Manilae]
AKP26323.1	1.25397	0.326497	0.0808813	981	0.000109143	0.000136861	glycosyl transferase [Leptospira interrogans serovar Manilae]
AKP27588.1	1.25381	0.326314	0.34749	845	6.14e-05	7.7e-05	membrane protein [Leptospira interrogans serovar Manilae]
AKP26405.1	1.25289	0.325263	0.00963738	1471	0.000264678	0.000331613	GDP-L-fucose synthase [Leptospira interrogans serovar Manilae]
AKP25879.1	1.25115	0.323253	0.179289	2172	0.000153857	0.000192497	lipoprotein [Leptospira interrogans serovar Manilae]
AKP25459.1	1.25048	0.32248	0.116874	1667	0.000193739	0.000242267	flavin reductase [Leptospira interrogans serovar Manilae]
AKP26899.1	1.24949	0.321344	0.0526086	2229	0.00126356	0.00157881	endoflagellar filament sheath protein [Leptospira interrogans serovar Manilae]
AKP25903.1	1.24896	0.320732	0.155655	1331	0.000143272	0.000178941	endoflagellar biosynthesis chaperone [Leptospira interrogans serovar Manilae]
AKP28133.1	1.24887	0.320622	0.190193	1920	0.000642322	0.000802175	spermidine synthase [Leptospira interrogans serovar Manilae]
AKP26167.1	1.24862	0.320329	0.0107419	2157	0.000240348	0.000300103	hypothetical protein LIMLP_09575 [Leptospira interrogans serovar Manilae]
AKP26710.1	1.24821	0.319862	0.0692524	1961	0.000424158	0.000529439	preprotein translocase subunit YajC [Leptospira interrogans serovar Manilae]
AKP27697.1	1.24787	0.319471	0.0906186	1962	0.00250791	0.00312955	aldolase [Leptospira interrogans serovar Manilae]
AKP27039.1	1.24686	0.318305	0.130875	2313	0.00023665	0.000295071	anti-sigma factor antagonist [Leptospira interrogans serovar Manilae]
AKP25267.1	1.24568	0.31693	0.226336	1139	0.000242658	0.000302274	hydrolase [Leptospira interrogans serovar Manilae]
AKP25156.1	1.24524	0.316426	0.086654	1607	0.000302102	0.00037619	MarR family transcriptional regulator [Leptospira interrogans serovar Manilae]
AKP26149.1	1.24491	0.31604	0.188045	1128	0.000135455	0.00016863	endoflagellar motor switch protein [Leptospira interrogans serovar Manilae]
AKP25865.1	1.24439	0.315437	0.250542	61	9.09e-05	0.000113084	hypothetical protein LIMLP_07870 [Leptospira interrogans serovar Manilae]
AKP25711.1	1.24384	0.314806	0.0953095	809	0.000219558	0.000273096	histidine kinase [Leptospira interrogans serovar Manilae]
AKP28190.1	1.24384	0.314796	0.0615316	1170	0.000112156	0.000139504	energy transducer TonB [Leptospira interrogans serovar Manilae]
AKP28173.1	1.2438	0.314751	0.216848	2315	0.0003378	0.000420154	plasmid partitioning protein ParB [Leptospira interrogans serovar Manilae]
AKP25909.1	1.24363	0.314553	0.040541	1301	0.000135467	0.00016847	deoxyguanosinetriphosphate triphosphohydrolase [Leptospira interrogans serovar Manilae]
contaminant_KERATIN16	1.24345	0.314346	0.244135	1441	7.23e-05	8.98e-05
AKP27888.1	1.24339	0.314278	0.0423946	2289	0.000112281	0.000139609	geranylgeranyl pyrophosphate synthase [Leptospira interrogans serovar Manilae]
AKP27283.1	1.24294	0.313762	0.22991	182	0.000421602	0.000524028	ABC transporter ATP-binding protein [Leptospira interrogans serovar Manilae]
AKP25965.1	1.24269	0.313468	0.182874	2007	6.99e-05	8.68e-05	polysaccharide deacetylase [Leptospira interrogans serovar Manilae]
AKP26290.1	1.24198	0.312639	0.212846	1295	0.00288798	0.0035868	cysteine synthase [Leptospira interrogans serovar Manilae]
AKP27386.1	1.24187	0.312509	0.165589	2281	0.000171578	0.000213077	hypothetical protein LIMLP_16595 [Leptospira interrogans serovar Manilae]
AKP24906.1	1.24063	0.311073	0.0065719	1970	0.000434687	0.000539286	membrane protein [Leptospira interrogans serovar Manilae]
AKP26523.1	1.24003	0.310381	0.205534	1742	0.000409544	0.000507849	hypothetical protein LIMLP_11635 [Leptospira interrogans serovar Manilae]
AKP27973.1	1.23987	0.310184	0.194517	489	0.000394951	0.000489687	3-dehydroquinate synthase [Leptospira interrogans serovar Manilae]
AKP24773.1	1.23925	0.309463	0.0440468	276	0.000299422	0.000371058	3-methyl-2-oxobutanoate hydroxymethyltransferase [Leptospira interrogans serovar Manilae]
AKP28005.1	1.2392	0.309408	0.0451411	933	0.00013807	0.000171096	curli production assembly/transport component CsgG domain protein [Leptospira interrogans serovar Manilae]
AKP27734.1	1.23892	0.309085	0.0399777	746	0.002036	0.00252245	sigma factor regulatory protein, FecR/PupR family [Leptospira interrogans serovar Manilae]
AKP25755.1	1.23891	0.309072	0.0828383	1336	9.35e-05	0.000115805	tetratricopeptide repeat domain protein [Leptospira interrogans serovar Manilae]
AKP27569.1	1.23844	0.308528	0.080176	214	0.000133528	0.000165367	flagellar hook protein FlgK [Leptospira interrogans serovar Manilae]
AKP26642.1	1.23769	0.30765	0.243955	1279	6.79e-05	8.41e-05	molecular chaperone Hsp90 [Leptospira interrogans serovar Manilae]
AKP25037.1	1.23674	0.30654	0.124258	1348	0.00049934	0.000617553	50S ribosomal protein L14 [Leptospira interrogans serovar Manilae]
AKP26373.1	1.23667	0.306461	0.168073	592	0.000355156	0.000439211	alcohol dehydrogenase [Leptospira interrogans serovar Manilae]
AKP28002.1	1.23666	0.306453	0.188813	2362	0.00061726	0.000763342	HD family phosphohydrolase [Leptospira interrogans serovar Manilae]
AKP28125.1	1.23408	0.30344	0.0175806	559	0.000193914	0.000239305	methylthioribulose-1-phosphate dehydratase [Leptospira interrogans serovar Manilae]
AKP25640.1	1.23377	0.303068	0.204948	1442	0.000383789	0.000473505	transketolase [Leptospira interrogans serovar Manilae]
AKP26030.1	1.23222	0.301258	0.117208	2316	7.69e-05	9.48e-05	hypothetical protein LIMLP_08785 [Leptospira interrogans serovar Manilae]
AKP25360.1	1.23083	0.299637	0.142046	1551	0.000248244	0.000305548	aminopeptidase [Leptospira interrogans serovar Manilae]
AKP25597.1	1.23058	0.299339	0.0929947	1734	0.000179788	0.000221243	lipoprotein [Leptospira interrogans serovar Manilae]
AKP27929.1	1.22953	0.298101	0.291995	169	3.68e-05	4.52e-05	hypothetical protein LIMLP_17920 [Leptospira interrogans serovar Manilae]
AKP27339.1	1.2292	0.297725	0.126823	1208	3.73e-05	4.58e-05	7-cyano-7-deazaguanine synthase [Leptospira interrogans serovar Manilae]
AKP27101.1	1.22915	0.29766	0.00397661	1167	0.000175414	0.00021561	NTP phosphatase [Leptospira interrogans serovar Manilae]
AKP24574.1	1.22905	0.297544	0.277186	2260	0.000132989	0.000163451	histidine kinase [Leptospira interrogans serovar Manilae]
contaminant_KERATIN04	1.22862	0.297034	0.232444	346	9.25e-05	0.00011363
AKP26399.1	1.22835	0.296722	0.159331	529	0.00141317	0.00173587	UDP-glucose 4-epimerase [Leptospira interrogans serovar Manilae]
AKP26846.1	1.22833	0.296702	0.00295292	527	0.000329756	0.00040505	dihydrodipicolinate reductase [Leptospira interrogans serovar Manilae]
AKP25979.1	1.22747	0.295689	0.258452	1004	0.000273234	0.000335387	magnesium transporter [Leptospira interrogans serovar Manilae]
AKP28261.1	1.22743	0.295639	0.187014	1692	0.000240566	0.000295278	chromosome partitioning protein ParA (plasmid) [Leptospira interrogans serovar Manilae]
AKP26498.1	1.22714	0.295302	0.0342026	89	0.000158664	0.000194703	ABC transporter ATP-binding protein [Leptospira interrogans serovar Manilae]
AKP26473.1	1.2271	0.29525	0.211051	869	0.00010493	0.000128759	TRL-like family protein [Leptospira interrogans serovar Manilae]
AKP25341.1	1.2261	0.294072	0.00119903	1249	0.000130958	0.000160567	nicotinate-nucleotide pyrophosphorylase [Leptospira interrogans serovar Manilae]
AKP26327.1	1.22585	0.293779	0.00581011	1669	0.000437518	0.00053633	dTDP-glucose 4,6-dehydratase [Leptospira interrogans serovar Manilae]
AKP26398.1	1.22566	0.293562	0.0900194	2084	0.000152271	0.000186633	phosphotransferase enzyme domain protein [Leptospira interrogans serovar Manilae]
AKP26049.1	1.22566	0.293562	0.2745	590	5.56e-05	6.82e-05	acyltransferase [Leptospira interrogans serovar Manilae]
AKP26366.1	1.22557	0.293451	0.0723858	1608	0.000991382	0.00121501	alcohol dehydrogenase [Leptospira interrogans serovar Manilae]
AKP24681.1	1.22483	0.292586	0.0832581	490	0.000867821	0.00106294	membrane protein [Leptospira interrogans serovar Manilae]
AKP24817.1	1.22445	0.292128	0.14986	964	0.000107644	0.000131804	histidine kinase [Leptospira interrogans serovar Manilae]
AKP28186.1	1.22392	0.291511	0.321214	415	6.82e-05	8.35e-05	hypothetical protein LIMLP_18665 [Leptospira interrogans serovar Manilae]
AKP27048.1	1.22364	0.291183	0.281039	2088	5.54e-05	6.78e-05	gamma-glutamyl carboxylase [Leptospira interrogans serovar Manilae]
AKP25562.1	1.22319	0.290654	0.243498	2472	0.000107057	0.000130952	rod shape-determining protein RodA [Leptospira interrogans serovar Manilae]
AKP25389.1	1.22306	0.290496	0.0197021	909	0.000324471	0.000396848	alcohol dehydrogenase [Leptospira interrogans serovar Manilae]
AKP24504.1	1.22242	0.289737	0.15633	2242	0.000376762	0.000460561	inositol phosphatase [Leptospira interrogans serovar Manilae]
AKP26945.1	1.2217	0.28889	0.0520453	1826	0.000214969	0.000262627	alkyl hydroperoxide reductase [Leptospira interrogans serovar Manilae]
AKP26946.1	1.22141	0.288552	0.0274218	1160	0.000266788	0.000325858	penicillin-binding protein [Leptospira interrogans serovar Manilae]
AKP26097.1	1.22035	0.287294	0.262782	2395	0.000421167	0.000513971	protease [Leptospira interrogans serovar Manilae]
AKP25547.1	1.21936	0.286126	0.132284	2310	0.00013151	0.000160358	hypothetical protein LIMLP_06090 [Leptospira interrogans serovar Manilae]
AKP25667.1	1.21719	0.283551	0.243741	2166	5.63e-05	6.85e-05	hypothetical protein LIMLP_06750 [Leptospira interrogans serovar Manilae]
AKP27114.1	1.21683	0.28313	0.303291	1446	0.000161183	0.000196133	ABC transporter permease [Leptospira interrogans serovar Manilae]
AKP27996.1	1.21683	0.283128	0.362488	1501	7.14e-05	8.69e-05	adenylate cyclase [Leptospira interrogans serovar Manilae]
AKP27275.1	1.21612	0.282286	0.13343	1861	8.45e-05	0.000102724	membrane protein [Leptospira interrogans serovar Manilae]
AKP27233.1	1.21571	0.281799	0.110958	2491	0.000145166	0.00017648	HEAT repeat protein [Leptospira interrogans serovar Manilae]
AKP26618.1	1.21529	0.281306	0.16086	2075	0.000483423	0.000587501	tetratricopeptide repeat protein [Leptospira interrogans serovar Manilae]
AKP25857.1	1.21472	0.280628	0.160968	481	0.000579766	0.000704255	hypothetical protein LIMLP_07830 [Leptospira interrogans serovar Manilae]
contaminant_KERATIN18	1.2133	0.27893	0.192924	19	0.000179797	0.000218147
AKP27502.1	1.21285	0.278401	0.217853	712	6.53e-05	7.92e-05	phosphoadenosine phosphosulfate reductase [Leptospira interrogans serovar Manilae]
AKP25114.1	1.21169	0.277021	0.236914	1857	0.000102166	0.000123794	3-demethylubiquinone-9 3-methyltransferase [Leptospira interrogans serovar Manilae]
AKP26429.1	1.21166	0.276987	0.0381924	2422	0.000332355	0.000402702	regulator [Leptospira interrogans serovar Manilae]
AKP24744.1	1.21118	0.276419	0.198481	2083	0.000119138	0.000144298	ribosome biogenesis GTPase RsgA [Leptospira interrogans serovar Manilae]
AKP25638.1	1.21052	0.275626	0.168028	2251	0.00537158	0.0065024	membrane protein [Leptospira interrogans serovar Manilae]
AKP27155.1	1.21	0.275005	0.0376734	1802	0.000698086	0.000844683	threonine synthase [Leptospira interrogans serovar Manilae]
AKP26091.1	1.2099	0.274883	0.335696	1661	8.66e-05	0.000104783	hypothetical protein LIMLP_09130 [Leptospira interrogans serovar Manilae]
AKP24551.1	1.20878	0.27355	0.206396	494	0.00031337	0.000378795	diaminopimelate epimerase [Leptospira interrogans serovar Manilae]
AKP24549.1	1.20849	0.273204	0.337302	1174	6.58e-05	7.95e-05	hydrolase [Leptospira interrogans serovar Manilae]
AKP27081.1	1.20591	0.270117	0.00595358	661	0.000163514	0.000197182	hypothetical protein LIMLP_14880 [Leptospira interrogans serovar Manilae]
AKP27601.1	1.2056	0.26975	0.249704	419	0.000102606	0.000123702	hypothetical protein LIMLP_17790 [Leptospira interrogans serovar Manilae]
AKP25023.1	1.20512	0.269171	0.34437	201	6.59e-05	7.94e-05	hypothetical protein LIMLP_03060 [Leptospira interrogans serovar Manilae]
AKP28184.1	1.20498	0.269006	0.157622	1171	0.000161292	0.000194353	hypothetical protein LIMLP_18540 [Leptospira interrogans serovar Manilae]
AKP26081.1	1.20464	0.268608	0.220862	1648	0.000231058	0.000278343	phosphoheptose isomerase [Leptospira interrogans serovar Manilae]
AKP26384.1	1.20371	0.267492	0.228652	90	0.00100541	0.00121023	sugar methyltransferase [Leptospira interrogans serovar Manilae]
AKP25015.1	1.20284	0.266445	0.191085	446	4.4e-05	5.29e-05	endonuclease [Leptospira interrogans serovar Manilae]
AKP25701.1	1.20176	0.265143	0.303714	443	0.000357568	0.00042971	phosphate permease [Leptospira interrogans serovar Manilae]
AKP25420.1	1.2016	0.264958	0.168664	996	0.000247648	0.000297574	acyltransferase [Leptospira interrogans serovar Manilae]
AKP26285.1	1.20121	0.264485	0.134312	538	0.000214951	0.000258201	hypothetical protein LIMLP_10245 [Leptospira interrogans serovar Manilae]
AKP24524.1	1.20114	0.264407	0.261112	2014	0.000129433	0.000155467	hypothetical protein LIMLP_00260 [Leptospira interrogans serovar Manilae]
AKP25872.1	1.20107	0.264325	0.0267035	1157	0.000315392	0.000378809	histidine kinase [Leptospira interrogans serovar Manilae]
AKP25902.1	1.20074	0.263928	0.0994131	648	0.000105171	0.000126283	phosphoribosylglycinamide formyltransferase [Leptospira interrogans serovar Manilae]
AKP26375.1	1.2005	0.263638	0.0163002	672	0.000199451	0.000239441	hypothetical protein LIMLP_10770 [Leptospira interrogans serovar Manilae]
AKP26532.1	1.19945	0.262373	0.205873	433	0.000192703	0.000231137	ribosomal protein L11 methyltransferase [Leptospira interrogans serovar Manilae]
AKP24485.1	1.19921	0.262086	0.229261	188	0.000770392	0.000923863	lipoprotein [Leptospira interrogans serovar Manilae]
AKP28119.1	1.19876	0.261545	0.0675261	1008	0.000215366	0.000258173	biopolymer transporter ExbD [Leptospira interrogans serovar Manilae]
AKP24707.1	1.19857	0.261309	0.173303	78	0.000533498	0.000639432	short-chain dehydrogenase [Leptospira interrogans serovar Manilae]
AKP27125.1	1.19846	0.261179	0.186639	2428	7.26e-05	8.7e-05	transcriptional regulator [Leptospira interrogans serovar Manilae]
AKP27274.1	1.19846	0.261176	0.228047	2246	0.00388655	0.00465786	electron transfer flavoprotein subunit alpha [Leptospira interrogans serovar Manilae]
AKP26040.1	1.19814	0.260791	0.224392	163	0.00190905	0.00228729	oxidoreductase [Leptospira interrogans serovar Manilae]
AKP25424.1	1.19723	0.259699	0.215852	324	0.000663219	0.000794025	chemotaxis protein CheY [Leptospira interrogans serovar Manilae]
AKP26921.1	1.1967	0.259065	0.0422091	2399	0.000406371	0.000486305	hypothetical protein LIMLP_13905 [Leptospira interrogans serovar Manilae]
AKP25561.1	1.19657	0.258907	0.0356466	1327	0.000367075	0.000439232	cell division protein FtsI [Leptospira interrogans serovar Manilae]
AKP27043.1	1.19617	0.258419	0.0796049	978	0.000262103	0.000313519	flagellar motor protein MotP [Leptospira interrogans serovar Manilae]
AKP25515.1	1.19575	0.257915	0.247045	1779	5.62e-05	6.72e-05	hypothetical protein LIMLP_05890 [Leptospira interrogans serovar Manilae]
AKP25259.1	1.19559	0.257719	0.233449	2142	0.000469084	0.00056083	transketolase [Leptospira interrogans serovar Manilae]
AKP26705.1	1.19491	0.256901	0.0315851	1545	0.000530215	0.000633558	3,4-dihydroxy-2-butanone 4-phosphate synthase [Leptospira interrogans serovar Manilae]
AKP26731.1	1.19457	0.256491	0.265527	1152	0.000112318	0.000134172	hypothetical protein LIMLP_12820 [Leptospira interrogans serovar Manilae]
contaminant_KERATIN06	1.19435	0.256221	0.096009	482	0.000119058	0.000142197
AKP27414.1	1.19421	0.256059	0.0120891	682	0.000458486	0.00054753	suppressor of fused protein [Leptospira interrogans serovar Manilae]
AKP25720.1	1.19421	0.256054	0.210897	2135	0.000424977	0.000507511	diguanylate cyclase [Leptospira interrogans serovar Manilae]
AKP25639.1	1.19262	0.25414	0.172053	1206	0.000110335	0.000131588	plasmid partitioning protein ParB [Leptospira interrogans serovar Manilae]
AKP26427.1	1.19218	0.253597	0.0756873	891	0.00216578	0.00258199	fructose-bisphosphate aldolase [Leptospira interrogans serovar Manilae]
AKP28165.1	1.19179	0.253129	0.131845	2113	0.000620367	0.000739346	aspartate-semialdehyde dehydrogenase [Leptospira interrogans serovar Manilae]
AKP26492.1	1.19125	0.252481	0.200693	2250	7.97e-05	9.49e-05	lipoprotein [Leptospira interrogans serovar Manilae]
AKP27882.1	1.19068	0.251788	0.217064	1849	7.95e-05	9.46e-05	methyltransferase [Leptospira interrogans serovar Manilae]
AKP25000.1	1.19067	0.251778	0.279283	1631	7.51e-05	8.95e-05	hypothetical protein LIMLP_02925 [Leptospira interrogans serovar Manilae]
AKP25676.1	1.1903	0.251323	0.26175	12	3.76e-05	4.48e-05	flagellar protein FlbB [Leptospira interrogans serovar Manilae]
AKP26262.1	1.19019	0.251188	0.0449361	857	0.000329568	0.000392248	cysteinyl-tRNA synthetase [Leptospira interrogans serovar Manilae]
AKP27673.1	1.19009	0.251068	0.242469	835	0.000517184	0.000615495	sulfatase [Leptospira interrogans serovar Manilae]
AKP27679.1	1.18983	0.25076	0.220831	2265	9.98e-05	0.000118693	serine protease [Leptospira interrogans serovar Manilae]
AKP27769.1	1.18942	0.250264	0.0488123	1775	0.000236835	0.000281697	hypothetical protein LIMLP_09875 [Leptospira interrogans serovar Manilae]
AKP24899.1	1.18864	0.249315	0.159673	2165	0.000161524	0.000191994	hypothetical protein LIMLP_02340 [Leptospira interrogans serovar Manilae]
AKP24676.1	1.18861	0.249276	0.237125	2286	0.000386023	0.000458831	cytochrome C oxidase subunit I [Leptospira interrogans serovar Manilae]
AKP27877.1	1.1885	0.249147	0.246385	710	2.37e-05	2.82e-05	antitermination protein NusB [Leptospira interrogans serovar Manilae]
AKP28017.1	1.18825	0.248838	0.159062	1581	0.000437482	0.000519838	iron dicitrate transport regulator FecR [Leptospira interrogans serovar Manilae]
AKP26288.1	1.18772	0.248192	0.071924	908	0.00113598	0.00134923	hypothetical protein LIMLP_10265 [Leptospira interrogans serovar Manilae]
AKP27277.1	1.18585	0.245924	0.295034	2079	0.000459437	0.000544824	tryptophanyl-tRNA synthetase [Leptospira interrogans serovar Manilae]
AKP27408.1	1.18541	0.245382	0.347027	1106	5.03e-05	5.96e-05	histidine kinase [Leptospira interrogans serovar Manilae]
AKP27946.1	1.18459	0.244391	0.0142977	2476	0.000903552	0.00107034	ATPase [Leptospira interrogans serovar Manilae]
AKP24818.1	1.18397	0.243631	0.249453	42	9.35e-05	0.000110689	histidine kinase [Leptospira interrogans serovar Manilae]
AKP25734.1	1.18313	0.24261	0.15827	1630	0.000173388	0.000205141	imidazole glycerol phosphate synthase [Leptospira interrogans serovar Manilae]
AKP25610.1	1.18245	0.241776	0.0871137	984	0.000373556	0.00044171	Xaa-Pro aminopeptidase [Leptospira interrogans serovar Manilae]
AKP26096.1	1.1821	0.241354	0.261223	2180	0.000551935	0.000652443	protease [Leptospira interrogans serovar Manilae]
AKP27619.1	1.18174	0.240917	0.251086	1046	0.001608	0.00190024	cytochrome C oxidase subunit II [Leptospira interrogans serovar Manilae]
AKP25428.1	1.1813	0.240379	0.194912	880	0.00137587	0.00162532	thiosulfate sulfurtransferase [Leptospira interrogans serovar Manilae]
AKP26051.1	1.18101	0.240026	0.1737	523	9.36e-05	0.000110511	phosphatase [Leptospira interrogans serovar Manilae]
AKP27199.1	1.18083	0.239805	0.360836	642	4.65e-05	5.49e-05	ammonia channel protein [Leptospira interrogans serovar Manilae]
AKP26571.1	1.18081	0.23978	0.278248	1563	0.000275851	0.000325729	ankyrin [Leptospira interrogans serovar Manilae]
AKP27361.1	1.18012	0.238935	0.0567362	1469	0.000178263	0.000210372	SAM-dependent methyltransferase [Leptospira interrogans serovar Manilae]
AKP26006.1	1.17987	0.238626	0.345421	1072	7.49e-05	8.84e-05	HIT family hydrolase [Leptospira interrogans serovar Manilae]
AKP27389.1	1.17894	0.237495	0.0524895	1555	0.000496878	0.000585792	UDP-N-acetylglucosamine 1-carboxyvinyltransferase [Leptospira interrogans serovar Manilae]
AKP25376.1	1.17876	0.237274	0.0668282	1973	0.000143001	0.000168564	LemA [Leptospira interrogans serovar Manilae]
AKP27821.1	1.17784	0.236149	0.366553	1921	0.000115062	0.000135525	preprotein translocase subunit SecF [Leptospira interrogans serovar Manilae]
AKP25987.1	1.17739	0.235588	0.114236	688	3.12e-05	3.68e-05	hypothetical protein LIMLP_08550 [Leptospira interrogans serovar Manilae]
AKP26261.1	1.17649	0.23449	0.0856997	938	0.000483402	0.000568718	acetyl esterase [Leptospira interrogans serovar Manilae]
AKP27304.1	1.17595	0.233825	0.278058	692	0.000271703	0.000319509	tetratricopeptide repeat protein [Leptospira interrogans serovar Manilae]
AKP26107.1	1.17546	0.233231	0.271868	2006	0.000248059	0.000291585	D-alanyl-alanine synthetase A [Leptospira interrogans serovar Manilae]
AKP28149.1	1.17528	0.233003	0.0764129	2136	0.00104635	0.00122975	response regulator [Leptospira interrogans serovar Manilae]
contaminant_KERATIN10	1.17484	0.232458	0.121563	238	0.000109782	0.000128976
AKP27957.1	1.17447	0.232007	0.160715	1982	0.000311003	0.000365263	antagonist of anti-sigma factor [Leptospira interrogans serovar Manilae]
AKP27517.1	1.17356	0.230886	0.196477	410	0.00172417	0.00202341	ketol-acid reductoisomerase [Leptospira interrogans serovar Manilae]
AKP26236.1	1.1735	0.230819	0.0658237	97	0.000208497	0.000244672	succinate:quinone oxidoreductase [Leptospira interrogans serovar Manilae]
AKP25047.1	1.17286	0.230036	0.316811	1447	0.000323863	0.000379847	preprotein translocase subunit SecY [Leptospira interrogans serovar Manilae]
AKP24489.1	1.17167	0.228562	0.232528	2294	0.000119124	0.000139574	Fis family transcriptional regulator [Leptospira interrogans serovar Manilae]
AKP27605.1	1.1716	0.228479	0.307034	1145	0.000289627	0.000339327	lipoprotein [Leptospira interrogans serovar Manilae]
AKP27861.1	1.16956	0.225961	0.0938091	1839	0.000251787	0.000294479	membrane protein [Leptospira interrogans serovar Manilae]
AKP24730.1	1.16941	0.225783	0.283644	1497	5.88e-05	6.87e-05	thioesterase [Leptospira interrogans serovar Manilae]
AKP25077.1	1.16921	0.225537	0.127995	2400	0.000116949	0.000136738	hypothetical protein LIMLP_03340 [Leptospira interrogans serovar Manilae]
AKP28137.1	1.16909	0.225382	0.168358	1306	0.000231791	0.000270984	alanine racemase [Leptospira interrogans serovar Manilae]
AKP28090.1	1.16899	0.225267	0.207755	148	0.000281611	0.000329201	curli assembly protein CsgG [Leptospira interrogans serovar Manilae]
AKP28114.1	1.16866	0.22486	0.209723	2434	0.000105563	0.000123368	hypothetical protein LIMLP_18945 [Leptospira interrogans serovar Manilae]
AKP27529.1	1.16813	0.224202	0.271533	2482	6.11e-05	7.13e-05	glycosyl transferase [Leptospira interrogans serovar Manilae]
AKP27994.1	1.16733	0.223217	0.0291622	1788	0.000489523	0.000571437	acetylglutamate kinase [Leptospira interrogans serovar Manilae]
AKP25030.1	1.16729	0.223166	0.22708	673	0.00174007	0.00203118	50S ribosomal protein L2 [Leptospira interrogans serovar Manilae]
AKP27325.1	1.16714	0.222983	0.194146	812	0.000311675	0.00036377	lipoprotein [Leptospira interrogans serovar Manilae]
AKP27096.1	1.16685	0.222617	0.177271	315	0.000128912	0.00015042	sigma factor sigB regulation protein rsbQ [Leptospira interrogans serovar Manilae]
AKP27919.1	1.16673	0.222469	0.295331	579	0.000185152	0.000216022	uroporphyrinogen decarboxylase [Leptospira interrogans serovar Manilae]
AKP24542.1	1.16647	0.222146	0.0342436	599	0.000392415	0.000457739	deoxycytidine triphosphate deaminase [Leptospira interrogans serovar Manilae]
AKP28066.1	1.16615	0.221755	0.179325	2417	0.000485308	0.000565942	hypothetical protein LIMLP_18690 [Leptospira interrogans serovar Manilae]
AKP26291.1	1.16574	0.221242	0.008257	1457	0.000453276	0.000528401	hypothetical protein LIMLP_10300 [Leptospira interrogans serovar Manilae]
AKP28172.1	1.16538	0.220801	0.0745486	1410	0.000336787	0.000392484	chromosome partitioning protein ParA [Leptospira interrogans serovar Manilae]
AKP26810.1	1.16494	0.220254	0.37547	936	0.000184131	0.000214502	membrane protein [Leptospira interrogans serovar Manilae]
AKP25612.1	1.16473	0.219997	0.291538	1590	7.45e-05	8.68e-05	peptidase M20 [Leptospira interrogans serovar Manilae]
AKP24809.1	1.16462	0.219854	0.169412	1804	0.0014038	0.00163489	HEAT repeat protein [Leptospira interrogans serovar Manilae]
AKP26361.1	1.16452	0.21973	0.0683655	226	0.00027098	0.00031556	2,4-dihydroxyhept-2-ene-1,7-dioic acid aldolase [Leptospira interrogans serovar Manilae]
AKP28181.1	1.16402	0.219121	0.363979	1771	5.9e-05	6.87e-05	3-ketoacyl-ACP reductase [Leptospira interrogans serovar Manilae]
AKP26927.1	1.1636	0.218597	0.128146	1205	0.000412064	0.000479478	30S ribosomal protein S12 [Leptospira interrogans serovar Manilae]
AKP25609.1	1.16294	0.217775	0.141961	1115	0.000129113	0.000150151	acetyl-CoA acetyltransferase [Leptospira interrogans serovar Manilae]
AKP25386.1	1.16268	0.217452	0.142026	389	0.000224088	0.000260542	cell division protein [Leptospira interrogans serovar Manilae]
AKP25487.1	1.1624	0.217111	0.122787	1097	0.000536555	0.000623694	MhpC [Leptospira interrogans serovar Manilae]
AKP25916.1	1.16197	0.216576	0.175773	1192	0.000493917	0.000573918	enoyl-CoA hydratase [Leptospira interrogans serovar Manilae]
AKP26833.1	1.16177	0.216327	0.193886	945	0.000146975	0.000170752	1-deoxy-D-xylulose 5-phosphate reductoisomerase [Leptospira interrogans serovar Manilae]
AKP26813.1	1.16068	0.214972	0.330387	2446	0.000200845	0.000233117	hydrogenase [Leptospira interrogans serovar Manilae]
AKP25097.1	1.1604	0.214617	0.174853	814	8.39e-05	9.73e-05	AcrR family transcriptional regulator [Leptospira interrogans serovar Manilae]
AKP27874.1	1.15964	0.213681	0.311668	1039	0.000306106	0.000354973	transcriptional regulator [Leptospira interrogans serovar Manilae]
AKP25544.1	1.15934	0.213298	0.303846	2448	0.000785699	0.000910889	ATP F0F1 synthase subunit gamma [Leptospira interrogans serovar Manilae]
AKP24976.1	1.15928	0.213226	0.233929	1991	0.000215788	0.000250159	cytochrome C peroxidase [Leptospira interrogans serovar Manilae]
AKP24578.1	1.15911	0.213018	0.0451297	2091	0.000388484	0.000450296	lipoprotein [Leptospira interrogans serovar Manilae]
AKP27609.1	1.15829	0.212002	0.187575	2298	0.000292856	0.000339214	lipoprotein [Leptospira interrogans serovar Manilae]
AKP27168.1	1.15796	0.211588	0.19114	687	0.000165936	0.000192148	peptide chain release factor 2 [Leptospira interrogans serovar Manilae]
AKP25003.1	1.15745	0.210955	0.121993	2500	0.000109048	0.000126218	leucine rich repeat protein [Leptospira interrogans serovar Manilae]
AKP25629.1	1.15717	0.210599	0.185643	2112	0.000181811	0.000210386	deoxyribodipyrimidine photolyase [Leptospira interrogans serovar Manilae]
AKP26508.1	1.15698	0.210364	0.407182	361	0.000126397	0.000146239	thioesterase [Leptospira interrogans serovar Manilae]
AKP28069.1	1.15667	0.209979	0.213746	1905	4.21e-05	4.87e-05	pyrophosphatase [Leptospira interrogans serovar Manilae]
AKP26465.1	1.15666	0.209968	0.339396	1930	8.67e-05	0.000100326	hypothetical protein LIMLP_11305 [Leptospira interrogans serovar Manilae]
AKP24904.1	1.15663	0.209922	0.306852	108	0.00072665	0.000840462	aminodeoxychorismate lyase [Leptospira interrogans serovar Manilae]
AKP26842.1	1.15536	0.208345	0.196706	2255	5.86e-05	6.77e-05	tetratricopeptide repeat protein [Leptospira interrogans serovar Manilae]
AKP25518.1	1.15427	0.206983	0.360527	1580	5.92e-05	6.84e-05	hypothetical protein LIMLP_05915 [Leptospira interrogans serovar Manilae]
AKP27273.1	1.15394	0.206565	0.0478577	11	0.00253314	0.00292309	electron transfer flavoprotein subunit beta [Leptospira interrogans serovar Manilae]
AKP25162.1	1.1537	0.206269	0.223659	335	0.000181978	0.000209948	methylglyoxal synthase [Leptospira interrogans serovar Manilae]
AKP26333.1	1.15344	0.205948	0.162711	1314	0.000262559	0.000302848	aminotransferase [Leptospira interrogans serovar Manilae]
AKP25379.1	1.15275	0.205074	0.374888	509	0.000290527	0.000334904	hypothetical protein LIMLP_05125 [Leptospira interrogans serovar Manilae]
AKP24700.1	1.15243	0.204684	0.209143	2479	0.000153276	0.000176641	nucleoside triphosphate hydrolase [Leptospira interrogans serovar Manilae]
AKP27948.1	1.15222	0.20442	0.134098	1747	6.85e-05	7.9e-05	hypothetical protein LIMLP_18020 [Leptospira interrogans serovar Manilae]
AKP27690.1	1.15199	0.204122	0.0529197	860	0.000127913	0.000147354	deacetylase [Leptospira interrogans serovar Manilae]
AKP24936.1	1.15154	0.203569	0.154334	1662	0.000109704	0.000126329	transcriptional regulator [Leptospira interrogans serovar Manilae]
AKP24822.1	1.15058	0.202364	0.260675	595	0.000393226	0.000452439	glucose-6-phosphate isomerase [Leptospira interrogans serovar Manilae]
AKP24531.1	1.15057	0.202345	0.302049	1154	0.000127971	0.000147239	hypothetical protein LIMLP_00300 [Leptospira interrogans serovar Manilae]
AKP27380.1	1.14981	0.201396	0.0153929	2134	0.00082563	0.000949318	cAMP-binding protein [Leptospira interrogans serovar Manilae]
AKP27966.1	1.14933	0.200787	0.357093	1474	0.000111995	0.000128718	membrane protein [Leptospira interrogans serovar Manilae]
AKP25959.1	1.14889	0.200244	0.298614	63	0.00012602	0.000144784	chemotaxis protein [Leptospira interrogans serovar Manilae]
AKP26668.1	1.14875	0.20006	0.327224	1993	0.000128654	0.000147791	hypothetical protein LIMLP_12480 [Leptospira interrogans serovar Manilae]
AKP25964.1	1.14863	0.199918	0.266293	1686	9.64e-05	0.000110707	hypothetical protein LIMLP_08420 [Leptospira interrogans serovar Manilae]
AKP24704.1	1.14847	0.199708	0.22334	53	0.000132707	0.000152409	ankyrin [Leptospira interrogans serovar Manilae]
AKP24498.1	1.14788	0.198978	0.107879	48	0.000242736	0.000278633	flagellar motor switch protein FliG [Leptospira interrogans serovar Manilae]
AKP26039.1	1.14739	0.198351	0.291204	1853	0.0025811	0.00296151	malate dehydrogenase [Leptospira interrogans serovar Manilae]
AKP26009.1	1.14714	0.198042	0.256005	112	0.000675818	0.000775258	N-acetyl-gamma-glutamyl-phosphate reductase [Leptospira interrogans serovar Manilae]
contaminant_KERATIN17	1.14595	0.196549	0.294671	1143	0.000247863	0.000284039
AKP25406.1	1.14592	0.196506	0.171219	442	0.000377054	0.000432074	hypothetical protein LIMLP_05265 [Leptospira interrogans serovar Manilae]
AKP26747.1	1.1458	0.196353	0.350436	1493	0.000187295	0.000214603	lipid-A-disaccharide synthase [Leptospira interrogans serovar Manilae]
AKP27103.1	1.14576	0.19631	0.241032	1463	0.000241324	0.000276501	alpha/beta hydrolase [Leptospira interrogans serovar Manilae]
AKP25899.1	1.14512	0.195501	0.239563	1677	0.000282549	0.000323553	hypothetical protein LIMLP_08065 [Leptospira interrogans serovar Manilae]
AKP25982.1	1.14473	0.195008	0.138231	421	0.000112626	0.000128927	acyl-CoA dehydrogenase, central domain protein [Leptospira interrogans serovar Manilae]
AKP24948.1	1.14461	0.194856	0.347404	1818	0.000128633	0.000147235	quinolinate synthase A [Leptospira interrogans serovar Manilae]
AKP27104.1	1.14443	0.194624	0.223744	598	0.000400777	0.00045866	alpha/beta hydrolase [Leptospira interrogans serovar Manilae]
AKP26240.1	1.14405	0.194153	0.300586	1461	5.94e-05	6.79e-05	hypothetical protein LIMLP_10000 [Leptospira interrogans serovar Manilae]
AKP27740.1	1.14359	0.193573	0.290946	1812	0.000147069	0.000168186	hypothetical protein LIMLP_08455 [Leptospira interrogans serovar Manilae]
AKP26781.1	1.14349	0.193448	0.274662	1189	0.000168213	0.00019235	zinc dependent phospholipase C [Leptospira interrogans serovar Manilae]
AKP27106.1	1.14341	0.19334	0.206443	2118	0.000121885	0.000139364	acyl-CoA dehydrogenase [Leptospira interrogans serovar Manilae]
AKP27465.1	1.14333	0.193245	0.126758	2171	0.000634346	0.000725268	histidine kinase [Leptospira interrogans serovar Manilae]
AKP26274.1	1.14326	0.193151	0.129074	1050	0.000418575	0.000478539	histidine kinase [Leptospira interrogans serovar Manilae]
AKP24588.1	1.14301	0.192832	0.234175	724	0.000535075	0.000611593	protein-disulfide isomerase [Leptospira interrogans serovar Manilae]
AKP26830.1	1.14294	0.192744	0.0417643	2145	0.000446765	0.000510624	tryptophan synthase subunit beta [Leptospira interrogans serovar Manilae]
AKP24791.1	1.14285	0.19263	0.311607	811	5.53e-05	6.33e-05	phosphopantothenoylcysteine decarboxylase [Leptospira interrogans serovar Manilae]
AKP25804.1	1.14237	0.192029	0.302578	1600	0.00059877	0.000684016	2-dehydro-3-deoxyphosphooctonate aldolase [Leptospira interrogans serovar Manilae]
AKP27904.1	1.14234	0.191996	0.0440187	1023	0.000451502	0.000515771	peptidase M32 [Leptospira interrogans serovar Manilae]
AKP25735.1	1.14205	0.191629	0.288671	840	0.000502781	0.000574202	esterase [Leptospira interrogans serovar Manilae]
AKP26342.1	1.14191	0.191446	0.017955	1199	0.000626381	0.000715269	UDP-N-acetylglucosamine 2-epimerase [Leptospira interrogans serovar Manilae]
AKP25861.1	1.14187	0.191395	0.325469	242	0.000156461	0.000178658	hypothetical protein LIMLP_07850 [Leptospira interrogans serovar Manilae]
AKP27851.1	1.14111	0.190432	0.0809672	1102	0.000477186	0.000544519	hypothetical protein LIMLP_14535 [Leptospira interrogans serovar Manilae]
AKP26112.1	1.14086	0.19012	0.408209	1490	5.05e-05	5.76e-05	3-hydroxyisobutyrate dehydrogenase [Leptospira interrogans serovar Manilae]
AKP26353.1	1.14069	0.189913	0.108925	1946	0.000362166	0.000413121	CDP-glucose 4,6-dehydratase [Leptospira interrogans serovar Manilae]
AKP26115.1	1.14026	0.189362	0.238358	1744	0.000156449	0.000178392	UDP-N-acetylmuramate--alanine ligase [Leptospira interrogans serovar Manilae]
AKP26154.1	1.14021	0.189306	0.134422	1292	0.000353564	0.000403139	hypothetical protein LIMLP_09510 [Leptospira interrogans serovar Manilae]
AKP26519.1	1.14015	0.189218	0.294557	1860	0.000247319	0.00028198	hypothetical protein LIMLP_11615 [Leptospira interrogans serovar Manilae]
AKP25692.1	1.14011	0.189179	0.32946	1434	0.000173486	0.000197794	acetolactate synthase [Leptospira interrogans serovar Manilae]
AKP26507.1	1.13955	0.188461	0.0784751	1828	0.000487138	0.000555117	3-oxoacyl-ACP reductase [Leptospira interrogans serovar Manilae]
AKP25830.1	1.13923	0.188064	0.0209976	1277	0.000886911	0.0010104	general secretion pathway protein GspD [Leptospira interrogans serovar Manilae]
AKP25149.1	1.1386	0.187257	0.0743807	1911	0.000842048	0.000958753	NADH dehydrogenase [Leptospira interrogans serovar Manilae]
contaminant_KERATIN03	1.13818	0.18673	0.329716	310	0.00124396	0.00141585
AKP25214.1	1.13652	0.184628	0.154322	1141	0.000157077	0.000178522	WGR domain protein [Leptospira interrogans serovar Manilae]
AKP24643.1	1.13628	0.18432	0.350734	1025	8.6e-05	9.77e-05	hypothetical protein LIMLP_00930 [Leptospira interrogans serovar Manilae]
AKP24479.1	1.13619	0.184207	0.146418	441	0.000173389	0.000197003	DNA replication protein RecF [Leptospira interrogans serovar Manilae]
AKP26397.1	1.13615	0.184156	0.257145	1813	0.000475847	0.000540634	transketolase [Leptospira interrogans serovar Manilae]
AKP26785.1	1.13542	0.183227	0.39833	51	4.06e-05	4.6e-05	alpha/beta hydrolase [Leptospira interrogans serovar Manilae]
AKP27256.1	1.13495	0.182629	0.042973	1572	0.000985864	0.00111891	acyl-CoA dehydrogenase [Leptospira interrogans serovar Manilae]
AKP26392.1	1.13494	0.182619	0.358027	2243	2.76e-05	3.14e-05	RmlD substrate-binding protein [Leptospira interrogans serovar Manilae]
AKP26258.1	1.13485	0.182499	0.241562	1637	0.000118559	0.000134546	tetratricopeptide repeat protein [Leptospira interrogans serovar Manilae]
AKP27400.1	1.13471	0.182328	0.0508541	2009	0.000454005	0.000515166	ribonuclease D [Leptospira interrogans serovar Manilae]
AKP26403.1	1.13444	0.181985	0.153018	853	0.000481609	0.000546358	phosphoheptose isomerase [Leptospira interrogans serovar Manilae]
AKP24600.1	1.13438	0.181909	0.23477	1642	0.00024299	0.000275644	beta-lactamase [Leptospira interrogans serovar Manilae]
AKP27583.1	1.13404	0.181467	0.0955387	1449	6.91e-05	7.84e-05	hypothetical protein LIMLP_17685 [Leptospira interrogans serovar Manilae]
AKP25653.1	1.13373	0.181081	0.16918	946	0.00027837	0.000315597	hypothetical protein LIMLP_06680 [Leptospira interrogans serovar Manilae]
AKP27980.1	1.13357	0.180878	0.357864	213	6.02e-05	6.82e-05	adenylate cyclase [Leptospira interrogans serovar Manilae]
AKP28061.1	1.1326	0.179641	0.0098613	121	2.81e-05	3.18e-05	S-adenosylmethionine tRNA ribosyltransferase [Leptospira interrogans serovar Manilae]
AKP26103.1	1.13189	0.178733	0.354228	2225	0.00010936	0.000123783	membrane protein [Leptospira interrogans serovar Manilae]
AKP26001.1	1.1312	0.177858	0.2077	171	0.000420727	0.000475928	ATP-binding protein [Leptospira interrogans serovar Manilae]
AKP27731.1	1.13118	0.17783	0.435722	994	4.26e-05	4.82e-05	hypothetical protein LIMLP_07955 [Leptospira interrogans serovar Manilae]
AKP27639.1	1.12967	0.175906	0.358626	2387	3.44e-05	3.89e-05	lipoprotein [Leptospira interrogans serovar Manilae]
AKP27047.1	1.12952	0.175713	0.349317	2498	8.65e-05	9.77e-05	dioxygenase [Leptospira interrogans serovar Manilae]
AKP24779.1	1.12923	0.175341	0.00812766	224	0.000659487	0.000744713	UDP-N-acetylglucosamine acyltransferase [Leptospira interrogans serovar Manilae]
AKP26895.1	1.1287	0.174668	0.154867	1560	0.000448007	0.000505668	lactonase, 7-bladed beta-propeller domain protein [Leptospira interrogans serovar Manilae]
AKP27077.1	1.12865	0.174595	0.328535	698	4.37e-05	4.94e-05	chemotaxis protein CheY [Leptospira interrogans serovar Manilae]
AKP25798.1	1.12845	0.174339	0.218639	2308	0.000140152	0.000158154	cobalamin adenosyltransferase [Leptospira interrogans serovar Manilae]
AKP26620.1	1.12839	0.174271	0.224515	2368	9.11e-05	0.000102791	cytidylate kinase [Leptospira interrogans serovar Manilae]
AKP26334.1	1.12825	0.174085	0.358646	1814	0.000100652	0.00011356	fatty-acid oxidation protein subunit alpha [Leptospira interrogans serovar Manilae]
AKP26224.1	1.12821	0.174031	0.384884	283	2.79e-05	3.15e-05	carbohydrate-binding module 48 [Leptospira interrogans serovar Manilae]
AKP26071.1	1.12809	0.173885	0.125828	1037	6.53e-05	7.37e-05	hypothetical protein LIMLP_09015 [Leptospira interrogans serovar Manilae]
AKP26044.1	1.12805	0.173827	0.207545	750	6.53e-05	7.37e-05	hypothetical protein LIMLP_08875 [Leptospira interrogans serovar Manilae]
AKP26709.1	1.12751	0.173136	0.34321	1043	0.000165921	0.000187077	hypothetical protein LIMLP_12695 [Leptospira interrogans serovar Manilae]
AKP25595.1	1.12748	0.173107	0.384228	2204	2.77e-05	3.13e-05	dolichyl-phosphate mannose synthase [Leptospira interrogans serovar Manilae]
AKP25264.1	1.12737	0.172967	0.314595	2036	5.01e-05	5.64e-05	lipoprotein [Leptospira interrogans serovar Manilae]
AKP25845.1	1.12733	0.172911	0.252292	570	0.000130788	0.000147441	hypothetical protein LIMLP_07765 [Leptospira interrogans serovar Manilae]
AKP26166.1	1.12718	0.172723	0.0354663	726	0.00121847	0.00137344	inosine-5-monophosphate dehydrogenase [Leptospira interrogans serovar Manilae]
AKP26344.1	1.12696	0.172433	0.139142	1015	0.00142187	0.00160238	UDP-glucose 4-epimerase [Leptospira interrogans serovar Manilae]
AKP25095.1	1.12684	0.172277	0.372668	2496	0.000187157	0.000210896	alpha/beta hydrolase [Leptospira interrogans serovar Manilae]
AKP27640.1	1.1268	0.172233	0.368126	2101	4.91e-05	5.54e-05	ATP-dependent DNA helicase RecQ [Leptospira interrogans serovar Manilae]
AKP25334.1	1.12661	0.171987	0.272802	54	0.000126443	0.000142452	Fur family transcriptional regulator [Leptospira interrogans serovar Manilae]
AKP27344.1	1.12647	0.171807	0.00506358	2047	4.62e-05	5.21e-05	acetyltransferase [Leptospira interrogans serovar Manilae]
AKP25702.1	1.12643	0.171764	0.22566	2189	6.77e-05	7.63e-05	serine/threonine protein kinase [Leptospira interrogans serovar Manilae]
AKP24713.1	1.1262	0.171468	0.215651	1737	0.000263734	0.000297018	inorganic pyrophosphatase [Leptospira interrogans serovar Manilae]
AKP24751.1	1.12593	0.171111	0.390743	760	4.17e-05	4.69e-05	potassium transporter [Leptospira interrogans serovar Manilae]
AKP24826.1	1.12575	0.170888	0.259985	1311	0.000180524	0.000203225	hypothetical protein LIMLP_01945 [Leptospira interrogans serovar Manilae]
AKP25169.1	1.12558	0.170665	0.159651	1391	0.000589412	0.000663428	enoyl-CoA hydratase [Leptospira interrogans serovar Manilae]
AKP27452.1	1.12476	0.169613	0.222652	318	0.0015436	0.00173618	ABC transporter ATP-binding protein [Leptospira interrogans serovar Manilae]
AKP27589.1	1.12458	0.169389	0.0899584	321	0.000820178	0.000922357	seryl-tRNA synthetase [Leptospira interrogans serovar Manilae]
AKP27385.1	1.12455	0.169342	0.406306	1116	0.000186109	0.000209288	multidrug ABC transporter substrate-binding protein [Leptospira interrogans serovar Manilae]
AKP27835.1	1.12447	0.169245	0.167575	1971	0.000226859	0.000255096	alcohol dehydrogenase [Leptospira interrogans serovar Manilae]
AKP26339.1	1.12373	0.168296	0.389471	990	3.71e-05	4.17e-05	hypothetical protein LIMLP_10575 [Leptospira interrogans serovar Manilae]
AKP25566.1	1.12331	0.167756	0.293541	1191	0.000121709	0.000136717	6-pyruvoyl tetrahydropterin synthase [Leptospira interrogans serovar Manilae]
AKP27968.1	1.12282	0.167126	0.316072	838	7.02e-05	7.88e-05	hypothetical protein LIMLP_18140 [Leptospira interrogans serovar Manilae]
AKP25912.1	1.12282	0.167123	0.313529	982	7.26e-05	8.15e-05	cysteine desulfurase [Leptospira interrogans serovar Manilae]
AKP27449.1	1.12251	0.166733	0.186806	647	0.000745368	0.000836686	hypothetical protein LIMLP_16945 [Leptospira interrogans serovar Manilae]
AKP25654.1	1.12246	0.166665	0.147581	1859	0.000665835	0.000747373	endoflagellar motor switch protein [Leptospira interrogans serovar Manilae]
AKP27246.1	1.12224	0.166383	0.328356	2249	8.43e-05	9.46e-05	sulfurtransferase [Leptospira interrogans serovar Manilae]
AKP25052.1	1.12213	0.166235	0.265607	2334	0.000267438	0.000300099	30S ribosomal protein S11 [Leptospira interrogans serovar Manilae]
AKP26566.1	1.12189	0.165929	0.267938	2018	0.000162137	0.000181899	cAMP-binding protein [Leptospira interrogans serovar Manilae]
AKP25858.1	1.12181	0.165829	0.37868	291	2.79e-05	3.13e-05	acetyl-COA carboxylase [Leptospira interrogans serovar Manilae]
AKP27935.1	1.12124	0.165097	0.324194	1840	8.65e-05	9.7e-05	protein tyrosine phosphatase [Leptospira interrogans serovar Manilae]
AKP24888.1	1.12117	0.165008	0.320144	2480	0.000168894	0.00018936	pyridoxal phosphate-dependent aminotransferase [Leptospira interrogans serovar Manilae]
AKP26099.1	1.12098	0.164767	0.00835254	1620	0.00054457	0.000610454	ATPase AAA [Leptospira interrogans serovar Manilae]
AKP25643.1	1.12081	0.164542	0.00216224	2364	4.65e-05	5.21e-05	hypothetical protein LIMLP_06630 [Leptospira interrogans serovar Manilae]
AKP26119.1	1.12051	0.164155	0.143336	2127	0.00032886	0.000368491	UDP-N-acetylmuramoyl-L-alanyl-D-glutamate--2,6-diaminopimelate ligase [Leptospira interrogans serovar Manilae]
AKP26033.1	1.1205	0.164137	0.247159	564	7.75e-05	8.69e-05	phosphoserine phosphatase [Leptospira interrogans serovar Manilae]
AKP24778.1	1.11988	0.163338	0.373292	1177	0.000112388	0.000125861	histidine phosphotransferase [Leptospira interrogans serovar Manilae]
AKP26714.1	1.11982	0.163266	0.108823	1428	0.000895234	0.0010025	transcriptional regulator [Leptospira interrogans serovar Manilae]
AKP26510.1	1.11923	0.16251	0.354274	793	0.00093282	0.00104404	3-oxoacyl-ACP synthase [Leptospira interrogans serovar Manilae]
AKP27110.1	1.1189	0.162087	0.223631	2379	0.000122063	0.000136577	membrane protein [Leptospira interrogans serovar Manilae]
AKP27528.1	1.11832	0.161332	0.0441969	1772	0.000432944	0.000484169	GTP cyclohydrolase [Leptospira interrogans serovar Manilae]
AKP24721.1	1.11767	0.160499	0.325692	2328	0.000121327	0.000135604	cytochrome C oxidase subunit IV [Leptospira interrogans serovar Manilae]
AKP27940.1	1.11754	0.160323	0.235037	84	0.000367339	0.000410516	hypothetical protein LIMLP_17980 [Leptospira interrogans serovar Manilae]
AKP26491.1	1.11734	0.160066	0.422465	1806	2.86e-05	3.2e-05	channel protein TolC [Leptospira interrogans serovar Manilae]
AKP24626.1	1.11698	0.159608	0.304481	2413	6.82e-05	7.61e-05	tRNA modification GTPase TrmE [Leptospira interrogans serovar Manilae]
AKP27098.1	1.1165	0.158987	0.0398928	780	0.00164719	0.00183909	catalase [Leptospira interrogans serovar Manilae]
AKP26140.1	1.11624	0.158641	0.351848	694	0.000923336	0.00103066	flagellin [Leptospira interrogans serovar Manilae]
AKP28004.1	1.11577	0.158045	0.171787	1479	0.000412284	0.000460015	Pheromone shutdown protein [Leptospira interrogans serovar Manilae]
AKP25815.1	1.11464	0.156583	0.228652	871	0.000514557	0.000573548	penicillin-binding protein [Leptospira interrogans serovar Manilae]
AKP26977.1	1.11412	0.155901	0.202125	258	0.000214639	0.000239133	esterase [Leptospira interrogans serovar Manilae]
AKP24478.1	1.11395	0.155681	0.0226046	2329	0.00150641	0.00167807	DNA polymerase III subunit beta [Leptospira interrogans serovar Manilae]
AKP26038.1	1.11388	0.155587	0.279782	1583	3.31e-05	3.69e-05	8-amino-7-oxononanoate synthase [Leptospira interrogans serovar Manilae]
AKP26856.1	1.11369	0.155345	0.380338	15	9.94e-05	0.000110748	membrane protein [Leptospira interrogans serovar Manilae]
AKP27040.1	1.11355	0.155162	0.191598	431	0.000233718	0.000260256	3-deoxy-manno-octulosonate cytidylyltransferase [Leptospira interrogans serovar Manilae]
AKP26132.1	1.11336	0.154919	0.112388	1656	0.000453817	0.000505261	hypothetical protein LIMLP_09355 [Leptospira interrogans serovar Manilae]
AKP26446.1	1.11314	0.154641	0.383604	756	3.77e-05	4.19e-05	peptide-binding protein [Leptospira interrogans serovar Manilae]
AKP25859.1	1.11306	0.15453	0.299955	1823	0.000106379	0.000118407	phosphohydrolase [Leptospira interrogans serovar Manilae]
AKP26528.1	1.11178	0.152866	0.411614	383	0.000294044	0.000326911	transporter [Leptospira interrogans serovar Manilae]
AKP26521.1	1.11094	0.151784	0.0309493	907	0.00129808	0.00144209	serine hydroxymethyltransferase [Leptospira interrogans serovar Manilae]
AKP25814.1	1.11082	0.151619	0.0899844	1972	0.000333641	0.000370613	methionyl-tRNA formyltransferase [Leptospira interrogans serovar Manilae]
AKP27080.1	1.1108	0.151595	0.261986	1936	0.000163466	0.000181577	amidohydrolase [Leptospira interrogans serovar Manilae]
AKP25445.1	1.11042	0.151111	0.107559	1679	0.000560566	0.000622466	pyruvate kinase [Leptospira interrogans serovar Manilae]
AKP24902.1	1.10942	0.149805	0.407163	881	0.00055464	0.000615329	multidrug transporter AcrB [Leptospira interrogans serovar Manilae]
AKP27025.1	1.10935	0.149718	0.192096	2120	0.000177937	0.000197395	sigma factor regulatory protein, FecR/PupR family [Leptospira interrogans serovar Manilae]
AKP25014.1	1.10933	0.149683	0.313301	2248	0.000341181	0.000378481	transcriptional regulator [Leptospira interrogans serovar Manilae]
AKP25085.1	1.10919	0.149503	0.0925035	2511	0.000139967	0.000155249	ATP-dependent DNA helicase RuvB [Leptospira interrogans serovar Manilae]
AKP25890.1	1.10891	0.14914	0.128826	952	0.000343535	0.000380948	radical SAM protein [Leptospira interrogans serovar Manilae]
AKP25812.1	1.10864	0.148785	0.146354	2144	9.02e-05	9.99e-05	hypothetical protein LIMLP_07565 [Leptospira interrogans serovar Manilae]
AKP25606.1	1.10814	0.148141	0.358661	822	0.000140082	0.000155231	acetylglutamate kinase [Leptospira interrogans serovar Manilae]
AKP27868.1	1.108	0.147961	0.368732	71	9.78e-05	0.000108368	methionine sulfoxide reductase A [Leptospira interrogans serovar Manilae]
AKP26060.1	1.10786	0.14778	0.38557	534	0.000178669	0.000197941	ABC transporter [Leptospira interrogans serovar Manilae]
AKP24872.1	1.10679	0.146378	0.171053	1179	0.000764455	0.000846088	UDP-3-O-(3-hydroxymyristoyl) glucosamine N-acyltransferase [Leptospira interrogans serovar Manilae]
AKP27951.1	1.10616	0.14556	0.324562	1855	3.3e-05	3.65e-05	tetratricopeptide repeat protein [Leptospira interrogans serovar Manilae]
AKP24857.1	1.10606	0.14543	0.128951	588	0.000842014	0.000931318	lipoprotein [Leptospira interrogans serovar Manilae]
AKP26376.1	1.10588	0.145189	0.410675	2517	5.06e-05	5.59e-05	acetyltransferase [Leptospira interrogans serovar Manilae]
AKP26194.1	1.10545	0.144632	0.0726089	491	0.00104444	0.00115457	Clp protease ClpP [Leptospira interrogans serovar Manilae]
AKP27041.1	1.10518	0.144275	0.0811151	930	0.000383725	0.000424083	endoflagellar basal body-associated protein [Leptospira interrogans serovar Manilae]
AKP26527.1	1.10517	0.14427	0.15187	2463	0.000675927	0.000747016	toluene tolerance protein [Leptospira interrogans serovar Manilae]
AKP24525.1	1.10344	0.142009	0.238382	486	0.000333674	0.00036819	membrane protein [Leptospira interrogans serovar Manilae]
AKP27319.1	1.10272	0.14106	0.28994	704	0.00079843	0.000880441	glycine dehydrogenase [Leptospira interrogans serovar Manilae]
AKP27592.1	1.10256	0.140851	0.35127	1111	0.000128754	0.000141958	cell division protein [Leptospira interrogans serovar Manilae]
AKP25725.1	1.10222	0.140407	0.171265	1487	0.000360807	0.000397687	histidinal dehydrogenase [Leptospira interrogans serovar Manilae]
AKP27464.1	1.10153	0.139514	0.362482	1412	0.000107578	0.000118501	chemotaxis protein CheY [Leptospira interrogans serovar Manilae]
AKP28021.1	1.10143	0.139372	0.315535	263	0.000215527	0.000237386	hypothetical protein LIMLP_18445 [Leptospira interrogans serovar Manilae]
AKP26292.1	1.101	0.138808	0.236212	380	0.000248225	0.000273295	acetyltransferase [Leptospira interrogans serovar Manilae]
AKP25336.1	1.10048	0.138135	0.214867	1321	0.000224979	0.000247586	peptidase M23 [Leptospira interrogans serovar Manilae]
AKP27200.1	1.10025	0.137835	0.28638	977	0.000408693	0.000449665	nitrogen regulatory protein P-II [Leptospira interrogans serovar Manilae]
AKP26129.1	1.10019	0.137749	0.0366378	2373	0.000219925	0.000241959	hypothetical protein LIMLP_09335 [Leptospira interrogans serovar Manilae]
AKP27485.1	1.09998	0.137482	0.260239	1303	0.000520631	0.000572686	amine oxidase [Leptospira interrogans serovar Manilae]
AKP27765.1	1.0996	0.136976	0.331415	557	0.000184819	0.000203227	hypothetical protein LIMLP_09835 [Leptospira interrogans serovar Manilae]
AKP28116.1	1.09951	0.136863	0.209282	400	0.000201413	0.000221456	TonB-dependent receptor [Leptospira interrogans serovar Manilae]
AKP25533.1	1.09947	0.136807	0.319976	2117	4.07e-05	4.47e-05	magnesium transporter [Leptospira interrogans serovar Manilae]
AKP24716.1	1.09937	0.136683	0.288497	1910	0.000112092	0.000123231	RNA helicase [Leptospira interrogans serovar Manilae]
AKP27075.1	1.09895	0.136126	0.334224	203	0.000292518	0.000321462	anthranilate synthase component II [Leptospira interrogans serovar Manilae]
AKP26835.1	1.09884	0.135977	0.40437	216	6.65e-05	7.31e-05	UDP pyrophosphate synthase [Leptospira interrogans serovar Manilae]
AKP26986.1	1.0984	0.135402	0.185304	2457	9.57e-05	0.000105158	PhoU family transcriptional regulator [Leptospira interrogans serovar Manilae]
AKP25036.1	1.09814	0.13506	0.339183	2179	0.000376596	0.000413555	30S ribosomal protein S17 [Leptospira interrogans serovar Manilae]
AKP26294.1	1.09802	0.134907	0.117291	1665	0.000407214	0.00044713	histidine kinase [Leptospira interrogans serovar Manilae]
AKP25403.1	1.09759	0.134343	0.391311	1903	8.16e-05	8.96e-05	hypothetical protein LIMLP_05250 [Leptospira interrogans serovar Manilae]
AKP26912.1	1.09745	0.134152	0.365855	889	9.37e-05	0.000102864	beta-lactamase [Leptospira interrogans serovar Manilae]
AKP25552.1	1.09697	0.133519	0.393936	2317	2.38e-05	2.61e-05	DNA alkylation repair protein [Leptospira interrogans serovar Manilae]
AKP26088.1	1.09693	0.133478	0.140091	2392	0.000667221	0.000731898	iron dicitrate transport regulator FecR [Leptospira interrogans serovar Manilae]
AKP26317.1	1.09666	0.133114	0.128756	670	0.000518293	0.00056839	single-stranded DNA-binding protein [Leptospira interrogans serovar Manilae]
AKP26995.1	1.09619	0.132498	0.0962817	2374	0.000177475	0.000194546	serine/threonine protein phosphatase [Leptospira interrogans serovar Manilae]
AKP26707.1	1.09616	0.132464	0.242022	727	0.000196519	0.000215417	pyrimidine deaminase [Leptospira interrogans serovar Manilae]
AKP25764.1	1.0954	0.131456	0.394709	939	0.000104635	0.000114617	anti-sigma factor antagonist [Leptospira interrogans serovar Manilae]
AKP26477.1	1.09527	0.131286	0.379168	28	6.1e-05	6.68e-05	ABC transporter ATP-binding protein [Leptospira interrogans serovar Manilae]
AKP26622.1	1.09497	0.130885	0.372021	589	0.00010616	0.000116242	chorismate mutase [Leptospira interrogans serovar Manilae]
AKP25607.1	1.09493	0.130842	0.152848	1986	0.000264152	0.000289229	DNA methyltransferase [Leptospira interrogans serovar Manilae]
AKP25098.1	1.09422	0.1299	0.18546	1617	0.000187397	0.000205054	thioesterase [Leptospira interrogans serovar Manilae]
AKP26404.1	1.09416	0.129819	0.248467	1770	7.94e-05	8.69e-05	FAD-dependent oxidoreductase [Leptospira interrogans serovar Manilae]
AKP26783.1	1.09404	0.129672	0.132554	1280	0.00102475	0.00112112	cell division protein [Leptospira interrogans serovar Manilae]
AKP25871.1	1.09402	0.12964	0.164136	1237	0.000519583	0.000568435	3-ketoacyl-ACP reductase [Leptospira interrogans serovar Manilae]
AKP25382.1	1.09347	0.128916	0.213233	1601	0.000158787	0.00017363	diacylglyceryl transferase [Leptospira interrogans serovar Manilae]
AKP27863.1	1.09317	0.128522	0.249321	1918	8.65e-05	9.45e-05	GTP-binding protein [Leptospira interrogans serovar Manilae]
AKP26660.1	1.09282	0.128054	0.200368	1006	0.000394714	0.000431351	RNA polymerase sigma70 factor [Leptospira interrogans serovar Manilae]
AKP26216.1	1.09239	0.127483	0.0924048	680	0.00089132	0.000973666	acyl-CoA dehydrogenase [Leptospira interrogans serovar Manilae]
AKP27939.1	1.09226	0.127312	0.216829	2107	0.000330407	0.00036089	3-ketoacyl-ACP reductase [Leptospira interrogans serovar Manilae]
AKP27603.1	1.09203	0.127013	0.149194	1298	0.000779722	0.00085148	branched-chain amino acid aminotransferase [Leptospira interrogans serovar Manilae]
AKP27602.1	1.09196	0.126915	0.355619	1473	9.14e-05	9.98e-05	tRNA uridine 5-carboxymethylaminomethyl modification protein [Leptospira interrogans serovar Manilae]
AKP27683.1	1.09182	0.126734	0.232206	1182	0.000250215	0.00027319	orotate phosphoribosyltransferase [Leptospira interrogans serovar Manilae]
AKP24678.1	1.09137	0.126134	0.439265	676	9.55e-05	0.000104197	lipoprotein [Leptospira interrogans serovar Manilae]
AKP26552.1	1.09095	0.125589	0.373328	1963	0.000330325	0.000360369	hypothetical protein LIMLP_11810 [Leptospira interrogans serovar Manilae]
AKP27722.1	1.09024	0.12465	0.341723	10	0.000685319	0.000747164	flagellin [Leptospira interrogans serovar Manilae]
AKP25127.1	1.08981	0.124081	0.35801	2378	0.000214447	0.000233707	anti-sigma factor antagonist [Leptospira interrogans serovar Manilae]
AKP24609.1	1.08945	0.123602	0.343627	104	7.98e-05	8.7e-05	amino acid-binding protein [Leptospira interrogans serovar Manilae]
AKP26882.1	1.08924	0.123326	0.377084	580	6.02e-05	6.56e-05	histidine kinase [Leptospira interrogans serovar Manilae]
AKP27921.1	1.08861	0.122482	0.355485	1781	0.000128039	0.000139384	hypothetical protein LIMLP_17880 [Leptospira interrogans serovar Manilae]
AKP26476.1	1.0885	0.122345	0.0670021	1155	0.00108522	0.00118126	UDP-glucose 6-dehydrogenase [Leptospira interrogans serovar Manilae]
AKP27615.1	1.08848	0.122313	0.0451311	2452	0.000909113	0.00098955	malate dehydrogenase [Leptospira interrogans serovar Manilae]
AKP26553.1	1.08831	0.122091	0.350088	1121	0.000142356	0.000154927	ankyrin [Leptospira interrogans serovar Manilae]
AKP26994.1	1.08823	0.121988	0.234381	887	0.000355426	0.000386787	phosphoribosylaminoimidazole-succinocarboxamide synthase [Leptospira interrogans serovar Manilae]
AKP27548.1	1.08754	0.121068	0.246459	728	0.000353804	0.000384775	hypothetical protein LIMLP_17480 [Leptospira interrogans serovar Manilae]
AKP25888.1	1.08737	0.120849	0.31228	1488	0.000149986	0.000163091	hypothetical protein LIMLP_08000 [Leptospira interrogans serovar Manilae]
AKP27196.1	1.08718	0.120587	0.359847	2465	0.000144822	0.000157447	glucose-1-phosphate thymidylyltransferase [Leptospira interrogans serovar Manilae]
AKP26499.1	1.08687	0.120182	0.134788	174	0.000215365	0.000234074	glucose kinase [Leptospira interrogans serovar Manilae]
AKP27681.1	1.08625	0.11936	0.373375	113	0.000106538	0.000115727	hypothetical protein LIMLP_05045 [Leptospira interrogans serovar Manilae]
AKP25613.1	1.08625	0.119354	0.313408	1793	9.69e-05	0.000105225	hypothetical protein LIMLP_06470 [Leptospira interrogans serovar Manilae]
AKP27936.1	1.08579	0.118744	0.096814	1729	0.000833224	0.000904706	pyridine nucleotide-disulfide oxidoreductase [Leptospira interrogans serovar Manilae]
contaminant_KERATIN20	1.08542	0.118247	0.376732	329	0.000123585	0.000134141
AKP27059.1	1.0848	0.117428	0.390447	434	0.000148305	0.000160882	polyketide cyclase [Leptospira interrogans serovar Manilae]
AKP26549.1	1.08442	0.116928	0.307812	844	0.000305994	0.000331827	LytR family transcriptional regulator [Leptospira interrogans serovar Manilae]
AKP27358.1	1.08419	0.116618	0.224749	36	0.000364329	0.000395002	hydrolase [Leptospira interrogans serovar Manilae]
AKP25117.1	1.08363	0.115875	0.302262	429	0.000527612	0.000571738	50S ribosomal protein L21 [Leptospira interrogans serovar Manilae]
AKP25084.1	1.08357	0.115795	0.360774	843	0.00159263	0.00172573	serine protease [Leptospira interrogans serovar Manilae]
contaminant_KERATIN22	1.08309	0.115156	0.392954	1897	0.000568845	0.000616112
AKP26443.1	1.08304	0.11509	0.39948	406	8.51e-05	9.22e-05	hypothetical protein LIMLP_11160 [Leptospira interrogans serovar Manilae]
AKP26068.1	1.08266	0.114581	0.23575	2023	0.000581606	0.000629682	gamma-glutamyltransferase [Leptospira interrogans serovar Manilae]
AKP24612.1	1.08235	0.114171	0.153051	266	0.000670903	0.000726153	NADH dehydrogenase [Leptospira interrogans serovar Manilae]
AKP25342.1	1.08149	0.113018	0.0896351	2126	0.000291803	0.000315582	GTP pyrophosphokinase [Leptospira interrogans serovar Manilae]
AKP26558.1	1.0806	0.111829	0.424712	1055	6.87e-05	7.42e-05	3-demethylubiquinone-9 3-methyltransferase [Leptospira interrogans serovar Manilae]
AKP25460.1	1.08014	0.111222	0.321572	783	0.000173288	0.000187175	ATP-dependent DNA helicase RuvA [Leptospira interrogans serovar Manilae]
AKP27179.1	1.08004	0.111088	0.363379	390	0.000248706	0.000268613	lipoprotein [Leptospira interrogans serovar Manilae]
AKP25704.1	1.07998	0.110999	0.147557	703	0.000289632	0.000312795	histidine kinase [Leptospira interrogans serovar Manilae]
AKP27251.1	1.07991	0.110916	0.378832	2424	0.000171207	0.000184889	iron dicitrate transport regulator FecR [Leptospira interrogans serovar Manilae]
AKP27264.1	1.07881	0.10944	0.436025	1913	7.53e-05	8.12e-05	beta-propeller repeat protein [Leptospira interrogans serovar Manilae]
AKP27078.1	1.07864	0.109213	0.213282	689	0.000934189	0.00100765	HEAT repeat protein [Leptospira interrogans serovar Manilae]
AKP26077.1	1.07832	0.108786	0.165	1118	0.00107039	0.00115423	isopropylmalate isomerase [Leptospira interrogans serovar Manilae]
AKP25854.1	1.07826	0.108708	0.129502	240	0.0006952	0.000749608	dehydrogenase [Leptospira interrogans serovar Manilae]
AKP25586.1	1.07812	0.108514	0.416087	273	4.64e-05	5e-05	hypothetical protein LIMLP_06315 [Leptospira interrogans serovar Manilae]
AKP24852.1	1.07776	0.108032	0.335728	954	0.000578463	0.000623443	hypothetical protein LIMLP_02095 [Leptospira interrogans serovar Manilae]
AKP28112.1	1.07755	0.107752	0.341803	271	0.000151569	0.000163322	lipoprotein [Leptospira interrogans serovar Manilae]
AKP25054.1	1.07699	0.107002	0.00904767	334	0.00340417	0.00366625	DNA-directed RNA polymerase subunit alpha [Leptospira interrogans serovar Manilae]
AKP26999.1	1.07587	0.105503	0.290965	2462	0.000815345	0.000877204	hypothetical protein LIMLP_14375 [Leptospira interrogans serovar Manilae]
AKP28253.1	1.07569	0.105259	0.358127	1623	0.000259567	0.000279213	WGR domain protein (plasmid) [Leptospira interrogans serovar Manilae]
AKP26157.1	1.07566	0.105218	0.403639	1349	0.000108014	0.000116186	hypothetical protein LIMLP_09525 [Leptospira interrogans serovar Manilae]
AKP27927.1	1.07557	0.105103	0.403873	685	0.000102898	0.000110675	plasmid stablization protein ParB [Leptospira interrogans serovar Manilae]
AKP24777.1	1.075	0.104334	0.403218	905	3.45e-05	3.71e-05	cell division protein Fic [Leptospira interrogans serovar Manilae]
AKP24596.1	1.07432	0.103418	0.201661	643	0.000509802	0.000547689	hypothetical protein LIMLP_00650 [Leptospira interrogans serovar Manilae]
AKP27611.1	1.07377	0.102686	0.206251	2096	0.00114013	0.00122424	hypothetical protein LIMLP_00660 [Leptospira interrogans serovar Manilae]
AKP24675.1	1.07362	0.102488	0.406871	1027	0.000198935	0.000213581	photosynthetic protein synthase I [Leptospira interrogans serovar Manilae]
AKP26807.1	1.07322	0.10194	0.417049	455	7.26e-05	7.79e-05	hypothetical protein LIMLP_13260 [Leptospira interrogans serovar Manilae]
AKP26219.1	1.07288	0.101482	0.35116	2003	0.000193794	0.000207917	Arg-Lys translocation region protein phosphatase [Leptospira interrogans serovar Manilae]
AKP26715.1	1.07253	0.101018	0.23208	1916	0.000463368	0.000496976	membrane protein [Leptospira interrogans serovar Manilae]
AKP27999.1	1.07247	0.100932	0.397987	327	0.000299385	0.00032108	3-ketoacyl-ACP reductase [Leptospira interrogans serovar Manilae]
AKP25567.1	1.07193	0.100208	0.10057	697	0.000392497	0.000420729	ABC transporter permease [Leptospira interrogans serovar Manilae]
AKP27524.1	1.07167	0.0998672	0.291948	288	4.38e-05	4.69e-05	chemotaxis protein [Leptospira interrogans serovar Manilae]
AKP25265.1	1.07075	0.0986258	0.424192	548	0.000100259	0.000107353	histidine kinase [Leptospira interrogans serovar Manilae]
AKP26259.1	1.07042	0.098172	0.0649186	2297	0.000914065	0.00097843	asparagine--tRNA ligase [Leptospira interrogans serovar Manilae]
AKP27236.1	1.07038	0.098127	0.358928	1011	9.1e-05	9.74e-05	tetratricopeptide repeat protein [Leptospira interrogans serovar Manilae]
AKP26841.1	1.07037	0.0981046	0.353501	116	9.37e-05	0.000100291	cell division protein [Leptospira interrogans serovar Manilae]
AKP25690.1	1.07012	0.0977716	0.137046	1432	0.00106165	0.0011361	tetratricopeptide repeat protein [Leptospira interrogans serovar Manilae]
AKP25963.1	1.06986	0.0974251	0.401354	2192	3.44e-05	3.68e-05	hypothetical protein LIMLP_08415 [Leptospira interrogans serovar Manilae]
AKP28056.1	1.06984	0.0973911	0.302829	577	6.5e-05	6.95e-05	leucine rich repeat protein [Leptospira interrogans serovar Manilae]
AKP24690.1	1.06967	0.0971634	0.326701	1606	0.000712704	0.000762357	hypothetical protein LIMLP_01185 [Leptospira interrogans serovar Manilae]
AKP26592.1	1.06842	0.0954847	0.170199	1263	0.000495334	0.000529227	molybdate metabolism regulator [Leptospira interrogans serovar Manilae]
AKP25412.1	1.06841	0.0954649	0.278113	2098	0.000191659	0.00020477	membrane protein [Leptospira interrogans serovar Manilae]
AKP26355.1	1.06833	0.0953546	0.423498	858	4.67e-05	4.99e-05	carbohydrate biosynthesis protein [Leptospira interrogans serovar Manilae]
AKP26141.1	1.06825	0.0952548	0.396035	702	0.00343353	0.00366789	flagellin [Leptospira interrogans serovar Manilae]
AKP24768.1	1.06756	0.0943178	0.115048	736	0.000875213	0.000934343	GDP-D-mannose dehydratase [Leptospira interrogans serovar Manilae]
AKP27813.1	1.06739	0.0940922	0.379143	535	0.000232189	0.000247837	hypothetical protein LIMLP_11990 [Leptospira interrogans serovar Manilae]
AKP27920.1	1.06738	0.0940775	0.348733	1821	0.000271043	0.000289307	coproporphyrinogen III oxidase [Leptospira interrogans serovar Manilae]
AKP27736.1	1.06714	0.0937472	0.38227	107	0.000948819	0.00101252	endonuclease [Leptospira interrogans serovar Manilae]
AKP25686.1	1.06673	0.0931926	0.364199	2277	0.000217558	0.000232076	protein kinase [Leptospira interrogans serovar Manilae]
AKP24946.1	1.06658	0.0929928	0.296757	544	0.000313397	0.000334263	cell division protein FtsZ [Leptospira interrogans serovar Manilae]
AKP25642.1	1.06629	0.0925936	0.37663	160	9.13e-05	9.73e-05	alcohol dehydrogenase [Leptospira interrogans serovar Manilae]
AKP28231.1	1.06618	0.0924573	0.435404	27	0.000135862	0.000144854	hypothetical protein LIMLP_19465 (plasmid) [Leptospira interrogans serovar Manilae]
AKP27371.1	1.06618	0.0924453	0.193685	1641	0.00200438	0.00213702	crotonyl-CoA reductase [Leptospira interrogans serovar Manilae]
AKP24529.1	1.06606	0.0922949	0.344358	1632	0.000365309	0.000389443	serine acetyltransferase [Leptospira interrogans serovar Manilae]
AKP26055.1	1.06606	0.0922924	0.240341	696	0.00105162	0.00112109	glycerol kinase [Leptospira interrogans serovar Manilae]
AKP28093.1	1.06564	0.0917249	0.298534	1751	0.000224593	0.000239336	alpha/beta hydrolase [Leptospira interrogans serovar Manilae]
AKP25397.1	1.06552	0.0915624	0.443213	876	4.96e-05	5.28e-05	hypothetical protein LIMLP_05220 [Leptospira interrogans serovar Manilae]
AKP26020.1	1.06497	0.0908153	0.399312	997	0.000259797	0.000276676	acyl-CoA hydrolase [Leptospira interrogans serovar Manilae]
AKP28197.1	1.06493	0.0907549	0.262502	882	0.000172934	0.000184162	orotidine 5'-phosphate decarboxylase [Leptospira interrogans serovar Manilae]
AKP25920.1	1.06483	0.0906211	0.353401	1926	0.00033152	0.000353012	AcrR family transcriptional regulator [Leptospira interrogans serovar Manilae]
AKP28138.1	1.06481	0.0906	0.347928	2168	4.45e-05	4.74e-05	acyltransferase [Leptospira interrogans serovar Manilae]
AKP25880.1	1.06469	0.0904291	0.385767	1929	0.000121008	0.000128835	inositol phosphatase [Leptospira interrogans serovar Manilae]
AKP27034.1	1.06445	0.0901078	0.290935	414	0.000257375	0.000273963	cysteine desulfurase [Leptospira interrogans serovar Manilae]
AKP25772.1	1.064	0.0894916	0.165515	2365	0.000210157	0.000223606	leucine rich repeat protein [Leptospira interrogans serovar Manilae]
AKP25809.1	1.0637	0.0890914	0.120215	947	0.000289445	0.000307882	aldolase [Leptospira interrogans serovar Manilae]
AKP26300.1	1.06369	0.0890735	0.445599	1577	5.67e-05	6.03e-05	preprotein translocase subunit SecG [Leptospira interrogans serovar Manilae]
AKP26400.1	1.06353	0.0888584	0.207104	721	0.000423381	0.000450278	ADP-heptose synthase [Leptospira interrogans serovar Manilae]
AKP27562.1	1.06312	0.0882998	0.407021	157	0.00032766	0.000348341	glutamine amidotransferase [Leptospira interrogans serovar Manilae]
AKP26787.1	1.06271	0.087745	0.172713	1576	0.000772736	0.000821193	histidine kinase [Leptospira interrogans serovar Manilae]
AKP25608.1	1.06166	0.0863272	0.304684	1561	0.000572453	0.000607753	bacterioferritin [Leptospira interrogans serovar Manilae]
AKP25768.1	1.06023	0.0843747	0.402977	73	0.000280472	0.000297364	methionine aminopeptidase [Leptospira interrogans serovar Manilae]
AKP26938.1	1.06011	0.0842187	0.400374	1172	6.22e-05	6.6e-05	N-acetylmuramoyl-L-alanine amidase [Leptospira interrogans serovar Manilae]
AKP27944.1	1.05936	0.0831875	0.21385	526	0.00123066	0.00130371	MORN repeat protein [Leptospira interrogans serovar Manilae]
AKP27438.1	1.05896	0.0826486	0.0959895	1332	0.00161274	0.00170783	acetyl-CoA acetyltransferase [Leptospira interrogans serovar Manilae]
AKP25107.1	1.05881	0.0824388	0.335842	1728	0.000770592	0.000815908	anti-sigma factor antagonist [Leptospira interrogans serovar Manilae]
AKP25139.1	1.05845	0.0819467	0.408129	1664	0.000156963	0.000166137	iron dicitrate transport regulator FecR [Leptospira interrogans serovar Manilae]
AKP25970.1	1.05842	0.081915	0.438871	730	8.21e-05	8.69e-05	DNA primase [Leptospira interrogans serovar Manilae]
AKP24781.1	1.05835	0.0818181	0.36408	1754	0.000201657	0.000213424	peptidase M15 [Leptospira interrogans serovar Manilae]
AKP25164.1	1.05829	0.0817393	0.235365	1655	0.000591564	0.000626048	tetratricopeptide repeat protein [Leptospira interrogans serovar Manilae]
AKP27156.1	1.05755	0.0807229	0.260333	349	0.00131675	0.00139253	membrane protein [Leptospira interrogans serovar Manilae]
AKP27083.1	1.05714	0.0801684	0.418331	2369	0.000233428	0.000246767	anti-sigma factor antagonist [Leptospira interrogans serovar Manilae]
AKP26250.1	1.05707	0.0800712	0.35213	1324	0.000366462	0.000387376	transcriptional regulator [Leptospira interrogans serovar Manilae]
AKP27072.1	1.05698	0.0799452	0.368957	1794	0.000304259	0.000321595	glycosyl transferase [Leptospira interrogans serovar Manilae]
AKP26959.1	1.05696	0.0799274	0.400669	831	0.000705293	0.00074547	polyphosphate kinase [Leptospira interrogans serovar Manilae]
AKP25034.1	1.0568	0.0796966	0.208783	879	0.000826979	0.000873948	50S ribosomal protein L16 [Leptospira interrogans serovar Manilae]
AKP25223.1	1.05664	0.0794778	0.452418	1549	3.45e-05	3.65e-05	hypothetical protein LIMLP_04155 [Leptospira interrogans serovar Manilae]
AKP26716.1	1.05628	0.0789872	0.313883	2470	0.000189405	0.000200064	hypothetical protein LIMLP_12730 [Leptospira interrogans serovar Manilae]
AKP25009.1	1.05613	0.0787924	0.31849	1927	0.000603594	0.000637476	lipoprotein [Leptospira interrogans serovar Manilae]
AKP24756.1	1.05588	0.0784435	0.444882	308	3.34e-05	3.52e-05	glycerophosphodiester phosphodiesterase [Leptospira interrogans serovar Manilae]
AKP27186.1	1.05573	0.0782372	0.38591	903	0.000111897	0.000118133	histone deacetylase family protein [Leptospira interrogans serovar Manilae]
AKP25102.1	1.05544	0.0778474	0.39461	792	0.000268874	0.000283781	biotin--acetyl-CoA-carboxylase ligase [Leptospira interrogans serovar Manilae]
AKP25681.1	1.05534	0.0777062	0.401958	652	0.000227125	0.000239694	saccharopine dehydrogenase [Leptospira interrogans serovar Manilae]
AKP25527.1	1.05532	0.0776757	0.289412	991	0.000299388	0.000315949	histidine kinase [Leptospira interrogans serovar Manilae]
AKP24783.1	1.05528	0.0776226	0.415006	1792	0.000203433	0.000214679	ATP-dependent DNA helicase RecG [Leptospira interrogans serovar Manilae]
AKP25649.1	1.05522	0.0775455	0.360419	646	0.000945842	0.000998073	short-chain dehydrogenase [Leptospira interrogans serovar Manilae]
AKP24488.1	1.05396	0.0758247	0.36566	111	0.000217455	0.00022919	hypothetical protein LIMLP_00060 [Leptospira interrogans serovar Manilae]
AKP27873.1	1.05388	0.0757162	0.364803	2033	0.000330162	0.000347952	UDP-N-acetylglucosamine diphosphorylase [Leptospira interrogans serovar Manilae]
AKP26343.1	1.05358	0.0753047	0.319904	1498	0.000322159	0.000339421	capsular biosynthesis protein [Leptospira interrogans serovar Manilae]
AKP26984.1	1.05345	0.0751207	0.42648	450	0.000227645	0.000239812	peptidase [Leptospira interrogans serovar Manilae]
AKP26340.1	1.05335	0.0749915	0.444475	1876	7.42e-05	7.82e-05	glycosyl transferase [Leptospira interrogans serovar Manilae]
AKP26286.1	1.05302	0.0745264	0.351675	902	0.000182603	0.000192284	hypothetical protein LIMLP_10255 [Leptospira interrogans serovar Manilae]
AKP25542.1	1.05291	0.0743879	0.330173	605	0.000904983	0.00095287	ATP F0F1 synthase subunit delta [Leptospira interrogans serovar Manilae]
AKP25190.1	1.05247	0.073775	0.357877	655	0.000225113	0.000236924	peptidase M16 [Leptospira interrogans serovar Manilae]
AKP27123.1	1.05172	0.0727536	0.36969	1438	0.000605767	0.000637098	molecular chaperone DnaJ [Leptospira interrogans serovar Manilae]
AKP26496.1	1.05163	0.0726279	0.357822	1057	0.000182937	0.000192382	restriction endonuclease [Leptospira interrogans serovar Manilae]
AKP25966.1	1.05158	0.0725589	0.269728	1668	0.000428032	0.00045011	tyrosine--tRNA ligase [Leptospira interrogans serovar Manilae]
AKP25089.1	1.05137	0.072277	0.348479	562	0.000339959	0.000357424	LuxR family transcriptional regulator [Leptospira interrogans serovar Manilae]
AKP26111.1	1.05062	0.071236	0.320675	1964	0.000147427	0.000154889	ABC transporter substrate-binding protein [Leptospira interrogans serovar Manilae]
AKP27518.1	1.05059	0.0712037	0.415004	2138	0.000277327	0.000291358	chemotaxis protein [Leptospira interrogans serovar Manilae]
AKP26365.1	1.05031	0.0708114	0.387386	1465	0.000687432	0.000722014	radical SAM protein [Leptospira interrogans serovar Manilae]
AKP25564.1	1.04994	0.0703092	0.402428	457	7.01e-05	7.36e-05	hypothetical protein LIMLP_06185 [Leptospira interrogans serovar Manilae]
AKP27554.1	1.04979	0.0700992	0.322777	2312	0.000449088	0.000471448	pappalysin-1 domain protein [Leptospira interrogans serovar Manilae]
AKP26779.1	1.04924	0.0693442	0.396354	1975	6.77e-05	7.1e-05	2-C-methyl-D-erythritol 4-phosphate cytidylyltransferase [Leptospira interrogans serovar Manilae]
AKP27834.1	1.04903	0.0690572	0.443811	2301	7.27e-05	7.63e-05	hypothetical protein LIMLP_13630 [Leptospira interrogans serovar Manilae]
AKP25881.1	1.04884	0.0687939	0.340264	264	0.000170956	0.000179305	glycosyl transferase [Leptospira interrogans serovar Manilae]
AKP25806.1	1.04875	0.0686717	0.374143	2393	6.76e-05	7.09e-05	OstA-like protein [Leptospira interrogans serovar Manilae]
AKP28109.1	1.04858	0.0684335	0.295997	1894	0.000957887	0.00100442	methylmalonyl-CoA mutase [Leptospira interrogans serovar Manilae]
AKP24798.1	1.04844	0.0682425	0.192413	1276	0.00100949	0.00105839	acyl-CoA dehydrogenase [Leptospira interrogans serovar Manilae]
AKP27475.1	1.04838	0.0681645	0.364965	2492	0.000477531	0.000500635	lipoprotein [Leptospira interrogans serovar Manilae]
AKP28127.1	1.04801	0.0676533	0.39725	408	0.00021819	0.000228666	phosphate ABC transporter [Leptospira interrogans serovar Manilae]
AKP27504.1	1.04792	0.0675298	0.415439	818	6.52e-05	6.83e-05	oxidoreductase [Leptospira interrogans serovar Manilae]
AKP25304.1	1.04786	0.0674496	0.441201	1934	4.02e-05	4.22e-05	lipoprotein [Leptospira interrogans serovar Manilae]
AKP24510.1	1.04759	0.0670676	0.448869	60	0.000242517	0.000254057	ribonuclease R [Leptospira interrogans serovar Manilae]
AKP28134.1	1.04751	0.0669666	0.382551	866	0.00013558	0.000142022	S-adenosylmethionine decarboxylase [Leptospira interrogans serovar Manilae]
AKP26646.1	1.04739	0.0668022	0.25353	1591	0.00138516	0.00145081	dihydrolipoamide dehydrogenase [Leptospira interrogans serovar Manilae]
AKP27095.1	1.04731	0.0666896	0.340535	1347	0.000446905	0.000468048	ketosteroid isomerase [Leptospira interrogans serovar Manilae]
AKP27553.1	1.04677	0.0659489	0.333568	2381	0.000723721	0.000757572	dihydroorotate dehydrogenase [Leptospira interrogans serovar Manilae]
AKP26749.1	1.04661	0.0657197	0.416481	2447	0.000198909	0.000208179	ATPase [Leptospira interrogans serovar Manilae]
AKP24570.1	1.04652	0.0655986	0.418331	1460	9.56e-05	0.000100042	hypothetical protein LIMLP_00510 [Leptospira interrogans serovar Manilae]
AKP27945.1	1.04619	0.0651465	0.374484	979	0.000168701	0.000176494	hypothetical protein LIMLP_18005 [Leptospira interrogans serovar Manilae]
AKP26625.1	1.04611	0.0650358	0.422833	575	0.000201242	0.000210521	ribulose-phosphate 3-epimerase [Leptospira interrogans serovar Manilae]
contaminant_KERATIN15	1.04604	0.0649369	0.457329	246	9.77e-05	0.000102224
AKP25502.1	1.04551	0.0642059	0.247333	330	0.00127217	0.00133006	adenylate cyclase [Leptospira interrogans serovar Manilae]
AKP28200.1	1.04483	0.0632627	0.251732	606	0.000342367	0.000357714	hypothetical protein LIMLP_19280 [Leptospira interrogans serovar Manilae]
AKP26675.1	1.04447	0.0627776	0.403973	1979	0.000163757	0.00017104	chemotaxis protein CheY [Leptospira interrogans serovar Manilae]
AKP25664.1	1.04392	0.0620109	0.377856	1294	0.000491503	0.00051309	RNA polymerase sigma70 [Leptospira interrogans serovar Manilae]
AKP26313.1	1.04359	0.0615571	0.340798	894	0.00165066	0.00172262	aspartyl-tRNA synthetase [Leptospira interrogans serovar Manilae]
AKP27964.1	1.04349	0.0614153	0.364397	91	0.000168625	0.000175959	protein kinase [Leptospira interrogans serovar Manilae]
AKP25832.1	1.04316	0.0609556	0.361975	1735	0.000130927	0.000136577	type II secretion system protein F [Leptospira interrogans serovar Manilae]
AKP27207.1	1.04301	0.060751	0.38042	253	0.000196725	0.000205186	hypothetical protein LIMLP_15575 [Leptospira interrogans serovar Manilae]
AKP25914.1	1.04281	0.0604794	0.218497	257	0.000670534	0.000699241	tetratricopeptide repeat protein [Leptospira interrogans serovar Manilae]
AKP26914.1	1.0423	0.0597754	0.30019	1308	0.00129545	0.00135025	Zn-dependent peptidase [Leptospira interrogans serovar Manilae]
AKP24922.1	1.04226	0.0597133	0.344091	2024	0.000546692	0.000569795	hypothetical protein LIMLP_02460 [Leptospira interrogans serovar Manilae]
AKP27599.1	1.04207	0.0594581	0.452545	2501	4.04e-05	4.21e-05	16S rRNA methyltransferase [Leptospira interrogans serovar Manilae]
AKP26034.1	1.04183	0.0591207	0.428857	420	0.000131614	0.000137119	SGNH hydrolase [Leptospira interrogans serovar Manilae]
AKP24518.1	1.04183	0.0591135	0.353277	1602	0.000872059	0.000908534	chemotaxis protein [Leptospira interrogans serovar Manilae]
AKP28000.1	1.04175	0.0590146	0.383807	1568	0.000308623	0.000321509	XerD [Leptospira interrogans serovar Manilae]
AKP26836.1	1.04154	0.0587159	0.418178	587	0.0005666	0.000590135	ribosome recycling factor [Leptospira interrogans serovar Manilae]
AKP27817.1	1.04153	0.0587006	0.37803	173	0.000452021	0.000470792	chemotaxis protein CheW [Leptospira interrogans serovar Manilae]
AKP27093.1	1.04139	0.0585081	0.393655	2456	0.000472404	0.000491956	chemotaxis protein CheY [Leptospira interrogans serovar Manilae]
AKP27020.1	1.04129	0.0583737	0.468597	55	5.35e-05	5.57e-05	hypothetical protein LIMLP_14490 [Leptospira interrogans serovar Manilae]
AKP27519.1	1.04126	0.0583322	0.419969	1575	0.000159218	0.000165787	OsmC family protein [Leptospira interrogans serovar Manilae]
AKP25260.1	1.04066	0.0575011	0.431584	68	0.000190157	0.00019789	geranylgeranyl pyrophosphate synthase [Leptospira interrogans serovar Manilae]
AKP26627.1	1.04054	0.0573281	0.323613	931	0.000940286	0.000978403	chemotaxis protein CheY [Leptospira interrogans serovar Manilae]
AKP26788.1	1.0405	0.0572823	0.43787	1453	0.0010996	0.00114414	enoyl-CoA hydratase [Leptospira interrogans serovar Manilae]
AKP25842.1	1.04005	0.0566481	0.418231	2027	0.000249999	0.000260011	exodeoxyribonuclease VII small subunit [Leptospira interrogans serovar Manilae]
AKP24627.1	1.04004	0.056643	0.366706	1272	0.000802669	0.00083481	hypothetical protein LIMLP_00840 [Leptospira interrogans serovar Manilae]
AKP25305.1	1.03868	0.05475	0.316593	370	0.000425691	0.000442156	acyl-CoA transferase [Leptospira interrogans serovar Manilae]
AKP27902.1	1.03744	0.0530279	0.29787	999	0.000517367	0.000536737	lipoprotein [Leptospira interrogans serovar Manilae]
AKP27600.1	1.0374	0.0529761	0.351537	1570	0.000927298	0.000961981	peptidase M20 [Leptospira interrogans serovar Manilae]
AKP27229.1	1.03702	0.0524425	0.365091	437	0.00244679	0.00253736	HEAT repeat protein [Leptospira interrogans serovar Manilae]
AKP25851.1	1.03681	0.0521498	0.390778	601	0.000347404	0.000360191	peptidase [Leptospira interrogans serovar Manilae]
AKP25986.1	1.03679	0.0521236	0.445235	1764	0.00014735	0.000152771	hydrolase [Leptospira interrogans serovar Manilae]
AKP27238.1	1.03638	0.0515467	0.41026	2020	6.1e-05	6.32e-05	hypothetical protein LIMLP_15760 [Leptospira interrogans serovar Manilae]
AKP24505.1	1.03631	0.051462	0.412493	1040	0.00016486	0.000170846	hypothetical protein LIMLP_00160 [Leptospira interrogans serovar Manilae]
AKP24774.1	1.03629	0.0514277	0.273246	1466	0.00114216	0.00118361	3-deoxy-D-arabino-heptulosonate 7-phosphate synthase [Leptospira interrogans serovar Manilae]
AKP26694.1	1.03628	0.0514122	0.426128	512	0.000461847	0.000478602	hypothetical protein LIMLP_12615 [Leptospira interrogans serovar Manilae]
AKP24624.1	1.03591	0.0508954	0.325445	259	0.00150262	0.00155657	preprotein translocase subunit YidC [Leptospira interrogans serovar Manilae]
AKP25035.1	1.03559	0.0504558	0.406752	45	0.00051107	0.00052926	50S ribosomal protein L29 [Leptospira interrogans serovar Manilae]
AKP25898.1	1.03548	0.0502946	0.337212	2254	0.00183664	0.0019018	transaldolase [Leptospira interrogans serovar Manilae]
AKP26057.1	1.0354	0.0501848	0.464768	2394	0.000114163	0.000118204	anti-sigma factor antagonist [Leptospira interrogans serovar Manilae]
AKP26570.1	1.03535	0.0501151	0.418128	366	0.000274267	0.000283962	6-aminohexanoate hydrolase [Leptospira interrogans serovar Manilae]
AKP26013.1	1.0353	0.0500513	0.265722	2163	0.000643162	0.000665867	glycosyl transferase [Leptospira interrogans serovar Manilae]
AKP28106.1	1.03526	0.0499905	0.424095	2029	0.000950229	0.000983732	rubrerythrin [Leptospira interrogans serovar Manilae]
AKP26008.1	1.0351	0.0497653	0.198441	1960	0.00110535	0.00114415	recombinase RecA [Leptospira interrogans serovar Manilae]
AKP25648.1	1.03503	0.0496668	0.332165	1452	0.000465092	0.000481383	glutathione S-transferase [Leptospira interrogans serovar Manilae]
AKP25029.1	1.03485	0.0494241	0.441694	2274	0.000558947	0.000578427	50S ribosomal protein L23 [Leptospira interrogans serovar Manilae]
AKP27461.1	1.03472	0.0492375	0.393125	1269	0.000861479	0.000891388	nucleoside diphosphate kinase [Leptospira interrogans serovar Manilae]
AKP25824.1	1.0347	0.0492092	0.40661	1499	0.000645111	0.000667495	metal-dependent phosphohydrolase [Leptospira interrogans serovar Manilae]
AKP26028.1	1.03446	0.0488821	0.247796	2170	0.00175385	0.0018143	3-isopropylmalate dehydrogenase [Leptospira interrogans serovar Manilae]
AKP26311.1	1.0344	0.0487932	0.480846	612	0.000188153	0.000194625	HD family phosphohydrolase [Leptospira interrogans serovar Manilae]
AKP27007.1	1.03376	0.0479015	0.434778	1671	0.000199047	0.000205767	DoxX-like family protein [Leptospira interrogans serovar Manilae]
AKP26059.1	1.03324	0.0471696	0.447456	2431	6.08e-05	6.29e-05	dihydrolipoamide dehydrogenase [Leptospira interrogans serovar Manilae]
AKP25032.1	1.03321	0.0471388	0.386031	659	0.000794754	0.000821151	50S ribosomal protein L22 [Leptospira interrogans serovar Manilae]
AKP27857.1	1.03304	0.0468949	0.460883	2235	8.64e-05	8.92e-05	sulfatase [Leptospira interrogans serovar Manilae]
AKP24723.1	1.03258	0.0462581	0.18358	1175	0.000672757	0.000694678	hypothetical protein LIMLP_01385 [Leptospira interrogans serovar Manilae]
AKP26298.1	1.03206	0.0455239	0.343188	1033	0.00135987	0.00140346	phosphoglycerate kinase [Leptospira interrogans serovar Manilae]
AKP25961.1	1.03159	0.0448676	0.398717	2382	0.000589512	0.000608133	polyketide cyclase [Leptospira interrogans serovar Manilae]
AKP26666.1	1.03149	0.0447353	0.339043	2078	0.00103592	0.00106854	crotonase [Leptospira interrogans serovar Manilae]
AKP27492.1	1.03143	0.0446522	0.38023	578	0.000364479	0.000375936	hypothetical protein LIMLP_17175 [Leptospira interrogans serovar Manilae]
AKP24741.1	1.0314	0.0445992	0.40999	1261	0.000278359	0.000287098	methyltransferase [Leptospira interrogans serovar Manilae]
AKP25411.1	1.03123	0.0443632	0.473704	165	0.000494499	0.000509942	adenylate cyclase [Leptospira interrogans serovar Manilae]
AKP27604.1	1.0312	0.0443292	0.427194	435	0.000145523	0.000150063	DNA polymerase III subunit gamma/tau [Leptospira interrogans serovar Manilae]
AKP27061.1	1.03047	0.0432956	0.398652	1176	0.000395521	0.000407571	dehydratase [Leptospira interrogans serovar Manilae]
AKP25033.1	1.03025	0.0429949	0.347022	1296	0.00143814	0.00148164	30S ribosomal protein S3 [Leptospira interrogans serovar Manilae]
AKP27818.1	1.02982	0.042391	0.385462	378	0.00039627	0.000408087	hypothetical protein LIMLP_12425 [Leptospira interrogans serovar Manilae]
AKP25698.1	1.02972	0.0422538	0.381605	1649	0.0011095	0.00114248	Clp protease [Leptospira interrogans serovar Manilae]
AKP27870.1	1.02965	0.0421606	0.435859	1443	5.14e-05	5.3e-05	MORN repeat protein [Leptospira interrogans serovar Manilae]
AKP26307.1	1.02952	0.0419681	0.409576	1741	0.00068542	0.000705652	arginyl-tRNA synthetase [Leptospira interrogans serovar Manilae]
AKP28166.1	1.02944	0.0418629	0.408082	1029	8.9e-05	9.16e-05	hypothetical protein LIMLP_19250 [Leptospira interrogans serovar Manilae]
AKP26964.1	1.02936	0.0417488	0.464737	118	0.00023508	0.000241982	peptidase M75 [Leptospira interrogans serovar Manilae]
AKP26647.1	1.02914	0.0414355	0.181744	2223	0.00112433	0.00115709	dihydrolipoamide succinyltransferase [Leptospira interrogans serovar Manilae]
AKP24550.1	1.02905	0.0413144	0.417202	1241	0.000196719	0.000202434	SAM-dependent methyltransferase [Leptospira interrogans serovar Manilae]
AKP25246.1	1.02902	0.0412751	0.472862	2080	0.00106826	0.00109926	TonB-dependent receptor [Leptospira interrogans serovar Manilae]
AKP24606.1	1.02901	0.0412623	0.412754	2296	0.000361126	0.000371604	hypothetical protein LIMLP_00710 [Leptospira interrogans serovar Manilae]
AKP25526.1	1.02871	0.0408395	0.415316	2077	0.000217804	0.000224057	Fe-S cluster assembly protein SufB [Leptospira interrogans serovar Manilae]
AKP25789.1	1.02852	0.0405635	0.454911	821	5.15e-05	5.3e-05	chemotaxis protein CheW [Leptospira interrogans serovar Manilae]
AKP27712.1	1.02849	0.0405233	0.388489	385	0.00294005	0.00302381	S-adenosylmethionine synthetase [Leptospira interrogans serovar Manilae]
AKP25467.1	1.02836	0.0403419	0.433355	827	0.000452521	0.000465354	dihydrolipoamide dehydrogenase [Leptospira interrogans serovar Manilae]
AKP25783.1	1.02824	0.0401721	0.479429	2461	0.000127166	0.000130756	sulfate transporter [Leptospira interrogans serovar Manilae]
AKP26677.1	1.02802	0.0398626	0.462739	1738	0.00011259	0.000115744	adenylate cyclase [Leptospira interrogans serovar Manilae]
AKP26897.1	1.02749	0.0391215	0.34359	674	0.000594075	0.000610405	cAMP-binding protein [Leptospira interrogans serovar Manilae]
AKP28001.1	1.02683	0.0382037	0.420059	2386	6.1e-05	6.26e-05	shikimate kinase [Leptospira interrogans serovar Manilae]
AKP25687.1	1.02683	0.0382036	0.39225	1149	0.00193008	0.00198188	helicase [Leptospira interrogans serovar Manilae]
AKP26064.1	1.02682	0.0381775	0.479671	464	0.000187827	0.000192864	glutaredoxin [Leptospira interrogans serovar Manilae]
AKP27641.1	1.02653	0.0377791	0.419884	492	0.000215152	0.000220861	PTS sugar transporter subunit IIA [Leptospira interrogans serovar Manilae]
AKP25843.1	1.02628	0.0374245	0.43264	1343	0.000102816	0.000105518	exodeoxyribonuclease VII large subunit [Leptospira interrogans serovar Manilae]
AKP27881.1	1.02627	0.0374167	0.415751	665	0.000420975	0.000432036	tetratricopeptide repeat protein [Leptospira interrogans serovar Manilae]
AKP24598.1	1.02619	0.0373001	0.36085	2324	0.00210168	0.00215673	tetratricopeptide repeat protein [Leptospira interrogans serovar Manilae]
AKP27284.1	1.02588	0.0368571	0.434237	2485	0.0001	0.000102546	phosphohistidine phosphatase [Leptospira interrogans serovar Manilae]
AKP25548.1	1.0257	0.0366106	0.37978	1163	0.00026671	0.000273565	diguanylate phosphodiesterase [Leptospira interrogans serovar Manilae]
AKP24506.1	1.02526	0.0359962	0.460979	362	8.19e-05	8.4e-05	beta-galactosidase [Leptospira interrogans serovar Manilae]
AKP25346.1	1.02519	0.0358965	0.449117	518	0.000107652	0.000110364	hypothetical protein LIMLP_04905 [Leptospira interrogans serovar Manilae]
AKP26401.1	1.02479	0.0353274	0.412853	1819	0.000258973	0.000265393	mannose-1-phosphate guanylyltransferase [Leptospira interrogans serovar Manilae]
AKP27166.1	1.02407	0.034311	0.353048	411	0.000308223	0.000315642	phosphoribosylamine--glycine ligase [Leptospira interrogans serovar Manilae]
AKP25122.1	1.02403	0.0342587	0.318287	960	0.000909159	0.000931007	gamma-glutamyl phosphate reductase [Leptospira interrogans serovar Manilae]
AKP27850.1	1.02403	0.0342529	0.463868	1947	0.00016428	0.000168227	polyketide cyclase [Leptospira interrogans serovar Manilae]
AKP25665.1	1.02374	0.0338531	0.450818	2219	0.000190179	0.000194694	polymerase [Leptospira interrogans serovar Manilae]
AKP27097.1	1.02352	0.0335455	0.46467	613	8.9e-05	9.11e-05	ATPase [Leptospira interrogans serovar Manilae]
AKP27516.1	1.02335	0.0332945	0.385058	388	0.00154592	0.00158201	hypothetical protein LIMLP_17310 [Leptospira interrogans serovar Manilae]
AKP25464.1	1.02321	0.0330973	0.467653	2175	6.17e-05	6.31e-05	sodium:proton antiporter [Leptospira interrogans serovar Manilae]
AKP24490.1	1.02297	0.0327696	0.445125	2173	7.98e-05	8.16e-05	DNA polymerase III subunit delta [Leptospira interrogans serovar Manilae]
AKP25838.1	1.02267	0.0323439	0.450206	1021	0.000128995	0.00013192	hypothetical protein LIMLP_07710 [Leptospira interrogans serovar Manilae]
AKP26391.1	1.02244	0.0320171	0.470144	1407	0.000457877	0.000468153	phytanoyl-CoA dioxygenase [Leptospira interrogans serovar Manilae]
AKP27057.1	1.02244	0.0320169	0.396276	1414	0.000838453	0.000857268	ferritin [Leptospira interrogans serovar Manilae]
AKP27382.1	1.02243	0.0320059	0.404972	56	0.000432618	0.000442323	hypothetical protein LIMLP_16575 [Leptospira interrogans serovar Manilae]
AKP27033.1	1.02204	0.0314467	0.387405	824	0.000334312	0.000341679	ABC transporter permease [Leptospira interrogans serovar Manilae]
AKP24993.1	1.02195	0.0313312	0.396578	1759	0.000691698	0.000706884	aspartate kinase [Leptospira interrogans serovar Manilae]
AKP28148.1	1.02118	0.0302324	0.454258	1809	4.69e-05	4.79e-05	hypothetical protein LIMLP_19160 [Leptospira interrogans serovar Manilae]
AKP25802.1	1.02103	0.030032	0.460708	507	0.000105687	0.00010791	hypothetical protein LIMLP_07510 [Leptospira interrogans serovar Manilae]
AKP28171.1	1.02088	0.0298132	0.442068	1103	0.000126362	0.000129	Fis family transcriptional regulator [Leptospira interrogans serovar Manilae]
AKP25894.1	1.02073	0.0295979	0.453709	1595	7.45e-05	7.61e-05	pseudouridylate synthase [Leptospira interrogans serovar Manilae]
AKP27377.1	1.02063	0.0294537	0.402619	1629	0.000298895	0.00030506	hypothetical protein LIMLP_16550 [Leptospira interrogans serovar Manilae]
AKP27959.1	1.02058	0.0293956	0.449849	1628	5.16e-05	5.26e-05	hypothetical protein LIMLP_18080 [Leptospira interrogans serovar Manilae]
AKP25849.1	1.02052	0.029308	0.379646	1131	0.00098393	0.00100412	2-isopropylmalate synthase [Leptospira interrogans serovar Manilae]
AKP27934.1	1.02024	0.0289049	0.413814	503	0.000562541	0.000573925	3-ketoacyl-ACP reductase [Leptospira interrogans serovar Manilae]
AKP25331.1	1.02023	0.0288943	0.40868	1640	0.00307018	0.00313228	peptigoglycan-binding protein LysM [Leptospira interrogans serovar Manilae]
AKP26623.1	1.02002	0.0285979	0.430606	878	0.000739726	0.000754535	P-protein [Leptospira interrogans serovar Manilae]
AKP26450.1	1.01993	0.0284644	0.453301	1951	5.86e-05	5.98e-05	acetyltransferase [Leptospira interrogans serovar Manilae]
AKP26514.1	1.01933	0.0276166	0.41213	25	0.00142746	0.00145505	adenylate cyclase [Leptospira interrogans serovar Manilae]
AKP24965.1	1.01902	0.0271809	0.43193	1750	0.000467743	0.000476639	30S ribosomal protein S1 [Leptospira interrogans serovar Manilae]
AKP25197.1	1.01898	0.0271314	0.414514	4	0.000415618	0.000423508	channel protein TolC [Leptospira interrogans serovar Manilae]
contaminant_KERATIN13	1.01895	0.0270791	0.477868	1	0.000843516	0.000859498
AKP26691.1	1.01883	0.0269088	0.477061	1386	4.92e-05	5.02e-05	pyridoxine 5'-phosphate oxidase [Leptospira interrogans serovar Manilae]
AKP27764.1	1.01877	0.0268352	0.448603	146	0.000609663	0.000621109	HEAT repeat protein [Leptospira interrogans serovar Manilae]
AKP28100.1	1.01877	0.0268311	0.464904	530	0.000224862	0.000229083	diguanylate phosphodiesterase [Leptospira interrogans serovar Manilae]
AKP25408.1	1.01863	0.0266238	0.467896	1957	0.000170099	0.000173267	sulfate transporter [Leptospira interrogans serovar Manilae]
AKP27743.1	1.01858	0.0265577	0.428887	885	0.000656483	0.00066868	hypothetical protein LIMLP_08690 [Leptospira interrogans serovar Manilae]
AKP26708.1	1.01848	0.0264202	0.485962	82	0.00111891	0.00113959	preprotein translocase subunit SecD [Leptospira interrogans serovar Manilae]
AKP24523.1	1.0184	0.0263033	0.360914	985	0.000728425	0.000741828	histidyl-tRNA synthetase [Leptospira interrogans serovar Manilae]
AKP28062.1	1.01779	0.025435	0.464689	1810	0.000276234	0.000281147	glycosyl transferase [Leptospira interrogans serovar Manilae]
AKP25039.1	1.01711	0.0244725	0.431901	2366	0.00155145	0.001578	50S ribosomal protein L5 [Leptospira interrogans serovar Manilae]
AKP27493.1	1.01705	0.0243861	0.370042	669	0.000143431	0.000145876	chloride channel protein [Leptospira interrogans serovar Manilae]
AKP25498.1	1.01684	0.0240913	0.462898	565	7.78e-05	7.92e-05	ornithine carbamoyltransferase [Leptospira interrogans serovar Manilae]
AKP27714.1	1.01637	0.023432	0.449005	2451	0.000194429	0.000197613	RNA-binding protein [Leptospira interrogans serovar Manilae]
AKP26390.1	1.01624	0.0232416	0.413144	375	0.00156664	0.00159208	macrocin-O-methyltransferase [Leptospira interrogans serovar Manilae]
AKP26855.1	1.01624	0.0232405	0.469907	245	0.000171141	0.00017392	hypothetical protein LIMLP_13525 [Leptospira interrogans serovar Manilae]
AKP26312.1	1.01621	0.0232031	0.429194	200	0.000290229	0.000294935	phosphate starvation-inducible protein [Leptospira interrogans serovar Manilae]
AKP25545.1	1.01602	0.0229353	0.380038	2258	0.00346308	0.00351857	ATP F0F1 synthase subunit beta [Leptospira interrogans serovar Manilae]
AKP27854.1	1.01597	0.0228577	0.462957	2164	0.000119405	0.000121312	endoflagellar basal body-associated protein [Leptospira interrogans serovar Manilae]
AKP25318.1	1.01567	0.0224298	0.464266	2502	0.000510369	0.000518365	hypothetical protein LIMLP_04725 [Leptospira interrogans serovar Manilae]
AKP27572.1	1.01557	0.0222871	0.486259	2419	9.59e-05	9.74e-05	hypothetical protein LIMLP_17615 [Leptospira interrogans serovar Manilae]
AKP24788.1	1.01511	0.0216422	0.451474	653	0.000391304	0.000397218	glycerol-3-phosphate dehydrogenase [Leptospira interrogans serovar Manilae]
AKP27916.1	1.01502	0.0215144	0.436459	738	0.000853397	0.000866218	glutamate-1-semialdehyde aminotransferase [Leptospira interrogans serovar Manilae]
AKP28161.1	1.01482	0.0212284	0.47577	340	3.13e-05	3.18e-05	lipoprotein [Leptospira interrogans serovar Manilae]
AKP26505.1	1.01478	0.0211642	0.473233	1193	0.000311447	0.00031605	hypothetical protein LIMLP_11540 [Leptospira interrogans serovar Manilae]
AKP25091.1	1.01468	0.0210314	0.481942	1147	0.000228037	0.000231385	hypothetical protein LIMLP_03440 [Leptospira interrogans serovar Manilae]
AKP25626.1	1.01468	0.0210217	0.404514	156	0.000505116	0.00051253	hypothetical protein LIMLP_06535 [Leptospira interrogans serovar Manilae]
AKP26004.1	1.01451	0.0207881	0.425234	227	0.000596338	0.000604993	Zn-dependent protease [Leptospira interrogans serovar Manilae]
AKP26632.1	1.01442	0.0206517	0.478854	2283	0.000358223	0.000363388	hypothetical protein LIMLP_12270 [Leptospira interrogans serovar Manilae]
AKP26012.1	1.01435	0.0205497	0.426099	1685	0.000363155	0.000368365	alpha/beta hydrolase [Leptospira interrogans serovar Manilae]
AKP26352.1	1.01417	0.0202975	0.469105	181	0.000218	0.000221088	dTDP-4-dehydrorhamnose 3,5-epimerase [Leptospira interrogans serovar Manilae]
AKP28105.1	1.01404	0.0201175	0.449938	1808	0.000495885	0.000502848	aminotransferase [Leptospira interrogans serovar Manilae]
AKP27415.1	1.01389	0.0198952	0.476726	123	9.25e-05	9.38e-05	hypothetical protein LIMLP_16760 [Leptospira interrogans serovar Manilae]
AKP27460.1	1.01373	0.0196695	0.461675	1403	0.000166171	0.000168452	phosphopantetheine adenylyltransferase [Leptospira interrogans serovar Manilae]
AKP25345.1	1.01366	0.0195803	0.331945	256	0.000918596	0.000931148	adenylosuccinate lyase [Leptospira interrogans serovar Manilae]
AKP26379.1	1.01366	0.0195716	0.442786	2017	0.000235866	0.000239087	acylneuraminate cytidylyltransferase [Leptospira interrogans serovar Manilae]
AKP26815.1	1.01295	0.018563	0.442243	1260	0.000493913	0.000500309	cytochrome C [Leptospira interrogans serovar Manilae]
AKP25476.1	1.01274	0.0182644	0.46884	2148	9.61e-05	9.73e-05	alpha/beta hydrolase family protein [Leptospira interrogans serovar Manilae]
AKP28003.1	1.01224	0.017549	0.463997	2420	0.000142933	0.000144682	chemotaxis protein CheD [Leptospira interrogans serovar Manilae]
AKP24797.1	1.01216	0.0174354	0.476738	323	0.000352891	0.000357182	diguanylate cyclase [Leptospira interrogans serovar Manilae]
AKP25373.1	1.01183	0.0169618	0.484239	916	4.17e-05	4.22e-05	Fe-S metabolism protein SufE [Leptospira interrogans serovar Manilae]
AKP27647.1	1.01181	0.0169431	0.484555	2385	9.08e-05	9.19e-05	peptidylprolyl isomerase [Leptospira interrogans serovar Manilae]
AKP24868.1	1.01168	0.0167511	0.471978	748	0.0032888	0.00332721	hypothetical protein LIMLP_02180 [Leptospira interrogans serovar Manilae]
AKP27480.1	1.0116	0.0166371	0.462354	5	9.63e-05	9.74e-05	hypothetical protein LIMLP_17105 [Leptospira interrogans serovar Manilae]
AKP26227.1	1.01153	0.0165399	0.408038	183	0.00150698	0.00152436	D-3-phosphoglycerate dehydrogenase [Leptospira interrogans serovar Manilae]
AKP24945.1	1.01149	0.0164845	0.462686	1451	0.000504022	0.000509814	cell division protein FtsA [Leptospira interrogans serovar Manilae]
AKP26153.1	1.01127	0.0161717	0.458716	69	0.000135187	0.000136711	CDP-diacylglycerol--glycerol-3-phosphate 3-phosphatidyltransferase [Leptospira interrogans serovar Manilae]
AKP24670.1	1.01112	0.0159555	0.484249	1052	5.17e-05	5.23e-05	glycosyl transferase [Leptospira interrogans serovar Manilae]
AKP27360.1	1.01097	0.0157458	0.476365	1399	0.000294779	0.000298014	Crp/Fnr family transcriptional regulator [Leptospira interrogans serovar Manilae]
AKP27971.1	1.0109	0.0156445	0.459387	1458	0.000275957	0.000278966	acyl carrier protein [Leptospira interrogans serovar Manilae]
AKP26742.1	1.01029	0.0147683	0.420535	802	0.00286877	0.00289828	succinyl-CoA ligase [ADP-forming] subunit beta [Leptospira interrogans serovar Manilae]
AKP26518.1	1.00982	0.0140996	0.477739	1996	0.000140782	0.000142165	metal-dependent hydrolase [Leptospira interrogans serovar Manilae]
AKP26982.1	1.00975	0.0139981	0.454614	975	5.86e-05	5.91e-05	hypothetical protein LIMLP_14260 [Leptospira interrogans serovar Manilae]
AKP26633.1	1.00967	0.0138864	0.477963	57	0.000563896	0.00056935	50S ribosomal protein L20 [Leptospira interrogans serovar Manilae]
AKP26305.1	1.00951	0.0136566	0.479506	1112	0.00016197	0.000163511	hypothetical protein LIMLP_10380 [Leptospira interrogans serovar Manilae]
AKP27786.1	1.00935	0.0134252	0.453678	1850	0.00101931	0.00102884	methyltransferase [Leptospira interrogans serovar Manilae]
AKP26887.1	1.00912	0.0131043	0.470218	59	0.000185026	0.000186714	acyl-CoA dehydrogenase [Leptospira interrogans serovar Manilae]
AKP26104.1	1.00873	0.012546	0.424907	247	0.00148585	0.00149883	O-acetylhomoserine aminocarboxypropyltransferase [Leptospira interrogans serovar Manilae]
AKP27981.1	1.00862	0.0123793	0.340885	572	0.000678013	0.000683856	polysaccharide deacetylase [Leptospira interrogans serovar Manilae]
AKP27483.1	1.00847	0.0121701	0.461514	233	0.00175392	0.00176877	DNA gyrase subunit B [Leptospira interrogans serovar Manilae]
AKP26022.1	1.0083	0.0119282	0.478159	396	0.000297524	0.000299994	50S ribosomal protein L28 [Leptospira interrogans serovar Manilae]
AKP25384.1	1.00828	0.0118922	0.39436	1404	0.00152358	0.00153619	tRNA nucleotidyltransferase [Leptospira interrogans serovar Manilae]
AKP25119.1	1.00817	0.0117419	0.484582	976	0.000425179	0.000428654	50S ribosomal protein L27 [Leptospira interrogans serovar Manilae]
AKP26844.1	1.008	0.0114981	0.453906	846	0.000498656	0.000502646	hypothetical protein LIMLP_13465 [Leptospira interrogans serovar Manilae]
AKP27701.1	1.00734	0.0105566	0.487639	1322	0.000200372	0.000201844	ATP synthase subunit C [Leptospira interrogans serovar Manilae]
AKP27087.1	1.00723	0.0103955	0.452336	2321	0.00126024	0.00126936	enoyl-CoA hydratase [Leptospira interrogans serovar Manilae]
AKP26686.1	1.00721	0.0103615	0.479679	32	0.000224279	0.000225895	ABC transporter substrate-binding protein [Leptospira interrogans serovar Manilae]
AKP24503.1	1.00711	0.0102194	0.481669	1851	0.000109877	0.000110658	cytochrome C [Leptospira interrogans serovar Manilae]
AKP24482.1	1.00698	0.0100407	0.481843	537	0.00134818	0.0013576	DNA gyrase subunit A [Leptospira interrogans serovar Manilae]
AKP28191.1	1.0069	0.00991816	0.483413	2116	9.4e-05	9.47e-05	thioesterase [Leptospira interrogans serovar Manilae]
AKP25694.1	1.00639	0.00918606	0.483199	1616	0.000109761	0.000110462	Fe-S oxidoreductase [Leptospira interrogans serovar Manilae]
AKP27409.1	1.00637	0.00915796	0.459621	2114	0.000376481	0.000378879	ornithine acetyltransferase [Leptospira interrogans serovar Manilae]
AKP24954.1	1.00633	0.009104	0.481072	2001	0.000350611	0.00035283	oxidoreductase [Leptospira interrogans serovar Manilae]
AKP25041.1	1.00609	0.00876576	0.472838	2314	0.000687932	0.000692125	30S ribosomal protein S8 [Leptospira interrogans serovar Manilae]
AKP27459.1	1.00608	0.00873802	0.441957	657	0.000902164	0.000907645	argininosuccinate synthase [Leptospira interrogans serovar Manilae]
AKP26538.1	1.00597	0.0085828	0.493753	394	6.22e-05	6.25e-05	transcriptional regulator [Leptospira interrogans serovar Manilae]
AKP26377.1	1.00582	0.00837071	0.482641	1297	0.00022179	0.00022308	aminotransferase DegT [Leptospira interrogans serovar Manilae]
AKP25575.1	1.00532	0.00765374	0.481131	312	0.00156362	0.00157194	hypothetical protein LIMLP_06240 [Leptospira interrogans serovar Manilae]
AKP27042.1	1.00528	0.00759906	0.492121	1587	0.00013353	0.000134235	flagellar motor protein MotB [Leptospira interrogans serovar Manilae]
AKP25131.1	1.00506	0.00727668	0.493521	1022	0.000107753	0.000108298	HD family phosphohydrolase [Leptospira interrogans serovar Manilae]
AKP26877.1	1.00493	0.0070905	0.489409	1431	5.63e-05	5.66e-05	cytochrome C biogenesis protein [Leptospira interrogans serovar Manilae]
AKP27751.1	1.00489	0.00703908	0.495054	2341	4.93e-05	4.95e-05	heme-binding protein [Leptospira interrogans serovar Manilae]
AKP27754.1	1.0039	0.00561961	0.493889	1950	0.000149769	0.000150354	peptidase M48 [Leptospira interrogans serovar Manilae]
AKP27855.1	1.00312	0.0044938	0.492951	1393	0.000233695	0.000234424	tetratricopeptide repeat protein [Leptospira interrogans serovar Manilae]
AKP27567.1	1.00304	0.00437633	0.488433	2026	0.000149588	0.000150043	flagellar assembly protein FliW [Leptospira interrogans serovar Manilae]
AKP25803.1	1.00299	0.00430567	0.490504	332	0.000650824	0.000652769	CTP synthetase [Leptospira interrogans serovar Manilae]
AKP27056.1	1.00293	0.00421561	0.471905	72	0.00122696	0.00123055	pyridoxal phosphate-dependent aminotransferase [Leptospira interrogans serovar Manilae]
AKP28045.1	1.00196	0.00282704	0.484725	1195	0.000834831	0.000836469	serine protease [Leptospira interrogans serovar Manilae]
AKP26332.1	1.00164	0.00235796	0.495432	883	6.3e-05	6.31e-05	glycosyl transferase [Leptospira interrogans serovar Manilae]
AKP26076.1	1.00149	0.00214927	0.489492	2155	0.000367824	0.000368372	cysteine synthase [Leptospira interrogans serovar Manilae]
AKP26148.1	1.00148	0.00213239	0.493829	699	0.000488971	0.000489694	dihydrolipoamide succinyltransferase [Leptospira interrogans serovar Manilae]
AKP27513.1	1.0014	0.00202055	0.4976	336	0.000170427	0.000170665	DNA mismatch repair protein [Leptospira interrogans serovar Manilae]
AKP24615.1	1.00097	0.00139841	0.498248	66	0.000168708	0.000168872	RNA polymerase sigma70 factor [Leptospira interrogans serovar Manilae]
AKP24662.1	1.00088	0.00127454	0.497462	868	0.000304543	0.000304812	amidohydrolase [Leptospira interrogans serovar Manilae]
AKP25435.1	1.00085	0.00122618	0.496673	1791	0.00032074	0.000321013	phosphoribosylformylglycinamidine cyclo-ligase [Leptospira interrogans serovar Manilae]
AKP25525.1	1.00072	0.0010351	0.494252	377	0.00191918	0.00192056	thioredoxin peroxidase [Leptospira interrogans serovar Manilae]
AKP25263.1	-1.00002	-3.40371e-05	0.499943	896	0.000189106	0.000189102	hypothetical protein LIMLP_04385 [Leptospira interrogans serovar Manilae]
AKP27342.1	-1.0001	-0.00015124	0.499335	1748	0.000400138	0.000400096	penicillin acylase [Leptospira interrogans serovar Manilae]
AKP27608.1	-1.00023	-0.000331115	0.499714	950	6.34e-05	6.34e-05	lipoprotein [Leptospira interrogans serovar Manilae]
AKP25447.1	-1.00024	-0.00035018	0.499518	2416	0.000344679	0.000344595	transcriptional regulator [Leptospira interrogans serovar Manilae]
AKP25048.1	-1.00028	-0.000400999	0.498835	2398	0.00130715	0.00130678	adenylate kinase [Leptospira interrogans serovar Manilae]
AKP28029.1	-1.00045	-0.000653103	0.499539	6	4.21e-05	4.2e-05	precorrin-4 C11-methyltransferase [Leptospira interrogans serovar Manilae]
AKP26368.1	-1.00064	-0.000927885	0.495936	241	0.00110721	0.0011065	pyridoxal phosphate-dependent aminotransferase [Leptospira interrogans serovar Manilae]
AKP27747.1	-1.001	-0.00143966	0.498715	1862	7.06e-05	7.05e-05	hypothetical protein LIMLP_08855 [Leptospira interrogans serovar Manilae]
AKP27987.1	-1.00106	-0.00152314	0.492424	1848	0.00261267	0.00260991	adenosylhomocysteinase [Leptospira interrogans serovar Manilae]
AKP25500.1	-1.00112	-0.00160798	0.496668	487	0.000727324	0.000726513	hypothetical protein LIMLP_05805 [Leptospira interrogans serovar Manilae]
AKP27399.1	-1.00124	-0.00179017	0.494262	707	0.000374554	0.00037409	amidophosphoribosyltransferase [Leptospira interrogans serovar Manilae]
AKP26832.1	-1.0019	-0.00273383	0.496672	893	0.000602023	0.000600883	zinc protease [Leptospira interrogans serovar Manilae]
AKP27866.1	-1.00236	-0.00340122	0.496292	1061	0.00017405	0.00017364	lipoprotein [Leptospira interrogans serovar Manilae]
AKP24898.1	-1.00242	-0.0034806	0.486966	884	0.00105141	0.00104887	cAMP-binding protein [Leptospira interrogans serovar Manilae]
AKP26744.1	-1.00244	-0.00351998	0.492623	1657	0.000443285	0.000442205	hypothetical protein LIMLP_12900 [Leptospira interrogans serovar Manilae]
AKP27992.1	-1.00244	-0.00352254	0.494067	2371	0.000342753	0.000341917	diphosphate--fructose-6-phosphate 1-phosphotransferase [Leptospira interrogans serovar Manilae]
AKP26249.1	-1.00252	-0.00362476	0.485879	2259	0.00286448	0.00285729	hypothetical protein LIMLP_10050 [Leptospira interrogans serovar Manilae]
AKP25522.1	-1.00259	-0.00372868	0.490215	980	0.000417281	0.000416204	chemotaxis protein [Leptospira interrogans serovar Manilae]
AKP28067.1	-1.00284	-0.00409635	0.497089	1705	4.18e-05	4.17e-05	membrane protein [Leptospira interrogans serovar Manilae]
AKP27315.1	-1.0029	-0.00418285	0.483075	722	0.00250202	0.00249477	hypothetical protein LIMLP_16195 [Leptospira interrogans serovar Manilae]
AKP27498.1	-1.00296	-0.00426802	0.490926	1965	0.00145151	0.00144722	sulfite reductase [Leptospira interrogans serovar Manilae]
AKP25820.1	-1.00338	-0.00486565	0.491392	962	0.00063906	0.000636909	50S ribosomal protein L19 [Leptospira interrogans serovar Manilae]
AKP24680.1	-1.00368	-0.00530128	0.485297	1842	0.000639529	0.000637184	transcriptional regulator [Leptospira interrogans serovar Manilae]
AKP26395.1	-1.00374	-0.00539044	0.493216	602	0.000102908	0.000102524	sporadic carbohydrate cluster protein, LIC12192 family [Leptospira interrogans serovar Manilae]
AKP27454.1	-1.00376	-0.00541432	0.484106	1644	0.0026573	0.00264734	ACP S-malonyltransferase [Leptospira interrogans serovar Manilae]
AKP26933.1	-1.00409	-0.00589027	0.488396	1944	0.000735281	0.000732285	50S ribosomal protein L11 [Leptospira interrogans serovar Manilae]
AKP27716.1	-1.00422	-0.00607481	0.495643	2477	0.000116177	0.000115689	hypothetical protein LIMLP_07035 [Leptospira interrogans serovar Manilae]
AKP28232.1	-1.00452	-0.00651215	0.491396	14	0.00026515	0.000263956	DNA-binding protein (plasmid) [Leptospira interrogans serovar Manilae]
AKP27527.1	-1.00452	-0.00651304	0.473802	849	0.000586799	0.000584156	acetyl-CoA synthetase [Leptospira interrogans serovar Manilae]
AKP24683.1	-1.00465	-0.00669318	0.49276	193	6.08e-05	6.05e-05	MORN repeat protein [Leptospira interrogans serovar Manilae]
AKP25543.1	-1.00475	-0.00684224	0.42838	2396	0.00365249	0.0036352	ATP F0F1 synthase subunit alpha [Leptospira interrogans serovar Manilae]
AKP27045.1	-1.00508	-0.00731535	0.480632	1190	0.000261997	0.000260672	glycosyl transferase [Leptospira interrogans serovar Manilae]
AKP26806.1	-1.00537	-0.0077215	0.491949	2261	0.000309252	0.000307601	hypothetical protein LIMLP_13250 [Leptospira interrogans serovar Manilae]
AKP25571.1	-1.00571	-0.00822056	0.488888	1245	0.000166165	0.000165221	hypothetical protein LIMLP_06220 [Leptospira interrogans serovar Manilae]
AKP24660.1	-1.00582	-0.00836574	0.478622	250	0.00224341	0.00223044	membrane protein [Leptospira interrogans serovar Manilae]
AKP25645.1	-1.006	-0.00863642	0.490931	1302	4.25e-05	4.22e-05	lipoprotein [Leptospira interrogans serovar Manilae]
AKP27750.1	-1.00604	-0.0086887	0.475943	2158	0.000256678	0.000255137	NADPH-dependent 7-cyano-7-deazaguanine reductase [Leptospira interrogans serovar Manilae]
AKP27417.1	-1.00637	-0.00916519	0.49204	1578	6.08e-05	6.04e-05	acetyl-CoA acetyltransferase [Leptospira interrogans serovar Manilae]
AKP27281.1	-1.00662	-0.00951694	0.474052	1798	0.000375431	0.000372962	HD family phosphohydrolase [Leptospira interrogans serovar Manilae]
AKP27521.1	-1.00679	-0.00976449	0.485037	1743	0.000627946	0.00062371	phosphodiesterase [Leptospira interrogans serovar Manilae]
AKP26561.1	-1.00695	-0.0099911	0.482996	364	0.000392796	0.000390085	histidine kinase [Leptospira interrogans serovar Manilae]
AKP26606.1	-1.00709	-0.0101897	0.494744	2490	0.000263074	0.000261222	alkaline phosphatase [Leptospira interrogans serovar Manilae]
AKP26175.1	-1.00726	-0.010439	0.477112	1144	0.000682589	0.000677668	short-chain dehydrogenase [Leptospira interrogans serovar Manilae]
AKP26448.1	-1.00747	-0.0107384	0.475747	18	0.000281161	0.000279076	peptide-binding protein [Leptospira interrogans serovar Manilae]
AKP25976.1	-1.00751	-0.0107882	0.473861	995	0.000789579	0.000783697	histidine kinase [Leptospira interrogans serovar Manilae]
AKP25031.1	-1.00774	-0.0111255	0.488054	1396	0.000159114	0.000157892	30S ribosomal protein S19 [Leptospira interrogans serovar Manilae]
AKP28136.1	-1.00778	-0.011177	0.46948	33	0.000952177	0.000944829	hypothetical protein LIMLP_19095 [Leptospira interrogans serovar Manilae]
AKP27303.1	-1.0082	-0.0117835	0.460764	167	0.000336476	0.000333739	hypothetical protein LIMLP_16130 [Leptospira interrogans serovar Manilae]
AKP24536.1	-1.00826	-0.0118706	0.49275	1835	0.000709513	0.000703699	serine/threonine protein phosphatase [Leptospira interrogans serovar Manilae]
AKP26918.1	-1.00832	-0.0119581	0.456342	1573	0.00169969	0.00168566	alanyl-tRNA synthetase [Leptospira interrogans serovar Manilae]
AKP26721.1	-1.00888	-0.0127596	0.473143	1270	0.00104919	0.00103995	acyl-CoA dehydrogenase [Leptospira interrogans serovar Manilae]
AKP27293.1	-1.00896	-0.0128699	0.459364	2307	0.00300068	0.00297403	Clp protease ClpX [Leptospira interrogans serovar Manilae]
AKP26672.1	-1.00972	-0.0139585	0.463832	1424	0.000254948	0.000252494	tetratricopeptide repeat protein [Leptospira interrogans serovar Manilae]
AKP25044.1	-1.00974	-0.0139867	0.437283	1625	0.000945761	0.000936636	30S ribosomal protein S5 [Leptospira interrogans serovar Manilae]
AKP24597.1	-1.00986	-0.0141518	0.459005	834	0.00114496	0.00113378	iron dicitrate transport regulator FecR [Leptospira interrogans serovar Manilae]
AKP25055.1	-1.00991	-0.0142235	0.449952	26	0.000686183	0.000679452	50S ribosomal protein L17 [Leptospira interrogans serovar Manilae]
AKP27967.1	-1.00994	-0.0142698	0.489272	1736	2.81e-05	2.78e-05	methyltransferase [Leptospira interrogans serovar Manilae]
AKP26029.1	-1.00994	-0.0142743	0.486447	2320	0.00023635	0.000234023	hypothetical protein LIMLP_08780 [Leptospira interrogans serovar Manilae]
AKP25811.1	-1.01012	-0.0145285	0.475058	2415	0.000294487	0.000291537	Fis family transcriptional regulator [Leptospira interrogans serovar Manilae]
AKP27563.1	-1.01028	-0.0147577	0.4749	1256	0.000214639	0.000212455	potassium transporter Kef [Leptospira interrogans serovar Manilae]
AKP27016.1	-1.01051	-0.0150839	0.475908	836	0.000114394	0.000113204	hypothetical protein LIMLP_14470 [Leptospira interrogans serovar Manilae]
AKP25174.1	-1.0106	-0.0152161	0.468149	1558	0.00013311	0.000131714	enolase [Leptospira interrogans serovar Manilae]
AKP26046.1	-1.01132	-0.0162332	0.452009	1140	0.00189307	0.00187189	helicase [Leptospira interrogans serovar Manilae]
AKP26920.1	-1.01152	-0.0165266	0.457184	645	0.00069772	0.000689773	50S ribosomal protein L13 [Leptospira interrogans serovar Manilae]
AKP27925.1	-1.01184	-0.0169785	0.474603	1312	9.34e-05	9.23e-05	hypothetical protein LIMLP_17900 [Leptospira interrogans serovar Manilae]
AKP24789.1	-1.01192	-0.0170976	0.462213	649	0.000268337	0.000265175	hypothetical protein LIMLP_01725 [Leptospira interrogans serovar Manilae]
AKP25361.1	-1.01204	-0.0172677	0.450877	110	0.000489922	0.000484093	aminotransferase [Leptospira interrogans serovar Manilae]
AKP26438.1	-1.01239	-0.0177658	0.451011	1047	0.000258526	0.000255362	hypothetical protein LIMLP_11135 [Leptospira interrogans serovar Manilae]
AKP25699.1	-1.01262	-0.0180958	0.405389	1293	0.001697	0.00167585	Clp protease ATP-binding protein [Leptospira interrogans serovar Manilae]
AKP24848.1	-1.01266	-0.0181462	0.486618	855	0.00130164	0.00128537	multidrug transporter [Leptospira interrogans serovar Manilae]
AKP26426.1	-1.01274	-0.0182629	0.447973	520	0.000462936	0.000457113	thymidylate synthase [Leptospira interrogans serovar Manilae]
AKP26374.1	-1.01341	-0.0192225	0.456495	1615	0.000439029	0.000433218	UDP-N-acetylglucosamine 2-epimerase [Leptospira interrogans serovar Manilae]
AKP26387.1	-1.01343	-0.0192401	0.428937	2245	0.000640654	0.000632167	erythromycin biosynthesis sensory transduction protein eryC1 [Leptospira interrogans serovar Manilae]
AKP25891.1	-1.01361	-0.0194968	0.475083	412	0.000130815	0.000129059	glucose dehydrogenase [Leptospira interrogans serovar Manilae]
AKP27706.1	-1.01366	-0.0195807	0.446398	2119	0.000674408	0.000665317	peptide chain release factor 3 [Leptospira interrogans serovar Manilae]
AKP26316.1	-1.01372	-0.0196635	0.453563	432	0.000365643	0.000360693	30S ribosomal protein S18 [Leptospira interrogans serovar Manilae]
AKP26637.1	-1.01395	-0.0199838	0.436467	451	0.00033909	0.000334425	carbamoyl phosphate synthase small subunit [Leptospira interrogans serovar Manilae]
AKP26780.1	-1.01398	-0.0200258	0.394188	248	0.000826832	0.000815434	diaminopimelate decarboxylase [Leptospira interrogans serovar Manilae]
AKP25243.1	-1.0141	-0.0201956	0.464597	88	0.000977187	0.000963603	biopolymer transporter [Leptospira interrogans serovar Manilae]
AKP25416.1	-1.01451	-0.0207883	0.445116	65	0.000982134	0.000968084	dihydroxy-acid dehydratase [Leptospira interrogans serovar Manilae]
AKP24709.1	-1.01467	-0.0210159	0.451115	1307	0.000600832	0.000592143	RNA helicase [Leptospira interrogans serovar Manilae]
AKP27970.1	-1.01482	-0.0212308	0.458031	1989	0.000946546	0.000932719	3-ketoacyl-ACP reductase [Leptospira interrogans serovar Manilae]
AKP27830.1	-1.01491	-0.0213585	0.456833	719	0.000317549	0.000312882	glutathione peroxidase [Leptospira interrogans serovar Manilae]
AKP26575.1	-1.01504	-0.0215413	0.390981	2004	0.00143705	0.00141575	hypothetical protein LIMLP_11935 [Leptospira interrogans serovar Manilae]
AKP28255.1	-1.01508	-0.0215873	0.46175	1550	0.000130707	0.000128766	hypothetical protein LIMLP_19590 (plasmid) [Leptospira interrogans serovar Manilae]
AKP27447.1	-1.01509	-0.0216129	0.455144	716	0.000321034	0.00031626	UDP-N-acetylmuramate--alanine ligase [Leptospira interrogans serovar Manilae]
AKP26512.1	-1.01521	-0.0217779	0.463615	2444	0.000632888	0.000623406	hypothetical protein LIMLP_11580 [Leptospira interrogans serovar Manilae]
AKP24969.1	-1.01542	-0.02207	0.457174	2332	0.000521616	0.000513697	hypothetical protein LIMLP_02750 [Leptospira interrogans serovar Manilae]
AKP24540.1	-1.01572	-0.0225026	0.487593	1345	0.00024415	0.000240371	serine/threonine protein phosphatase [Leptospira interrogans serovar Manilae]
AKP24667.1	-1.0158	-0.0226099	0.436804	660	0.000283291	0.000278886	inositol phosphatase [Leptospira interrogans serovar Manilae]
AKP27121.1	-1.01617	-0.0231465	0.392481	76	0.000540052	0.000531456	heat shock protein GrpE [Leptospira interrogans serovar Manilae]
AKP26442.1	-1.01632	-0.0233528	0.462816	1468	0.000339623	0.000334169	pyridoxine 5'-phosphate synthase [Leptospira interrogans serovar Manilae]
AKP26027.1	-1.01659	-0.0237433	0.263048	1945	0.000647353	0.000636786	acetylornithine aminotransferase [Leptospira interrogans serovar Manilae]
AKP27862.1	-1.01685	-0.0241111	0.425295	1254	0.00113879	0.00111992	acyl-CoA dehydrogenase [Leptospira interrogans serovar Manilae]
AKP27109.1	-1.01703	-0.0243656	0.429735	1158	0.001057	0.0010393	ABC transporter ATP-binding protein [Leptospira interrogans serovar Manilae]
AKP25913.1	-1.01772	-0.025338	0.459014	1168	0.000260014	0.000255487	hypothetical protein LIMLP_08135 [Leptospira interrogans serovar Manilae]
AKP27689.1	-1.01799	-0.025725	0.478478	1901	9.12e-05	8.96e-05	iron dicitrate transport regulator FecR [Leptospira interrogans serovar Manilae]
AKP27823.1	-1.01802	-0.0257633	0.337576	1941	0.00108478	0.00106558	channel protein TolC [Leptospira interrogans serovar Manilae]
AKP27953.1	-1.01832	-0.0261867	0.429185	210	0.00217451	0.0021354	molecular chaperone Hsp90 [Leptospira interrogans serovar Manilae]
AKP27687.1	-1.01835	-0.0262311	0.458187	1389	0.000112354	0.00011033	kelch repeat protein [Leptospira interrogans serovar Manilae]
AKP25121.1	-1.01868	-0.0266989	0.445881	311	0.000457765	0.000449372	gamma-glutamyl kinase [Leptospira interrogans serovar Manilae]
AKP25067.1	-1.01885	-0.0269392	0.447277	532	0.000244087	0.000239572	hydrolase [Leptospira interrogans serovar Manilae]
AKP26094.1	-1.01897	-0.0271115	0.41776	2013	0.000399362	0.000391927	argininosuccinate lyase [Leptospira interrogans serovar Manilae]
contaminant_KERATIN14	-1.01898	-0.0271319	0.473707	328	0.000109744	0.000107699
AKP24765.1	-1.01911	-0.027308	0.441718	41	0.000206171	0.000202305	adenosine deaminase [Leptospira interrogans serovar Manilae]
AKP26926.1	-1.01912	-0.0273281	0.3864	586	0.00228847	0.00224553	30S ribosomal protein S7 [Leptospira interrogans serovar Manilae]
AKP27535.1	-1.01969	-0.0281256	0.489687	1365	3.72e-05	3.65e-05	AraC family transcriptional regulator [Leptospira interrogans serovar Manilae]
AKP25600.1	-1.01978	-0.0282627	0.349576	1643	0.000434757	0.000426323	phosphatase [Leptospira interrogans serovar Manilae]
AKP27082.1	-1.01992	-0.0284492	0.394506	1619	0.000804891	0.000789174	homoserine dehydrogenase [Leptospira interrogans serovar Manilae]
AKP25344.1	-1.02017	-0.0288132	0.468286	558	7.46e-05	7.31e-05	hypothetical protein LIMLP_04890 [Leptospira interrogans serovar Manilae]
AKP24983.1	-1.02028	-0.0289718	0.388395	1275	0.00212093	0.00207876	chemotaxis protein [Leptospira interrogans serovar Manilae]
AKP25017.1	-1.02042	-0.0291599	0.435428	219	0.000182063	0.00017842	sulfatase [Leptospira interrogans serovar Manilae]
AKP27030.1	-1.02061	-0.0294288	0.471949	114	5.37e-05	5.26e-05	acetyltransferase [Leptospira interrogans serovar Manilae]
AKP26226.1	-1.02105	-0.0300602	0.444161	2291	8.89e-05	8.71e-05	lipoprotein [Leptospira interrogans serovar Manilae]
AKP28060.1	-1.02112	-0.0301573	0.380428	43	0.000467451	0.000457781	ATP-dependent protease [Leptospira interrogans serovar Manilae]
AKP25288.1	-1.0212	-0.0302624	0.428217	2493	0.000258024	0.000252668	glyoxal reductase [Leptospira interrogans serovar Manilae]
AKP26164.1	-1.02134	-0.0304672	0.467276	255	5.38e-05	5.26e-05	16S rRNA methyltransferase [Leptospira interrogans serovar Manilae]
AKP25661.1	-1.02141	-0.0305584	0.402075	2247	0.000163812	0.000160378	flagellar biosynthesis regulator FlhF [Leptospira interrogans serovar Manilae]
AKP25262.1	-1.02172	-0.0310044	0.410023	454	0.000387764	0.000379519	polyketide cyclase [Leptospira interrogans serovar Manilae]
AKP24628.1	-1.02234	-0.0318771	0.336297	405	0.00137772	0.00134761	fumarate hydratase [Leptospira interrogans serovar Manilae]
AKP25957.1	-1.02282	-0.0325541	0.46594	176	7.01e-05	6.85e-05	hypothetical protein LIMLP_08380 [Leptospira interrogans serovar Manilae]
AKP26706.1	-1.02318	-0.0330584	0.437843	262	0.000215233	0.000210357	riboflavin synthase subunit alpha [Leptospira interrogans serovar Manilae]
AKP27694.1	-1.02323	-0.0331362	0.39896	2412	0.000234164	0.000228847	transcriptional regulator [Leptospira interrogans serovar Manilae]
AKP25405.1	-1.0236	-0.033652	0.455512	1650	0.000143144	0.000139844	cytochrome C peroxidase [Leptospira interrogans serovar Manilae]
AKP25202.1	-1.02428	-0.0346061	0.443868	376	0.000126262	0.000123269	exodeoxyribonuclease V subunit alpha [Leptospira interrogans serovar Manilae]
AKP24755.1	-1.02472	-0.0352342	0.423678	1009	0.00226943	0.00221467	chemotaxis protein [Leptospira interrogans serovar Manilae]
AKP26878.1	-1.02475	-0.0352653	0.473255	1013	5.41e-05	5.28e-05	zinc-ribbon domain protein [Leptospira interrogans serovar Manilae]
AKP25922.1	-1.02532	-0.0360703	0.448075	365	8.08e-05	7.88e-05	hypothetical protein LIMLP_08180 [Leptospira interrogans serovar Manilae]
AKP26811.1	-1.02564	-0.0365181	0.371771	2439	0.00101817	0.000992721	cytochrome C [Leptospira interrogans serovar Manilae]
AKP27270.1	-1.02599	-0.0370219	0.452384	1931	0.000104867	0.00010221	SAM-dependent methyltransferase [Leptospira interrogans serovar Manilae]
AKP27914.1	-1.02637	-0.0375531	0.376396	1153	0.000567122	0.000552551	uroporphyrinogen synthase [Leptospira interrogans serovar Manilae]
AKP26122.1	-1.02681	-0.0381646	0.444497	1554	5e-05	4.87e-05	HIT family hydrolase [Leptospira interrogans serovar Manilae]
AKP25189.1	-1.02727	-0.0388094	0.371682	493	0.00365081	0.00355391	polynucleotide phosphorylase [Leptospira interrogans serovar Manilae]
AKP26504.1	-1.02729	-0.0388386	0.426952	841	0.00062979	0.000613062	3-oxoacyl-ACP synthase [Leptospira interrogans serovar Manilae]
AKP24903.1	-1.02738	-0.0389716	0.437681	1165	5.39e-05	5.25e-05	phosphoribosyl-AMP cyclohydrolase [Leptospira interrogans serovar Manilae]
AKP27634.1	-1.02739	-0.0389896	0.45316	1104	8.65e-05	8.42e-05	dephospho-CoA kinase [Leptospira interrogans serovar Manilae]
AKP26045.1	-1.02764	-0.0393401	0.214748	1797	0.00126439	0.00123037	aspartate aminotransferase [Leptospira interrogans serovar Manilae]
AKP26888.1	-1.02827	-0.0402152	0.385806	1433	0.000411203	0.000399899	hydroxyethylthiazole kinase [Leptospira interrogans serovar Manilae]
AKP25852.1	-1.02843	-0.0404382	0.387952	267	0.000908627	0.000883513	ATP-dependent protease [Leptospira interrogans serovar Manilae]
AKP28018.1	-1.02843	-0.0404386	0.441453	2106	0.000140654	0.000136766	RNA polymerase sigma70 factor [Leptospira interrogans serovar Manilae]
AKP26913.1	-1.02854	-0.0405938	0.184152	1596	0.0011386	0.00110701	peptidase M16 [Leptospira interrogans serovar Manilae]
AKP26315.1	-1.02856	-0.0406204	0.394797	1730	0.000964559	0.00093778	50S ribosomal protein L9 [Leptospira interrogans serovar Manilae]
AKP27962.1	-1.02865	-0.0407527	0.437257	58	0.000565284	0.00054954	DNA-binding protein [Leptospira interrogans serovar Manilae]
AKP25112.1	-1.02881	-0.0409827	0.357231	1108	0.000205415	0.000199661	2-isopropylmalate synthase [Leptospira interrogans serovar Manilae]
AKP25311.1	-1.0293	-0.0416627	0.446322	1832	0.000105496	0.000102493	taurine dioxygenase [Leptospira interrogans serovar Manilae]
AKP25785.1	-1.02938	-0.0417722	0.405948	2090	0.0029499	0.00286571	biotin carboxylase [Leptospira interrogans serovar Manilae]
AKP26421.1	-1.0295	-0.0419394	0.453904	1387	0.000316309	0.000307246	cation transporter [Leptospira interrogans serovar Manilae]
AKP27431.1	-1.02986	-0.0424491	0.4402	351	0.000564184	0.000547826	peptidase [Leptospira interrogans serovar Manilae]
AKP28179.1	-1.03008	-0.0427634	0.412279	159	0.000154553	0.000150039	lipoprotein [Leptospira interrogans serovar Manilae]
AKP27437.1	-1.03042	-0.0432287	0.301135	1955	0.00248987	0.00241637	3-hydroxyacyl-CoA dehydrogenase [Leptospira interrogans serovar Manilae]
AKP27538.1	-1.03043	-0.0432487	0.441654	2288	0.000168472	0.000163497	hypothetical protein LIMLP_17430 [Leptospira interrogans serovar Manilae]
AKP24661.1	-1.03079	-0.0437453	0.400359	1952	0.000122012	0.000118368	23S rRNA pseudouridylate synthase [Leptospira interrogans serovar Manilae]
AKP25763.1	-1.03083	-0.0438097	0.422956	2475	5.97e-05	5.79e-05	ABC transporter ATP-binding protein [Leptospira interrogans serovar Manilae]
AKP25343.1	-1.03106	-0.0441312	0.357611	1553	0.00159065	0.00154273	ABC transporter substrate-binding protein [Leptospira interrogans serovar Manilae]
AKP25682.1	-1.03107	-0.0441479	0.440574	1042	8.42e-05	8.16e-05	peptidase M23 [Leptospira interrogans serovar Manilae]
AKP26845.1	-1.03117	-0.0442875	0.438907	1417	0.00014072	0.000136466	hypothetical protein LIMLP_13470 [Leptospira interrogans serovar Manilae]
AKP26082.1	-1.03125	-0.0443933	0.475621	1492	6.56e-05	6.36e-05	hypothetical protein LIMLP_09070 [Leptospira interrogans serovar Manilae]
AKP28036.1	-1.03145	-0.0446773	0.452302	1445	0.000184933	0.000179294	flavodoxin reductase [Leptospira interrogans serovar Manilae]
AKP25183.1	-1.03173	-0.0450689	0.398395	636	0.000673844	0.000653118	lipoprotein [Leptospira interrogans serovar Manilae]
AKP28192.1	-1.03225	-0.0457986	0.418755	199	0.00011954	0.000115805	hypothetical protein LIMLP_19000 [Leptospira interrogans serovar Manilae]
AKP26624.1	-1.03236	-0.045946	0.364947	502	0.000404315	0.000391641	segregation protein A [Leptospira interrogans serovar Manilae]
AKP27209.1	-1.03253	-0.0461852	0.345176	635	0.00205015	0.00198556	cell division protein FtsH [Leptospira interrogans serovar Manilae]
AKP25540.1	-1.03263	-0.0463208	0.475469	1562	0.000151223	0.000146445	ATP synthase F0F1 subunit A [Leptospira interrogans serovar Manilae]
AKP28012.1	-1.03341	-0.0474075	0.428351	961	0.000103461	0.000100116	hypothetical protein LIMLP_18400 [Leptospira interrogans serovar Manilae]
AKP25333.1	-1.03392	-0.0481253	0.447025	2002	3.78e-05	3.66e-05	queuine tRNA-ribosyltransferase [Leptospira interrogans serovar Manilae]
AKP25739.1	-1.03393	-0.0481324	0.416336	951	0.000489433	0.000473374	lipoprotein [Leptospira interrogans serovar Manilae]
AKP26238.1	-1.03403	-0.0482754	0.424759	2359	0.000912081	0.000882066	succinate dehydrogenase [Leptospira interrogans serovar Manilae]
AKP25574.1	-1.03445	-0.0488575	0.190812	3	0.000642172	0.000620788	hypothetical protein LIMLP_06235 [Leptospira interrogans serovar Manilae]
AKP27557.1	-1.03461	-0.0490887	0.368344	2128	0.000163303	0.00015784	hypoxanthine phosphoribosyltransferase [Leptospira interrogans serovar Manilae]
AKP26265.1	-1.03492	-0.0495136	0.391419	228	0.000408878	0.000395083	histidine kinase [Leptospira interrogans serovar Manilae]
AKP25875.1	-1.03658	-0.0518349	0.399679	2092	0.000377151	0.000363841	biopolymer transporter ExbB [Leptospira interrogans serovar Manilae]
AKP27334.1	-1.03703	-0.0524616	0.461098	1019	0.000134163	0.000129372	glycerophosphodiester phosphodiesterase [Leptospira interrogans serovar Manilae]
AKP28071.1	-1.03712	-0.0525869	0.367467	2034	6.27e-05	6.04e-05	flagellar motor protein MotA [Leptospira interrogans serovar Manilae]
AKP26636.1	-1.03729	-0.0528177	0.276081	2016	0.0016068	0.00154903	threonyl-tRNA synthetase [Leptospira interrogans serovar Manilae]
AKP27406.1	-1.03733	-0.0528772	0.437629	656	0.000128902	0.000124263	hypothetical protein LIMLP_16715 [Leptospira interrogans serovar Manilae]
AKP27662.1	-1.03807	-0.0538974	0.423872	2095	0.000567583	0.00054677	phosphomethylpyrimidine synthase [Leptospira interrogans serovar Manilae]
AKP25793.1	-1.03824	-0.0541389	0.450402	1872	6.02e-05	5.8e-05	chemotaxis protein CheY [Leptospira interrogans serovar Manilae]
AKP27807.1	-1.03844	-0.0544157	0.398189	211	0.000248482	0.000239284	pirin [Leptospira interrogans serovar Manilae]
AKP24805.1	-1.03844	-0.0544182	0.28889	504	0.001281	0.00123358	methionine--tRNA ligase [Leptospira interrogans serovar Manilae]
AKP27869.1	-1.03875	-0.0548539	0.386815	220	0.00032577	0.000313616	lipoprotein [Leptospira interrogans serovar Manilae]
AKP24686.1	-1.0388	-0.054911	0.233642	2443	0.000959488	0.000923654	glutamyl-tRNA amidotransferase [Leptospira interrogans serovar Manilae]
AKP26724.1	-1.03891	-0.0550725	0.434434	1415	7.1e-05	6.84e-05	phosphoglycerate dehydrogenase [Leptospira interrogans serovar Manilae]
AKP27982.1	-1.03899	-0.0551819	0.370544	86	0.000763284	0.00073464	hypothetical protein LIMLP_18235 [Leptospira interrogans serovar Manilae]
AKP26445.1	-1.03919	-0.055465	0.342317	1409	0.00017791	0.0001712	L-aspartate oxidase [Leptospira interrogans serovar Manilae]
AKP27271.1	-1.03927	-0.055568	0.359739	666	0.00062972	0.000605926	isovaleryl-CoA dehydrogenase [Leptospira interrogans serovar Manilae]
AKP24949.1	-1.0394	-0.0557545	0.414742	379	6.57e-05	6.32e-05	hypothetical protein LIMLP_02620 [Leptospira interrogans serovar Manilae]
AKP27252.1	-1.03979	-0.0562881	0.309062	1681	0.000273811	0.000263333	RNA polymerase sigma70 [Leptospira interrogans serovar Manilae]
AKP27663.1	-1.03988	-0.0564203	0.448623	1898	0.000702664	0.000675715	hypothetical protein LIMLP_04280 [Leptospira interrogans serovar Manilae]
AKP27746.1	-1.04009	-0.0567016	0.420261	1987	0.000128961	0.000123991	biotin synthase [Leptospira interrogans serovar Manilae]
AKP25028.1	-1.04011	-0.0567402	0.109925	98	0.00175403	0.00168639	50S ribosomal protein L4 [Leptospira interrogans serovar Manilae]
AKP24842.1	-1.04183	-0.0591255	0.426047	1845	0.000106537	0.000102259	pirin [Leptospira interrogans serovar Manilae]
AKP27884.1	-1.0421	-0.0594956	0.243433	2495	0.000589264	0.000565457	glycine cleavage system protein T [Leptospira interrogans serovar Manilae]
AKP26251.1	-1.04212	-0.0595222	0.353125	1978	0.000668549	0.000641527	protein disaggregation chaperone [Leptospira interrogans serovar Manilae]
AKP28098.1	-1.04221	-0.0596526	0.192548	425	0.00152533	0.00146355	cysteine protease [Leptospira interrogans serovar Manilae]
AKP26329.1	-1.04225	-0.0596997	0.386413	1436	0.000331597	0.000318155	dTDP-4-dehydrorhamnose 3,5-epimerase [Leptospira interrogans serovar Manilae]
AKP26898.1	-1.04241	-0.0599251	0.197534	828	0.00532144	0.00510493	transcription elongation factor GreA/GreB, N-terminal domain protein [Leptospira interrogans serovar Manilae]
AKP25155.1	-1.04342	-0.0613168	0.367544	1909	0.00160526	0.00153846	acyl dehydratase [Leptospira interrogans serovar Manilae]
AKP26976.1	-1.04356	-0.0615138	0.123491	1202	0.00144128	0.00138112	3-ketoacyl-ACP reductase [Leptospira interrogans serovar Manilae]
AKP28101.1	-1.04374	-0.0617564	0.432941	0	0.00020061	0.000192204	nucleotide glucose-1-phosphate uridylyl transferase [Leptospira interrogans serovar Manilae]
AKP24717.1	-1.04402	-0.0621545	0.33621	1300	0.00124523	0.00119272	phenylalanyl-tRNA synthetase subunit beta [Leptospira interrogans serovar Manilae]
AKP26576.1	-1.04509	-0.0636252	0.438183	1646	0.000344792	0.000329917	lipoprotein [Leptospira interrogans serovar Manilae]
AKP27954.1	-1.04541	-0.0640674	0.379807	2370	0.000145447	0.00013913	hypothetical protein LIMLP_18050 [Leptospira interrogans serovar Manilae]
AKP24984.1	-1.04565	-0.064394	0.090118	1597	0.00431516	0.00412679	chemotaxis protein [Leptospira interrogans serovar Manilae]
AKP26735.1	-1.04567	-0.064425	0.260157	1198	0.00109234	0.00104463	adenylosuccinate synthetase [Leptospira interrogans serovar Manilae]
AKP25385.1	-1.04573	-0.0645092	0.367461	2430	0.000456047	0.000436104	single-stranded DNA-binding protein [Leptospira interrogans serovar Manilae]
AKP27482.1	-1.04587	-0.0646988	0.00749711	949	0.00186859	0.00178664	DNA gyrase subunit A [Leptospira interrogans serovar Manilae]
AKP24808.1	-1.04637	-0.0653971	0.403361	401	4.05e-05	3.87e-05	hypothetical protein LIMLP_01830 [Leptospira interrogans serovar Manilae]
AKP25061.1	-1.04653	-0.0656147	0.242375	1805	0.00120353	0.00115002	L,L-diaminopimelate aminotransferase [Leptospira interrogans serovar Manilae]
AKP25451.1	-1.04688	-0.0660994	0.328943	384	0.00066894	0.000638983	ribonuclease D [Leptospira interrogans serovar Manilae]
AKP27407.1	-1.04695	-0.066186	0.441817	2471	0.000140732	0.000134421	XRE family transcriptional regulator [Leptospira interrogans serovar Manilae]
AKP27584.1	-1.04748	-0.0669161	0.315629	856	0.00055965	0.000534285	DNA polymerase III subunits gamma and tau [Leptospira interrogans serovar Manilae]
AKP26965.1	-1.0475	-0.0669524	0.373263	552	0.000297573	0.000284079	thiol oxidoreductase [Leptospira interrogans serovar Manilae]
AKP27800.1	-1.04763	-0.0671302	0.426764	1673	7.43e-05	7.1e-05	phosphoribosylaminoimidazole carboxylase [Leptospira interrogans serovar Manilae]
AKP24897.1	-1.04766	-0.067168	0.345705	1928	0.000170919	0.000163144	hypothetical protein LIMLP_02330 [Leptospira interrogans serovar Manilae]
AKP26719.1	-1.04793	-0.0675405	0.437963	797	7.1e-05	6.78e-05	hypothetical protein LIMLP_12745 [Leptospira interrogans serovar Manilae]
AKP27659.1	-1.04803	-0.0676745	0.298343	64	0.00332628	0.00317385	translation initiation factor IF-2 [Leptospira interrogans serovar Manilae]
AKP26137.1	-1.04808	-0.0677503	0.440511	496	0.000185163	0.000176668	hypothetical protein LIMLP_09380 [Leptospira interrogans serovar Manilae]
AKP28126.1	-1.0481	-0.0677777	0.312017	244	0.000717513	0.000684584	acireductone dioxygenase [Leptospira interrogans serovar Manilae]
AKP27312.1	-1.04827	-0.0680143	0.372992	2449	0.000185072	0.00017655	ribose 5-phosphate isomerase [Leptospira interrogans serovar Manilae]
AKP25356.1	-1.0483	-0.068046	0.402556	2012	0.000379878	0.000362377	biopolymer transporter TolR [Leptospira interrogans serovar Manilae]
AKP26299.1	-1.04832	-0.0680857	0.313234	103	0.00113392	0.00108165	triosephosphate isomerase [Leptospira interrogans serovar Manilae]
AKP25847.1	-1.04862	-0.0684956	0.175882	1127	0.000723077	0.000689549	hypothetical protein LIMLP_07775 [Leptospira interrogans serovar Manilae]
AKP24696.1	-1.04863	-0.0685028	0.231057	237	0.0034888	0.00332702	isocitrate dehydrogenase [Leptospira interrogans serovar Manilae]
AKP26188.1	-1.04898	-0.0689919	0.337823	1429	0.00219026	0.00208799	preprotein translocase subunit SecA [Leptospira interrogans serovar Manilae]
AKP25150.1	-1.04901	-0.0690319	0.295024	1135	0.000182265	0.000173749	NADH-quinone oxidoreductase subunit E [Leptospira interrogans serovar Manilae]
AKP26325.1	-1.04907	-0.0691053	0.40493	1484	5.91e-05	5.64e-05	glycosyl transferase [Leptospira interrogans serovar Manilae]
AKP27430.1	-1.0492	-0.0692867	0.447223	206	6.32e-05	6.03e-05	LuxR family transcriptional regulator [Leptospira interrogans serovar Manilae]
AKP25157.1	-1.04925	-0.069365	0.345045	1248	0.000509767	0.000485837	methylase [Leptospira interrogans serovar Manilae]
AKP25691.1	-1.04952	-0.0697249	0.179056	1807	0.00131117	0.00124931	acetolactate synthase catalytic subunit [Leptospira interrogans serovar Manilae]
AKP26287.1	-1.04954	-0.0697551	0.46157	395	0.000102126	9.73e-05	aspartate decarboxylase [Leptospira interrogans serovar Manilae]
AKP25689.1	-1.04979	-0.0700972	0.484118	7	8.73e-05	8.32e-05	chemotaxis protein [Leptospira interrogans serovar Manilae]
AKP25094.1	-1.04981	-0.070132	0.414382	1259	0.000121504	0.000115739	DNA methyltransferase [Leptospira interrogans serovar Manilae]
AKP28163.1	-1.04982	-0.0701477	0.204807	789	0.00117079	0.00111523	pyruvate kinase [Leptospira interrogans serovar Manilae]
AKP26635.1	-1.04997	-0.0703478	0.291973	1289	0.000862133	0.000821103	translation initiation factor IF-3 [Leptospira interrogans serovar Manilae]
AKP27195.1	-1.05005	-0.0704581	0.197584	386	0.00136171	0.00129681	glucosamine-fructose-6-phosphate aminotransferase [Leptospira interrogans serovar Manilae]
AKP27758.1	-1.0501	-0.0705243	0.420643	992	7.7e-05	7.34e-05	transcriptional regulator [Leptospira interrogans serovar Manilae]
AKP26464.1	-1.05017	-0.0706218	0.41433	1864	0.000105142	0.000100119	plastocyanin [Leptospira interrogans serovar Manilae]
AKP24577.1	-1.05023	-0.0707025	0.393038	993	0.000165591	0.000157671	hypothetical protein LIMLP_00545 [Leptospira interrogans serovar Manilae]
AKP25866.1	-1.05023	-0.0707098	0.176583	1618	0.00135632	0.00129145	ribosome-binding ATPase YchF [Leptospira interrogans serovar Manilae]
AKP27739.1	-1.05039	-0.0709186	0.408843	920	9.86e-05	9.38e-05	hypothetical protein LIMLP_08390 [Leptospira interrogans serovar Manilae]
AKP25051.1	-1.05055	-0.0711448	0.327795	1326	0.000906447	0.000862831	30S ribosomal protein S13 [Leptospira interrogans serovar Manilae]
AKP25867.1	-1.05091	-0.071633	0.395928	344	8.01e-05	7.62e-05	adenine glycosylase [Leptospira interrogans serovar Manilae]
AKP27490.1	-1.05093	-0.0716727	0.388337	354	7.48e-05	7.11e-05	von Willebrand factor type A domain protein [Leptospira interrogans serovar Manilae]
AKP24834.1	-1.05106	-0.0718494	0.412412	333	0.000233522	0.000222177	chemotaxis protein CheY [Leptospira interrogans serovar Manilae]
AKP26713.1	-1.05124	-0.0720961	0.290864	501	0.000257346	0.000244802	ribosomal protein S12 methylthiotransferase RimO [Leptospira interrogans serovar Manilae]
AKP25078.1	-1.05131	-0.0721944	0.445602	1843	0.00356198	0.00338812	cell division protein [Leptospira interrogans serovar Manilae]
AKP27066.1	-1.05132	-0.0722012	0.432064	2152	0.000149229	0.000141945	2-dehydropantoate 2-reductase [Leptospira interrogans serovar Manilae]
AKP25043.1	-1.05159	-0.0725747	0.43917	1053	0.00018625	0.000177113	50S ribosomal protein L18 [Leptospira interrogans serovar Manilae]
AKP27356.1	-1.0518	-0.0728626	0.375097	2380	0.00541952	0.00515261	elongation factor G [Leptospira interrogans serovar Manilae]
AKP26434.1	-1.05261	-0.0739683	0.392073	1310	0.000257632	0.000244756	chemotaxis protein CheW [Leptospira interrogans serovar Manilae]
AKP24481.1	-1.05279	-0.0742151	0.167116	715	0.00130402	0.00123864	DNA gyrase subunit B [Leptospira interrogans serovar Manilae]
AKP27376.1	-1.05296	-0.0744558	0.295874	1265	0.000561916	0.000533652	hypothetical protein LIMLP_16540 [Leptospira interrogans serovar Manilae]
AKP26568.1	-1.0531	-0.0746444	0.408139	423	7.49e-05	7.11e-05	protein kinase [Leptospira interrogans serovar Manilae]
AKP25780.1	-1.0532	-0.0747766	0.419114	436	4.44e-05	4.22e-05	hypothetical protein LIMLP_07375 [Leptospira interrogans serovar Manilae]
AKP27194.1	-1.05363	-0.0753669	0.270357	1257	0.00115671	0.00109783	phosphomannomutase [Leptospira interrogans serovar Manilae]
AKP24980.1	-1.05384	-0.0756502	0.10989	847	0.00174314	0.00165409	citrate synthase [Leptospira interrogans serovar Manilae]
AKP24831.1	-1.05398	-0.0758415	0.464405	1799	0.000198278	0.000188124	acriflavin resistance protein [Leptospira interrogans serovar Manilae]
AKP27258.1	-1.05429	-0.0762717	0.34837	1974	0.000255489	0.000242333	GyrI-like small molecule binding domain protein [Leptospira interrogans serovar Manilae]
AKP27574.1	-1.05447	-0.0765115	0.425489	1066	8.16e-05	7.74e-05	hypothetical protein LIMLP_17625 [Leptospira interrogans serovar Manilae]
AKP25354.1	-1.05473	-0.076878	0.285935	1094	0.000554526	0.00052575	hypothetical protein LIMLP_04955 [Leptospira interrogans serovar Manilae]
AKP24939.1	-1.05483	-0.0770054	0.335594	2487	0.000119377	0.000113172	NAD/FAD-binding protein [Leptospira interrogans serovar Manilae]
AKP26382.1	-1.05487	-0.0770664	0.406051	1907	0.00022494	0.000213239	WxcM-like protein [Leptospira interrogans serovar Manilae]
AKP26360.1	-1.05491	-0.0771138	0.135637	427	0.000737758	0.000699359	3-deoxy-manno-octulosonate cytidylyltransferase [Leptospira interrogans serovar Manilae]
AKP25733.1	-1.05523	-0.0775593	0.216885	1683	0.00103427	0.000980139	glutamyl-tRNA amidotransferase [Leptospira interrogans serovar Manilae]
AKP25022.1	-1.05529	-0.0776455	0.37822	339	0.000177607	0.000168301	peroxiredoxin [Leptospira interrogans serovar Manilae]
AKP28142.1	-1.05579	-0.0783198	0.281761	2130	0.000869016	0.000823097	histidine kinase [Leptospira interrogans serovar Manilae]
AKP26619.1	-1.05588	-0.078448	0.313204	2129	0.00362046	0.00342885	30S ribosomal protein S1 [Leptospira interrogans serovar Manilae]
AKP26963.1	-1.05601	-0.0786303	0.412035	428	0.000119677	0.000113329	ligand-gated channel protein [Leptospira interrogans serovar Manilae]
AKP26485.1	-1.0567	-0.0795649	0.305197	555	0.00107933	0.00102141	peptidase S41 [Leptospira interrogans serovar Manilae]
AKP26469.1	-1.05689	-0.0798204	0.458199	1847	0.00032905	0.000311339	potassium transporter [Leptospira interrogans serovar Manilae]
AKP25381.1	-1.05715	-0.08018	0.415357	654	5.83e-05	5.52e-05	methyltransferase [Leptospira interrogans serovar Manilae]
AKP26217.1	-1.0574	-0.0805186	0.282028	549	0.00289211	0.00273512	transcriptional regulator [Leptospira interrogans serovar Manilae]
AKP25530.1	-1.05862	-0.0821845	0.0539754	1444	0.000640587	0.000605115	hypothetical protein LIMLP_05980 [Leptospira interrogans serovar Manilae]
AKP25046.1	-1.05893	-0.082601	0.282712	1645	0.00134176	0.00126709	50S ribosomal protein L15 [Leptospira interrogans serovar Manilae]
AKP27094.1	-1.05922	-0.0829988	0.381752	686	7.51e-05	7.09e-05	hypothetical protein LIMLP_14955 [Leptospira interrogans serovar Manilae]
AKP27463.1	-1.05995	-0.0840021	0.197463	195	0.00127376	0.00120171	isocitrate dehydrogenase [Leptospira interrogans serovar Manilae]
AKP26702.1	-1.06056	-0.0848204	0.421448	485	0.000100519	9.48e-05	hypothetical protein LIMLP_12655 [Leptospira interrogans serovar Manilae]
AKP24682.1	-1.06078	-0.0851317	0.207174	8	0.00392634	0.00370135	phosphoenolpyruvate carboxykinase [Leptospira interrogans serovar Manilae]
AKP25713.1	-1.06084	-0.0852124	0.341442	1005	0.000289935	0.000273306	ABC transporter ATP-binding protein [Leptospira interrogans serovar Manilae]
AKP26645.1	-1.06103	-0.0854722	0.192476	21	0.00251874	0.00237385	2-oxoglutarate dehydrogenase [Leptospira interrogans serovar Manilae]
AKP27843.1	-1.06109	-0.0855446	0.197003	536	0.000491543	0.000463244	FAD-linked oxidase [Leptospira interrogans serovar Manilae]
AKP27010.1	-1.0612	-0.0856977	0.337859	1546	0.000326888	0.000308036	polyketide cyclase [Leptospira interrogans serovar Manilae]
AKP27705.1	-1.06122	-0.0857279	0.429694	2021	4.48e-05	4.22e-05	acetyl-CoA carboxylase [Leptospira interrogans serovar Manilae]
AKP25766.1	-1.06146	-0.0860513	0.298866	551	0.00068311	0.000643556	chromosome segregation protein SMC [Leptospira interrogans serovar Manilae]
AKP25307.1	-1.0615	-0.0860989	0.0248303	1337	0.00135151	0.00127322	acetyl-CoA acetyltransferase [Leptospira interrogans serovar Manilae]
AKP26812.1	-1.06151	-0.0861184	0.224304	1038	0.000812534	0.000765451	hypothetical protein LIMLP_13295 [Leptospira interrogans serovar Manilae]
AKP26378.1	-1.06162	-0.0862659	0.333025	314	0.000345886	0.00032581	NAD-dependent dehydratase [Leptospira interrogans serovar Manilae]
AKP25969.1	-1.06173	-0.0864148	0.258182	1824	0.00224082	0.00211054	RNA polymerase sigma factor RpoD [Leptospira interrogans serovar Manilae]
AKP26228.1	-1.06203	-0.0868232	0.456082	1100	0.000136799	0.000128809	hypothetical protein LIMLP_09940 [Leptospira interrogans serovar Manilae]
AKP27272.1	-1.06224	-0.0871061	0.31026	2275	8.11e-05	7.64e-05	hypothetical protein LIMLP_15955 [Leptospira interrogans serovar Manilae]
AKP27181.1	-1.06226	-0.0871392	0.344001	1476	0.000114624	0.000107906	glyoxalase [Leptospira interrogans serovar Manilae]
AKP26133.1	-1.06227	-0.0871543	0.304611	2131	0.00468419	0.00440959	lipoprotein [Leptospira interrogans serovar Manilae]
AKP26197.1	-1.06233	-0.0872363	0.141151	1777	0.00141475	0.00133173	enolase [Leptospira interrogans serovar Manilae]
AKP27903.1	-1.0625	-0.087457	0.386364	877	5.03e-05	4.74e-05	hypothetical protein LIMLP_17515 [Leptospira interrogans serovar Manilae]
AKP27530.1	-1.06275	-0.0877974	0.428378	1663	3.76e-05	3.54e-05	oxidoreductase [Leptospira interrogans serovar Manilae]
AKP24569.1	-1.06289	-0.0879887	0.209881	2239	0.00334221	0.00314446	long-chain fatty acid--CoA ligase [Leptospira interrogans serovar Manilae]
AKP27413.1	-1.06323	-0.0884582	0.285293	1130	3.33e-05	3.13e-05	hypothetical protein LIMLP_16750 [Leptospira interrogans serovar Manilae]
AKP27064.1	-1.06332	-0.0885756	0.368734	225	0.000142667	0.000134172	tetratricopeptide repeat protein [Leptospira interrogans serovar Manilae]
AKP25402.1	-1.06335	-0.0886212	0.37344	1914	0.000114959	0.000108109	RNA methyltransferase [Leptospira interrogans serovar Manilae]
AKP26687.1	-1.06345	-0.0887494	0.36274	488	0.000457802	0.000430488	acetoacetyl-CoA synthetase [Leptospira interrogans serovar Manilae]
AKP25831.1	-1.06351	-0.0888352	0.178394	447	0.000853087	0.000802142	general secretion pathway protein GspE [Leptospira interrogans serovar Manilae]
AKP24580.1	-1.0637	-0.0890893	0.395377	521	0.000246058	0.000231323	NUDIX hydrolase [Leptospira interrogans serovar Manilae]
AKP25151.1	-1.06402	-0.0895212	0.0855666	2426	0.00045379	0.000426488	NADH dehydrogenase [Leptospira interrogans serovar Manilae]
AKP24869.1	-1.06443	-0.0900786	0.226221	1181	0.00017099	0.000160641	flagellar assembly protein FlaA [Leptospira interrogans serovar Manilae]
AKP26123.1	-1.06501	-0.0908716	0.349182	563	8.41e-05	7.9e-05	ABC transporter substrate-binding protein [Leptospira interrogans serovar Manilae]
AKP26667.1	-1.06508	-0.0909672	0.227001	618	8.32e-05	7.82e-05	serine/threonine protein phosphatase [Leptospira interrogans serovar Manilae]
AKP26388.1	-1.06551	-0.0915398	0.0453185	2110	0.00267098	0.00250677	SAM-dependent methyltransferase [Leptospira interrogans serovar Manilae]
AKP26889.1	-1.06569	-0.0917856	0.276804	1981	0.000140351	0.0001317	enoyl-CoA hydratase [Leptospira interrogans serovar Manilae]
AKP26263.1	-1.06574	-0.0918577	0.393005	1278	8.4e-05	7.88e-05	rRNA methyltransferase [Leptospira interrogans serovar Manilae]
AKP27597.1	-1.06589	-0.0920629	0.386829	350	0.000253094	0.000237448	plasmid stablization protein ParB [Leptospira interrogans serovar Manilae]
AKP27847.1	-1.06595	-0.0921397	0.43604	1187	9.4e-05	8.82e-05	ABC transporter ATP-binding protein [Leptospira interrogans serovar Manilae]
AKP26314.1	-1.06601	-0.0922199	0.286536	2222	0.000353226	0.000331354	DNA helicase [Leptospira interrogans serovar Manilae]
AKP24981.1	-1.06683	-0.0933297	0.385782	1653	9.85e-05	9.24e-05	spore coat biosynthesis protein F [Leptospira interrogans serovar Manilae]
AKP26795.1	-1.06691	-0.0934393	0.179163	720	0.00264515	0.00247926	transcription termination factor Rho [Leptospira interrogans serovar Manilae]
AKP25790.1	-1.067	-0.0935565	0.377898	2435	0.000198678	0.000186203	chemotaxis protein [Leptospira interrogans serovar Manilae]
AKP24552.1	-1.06769	-0.0944873	0.379842	2176	0.000278588	0.000260927	acyl-phosphate glycerol 3-phosphate acyltransferase [Leptospira interrogans serovar Manilae]
AKP25695.1	-1.06783	-0.0946878	0.291371	374	0.00138614	0.00129808	beta-glucosidase [Leptospira interrogans serovar Manilae]
AKP27998.1	-1.06805	-0.0949791	0.243864	1051	0.000881939	0.000825747	hypothetical protein LIMLP_18325 [Leptospira interrogans serovar Manilae]
AKP25181.1	-1.06854	-0.0956407	0.407436	2427	8.18e-05	7.66e-05	hypothetical protein LIMLP_03925 [Leptospira interrogans serovar Manilae]
contaminant_KERATIN02	-1.06913	-0.0964399	0.425254	1007	0.000743363	0.000695296
AKP26941.1	-1.06921	-0.0965442	0.318867	1838	0.000390869	0.000365568	bifunctional translation initiation inhibitor [Leptospira interrogans serovar Manilae]
AKP27012.1	-1.06937	-0.0967572	0.319469	1342	7.03e-05	6.57e-05	hypothetical protein LIMLP_14450 [Leptospira interrogans serovar Manilae]
AKP26931.1	-1.0698	-0.0973363	0.219487	2450	0.00164899	0.00154141	50S ribosomal protein L10 [Leptospira interrogans serovar Manilae]
AKP26160.1	-1.0699	-0.0974796	0.382965	316	0.000253463	0.000236903	glycosyl transferase [Leptospira interrogans serovar Manilae]
AKP27314.1	-1.06995	-0.0975396	0.133403	584	0.00104199	0.00097387	MFS transporter [Leptospira interrogans serovar Manilae]
AKP25200.1	-1.07025	-0.0979517	0.424709	444	7.87e-05	7.36e-05	exodeoxyribonuclease V subunit gamma [Leptospira interrogans serovar Manilae]
AKP25425.1	-1.07061	-0.0984318	0.246763	554	0.000399838	0.000373467	serine protease [Leptospira interrogans serovar Manilae]
contaminant_KERATIN08	-1.07067	-0.098513	0.347304	1574	0.00020269	0.000189312
AKP24513.1	-1.07085	-0.0987619	0.29251	2146	0.000245391	0.000229155	3-dehydroquinate dehydratase [Leptospira interrogans serovar Manilae]
AKP25779.1	-1.07133	-0.0993993	0.0954839	322	0.000326973	0.000305204	peptide deformylase [Leptospira interrogans serovar Manilae]
AKP27450.1	-1.07135	-0.0994265	0.214987	373	0.00206718	0.00192952	membrane protein [Leptospira interrogans serovar Manilae]
AKP26121.1	-1.07151	-0.0996406	0.419966	30	7.17e-05	6.69e-05	16S rRNA methyltransferase [Leptospira interrogans serovar Manilae]
AKP25185.1	-1.07161	-0.0997839	0.0236053	1031	0.00282786	0.00263889	transcription elongation factor NusA [Leptospira interrogans serovar Manilae]
AKP27853.1	-1.07271	-0.101267	0.130858	957	0.000259354	0.000241774	cysteine desulfurase [Leptospira interrogans serovar Manilae]
AKP24590.1	-1.07301	-0.101657	0.306936	2423	0.000632985	0.000589918	hypothetical protein LIMLP_00620 [Leptospira interrogans serovar Manilae]
AKP25967.1	-1.07301	-0.101666	0.258117	1559	0.000751198	0.000700083	glycerol-3-phosphate dehydrogenase [Leptospira interrogans serovar Manilae]
AKP25647.1	-1.0732	-0.101925	0.419299	1367	8.95e-05	8.34e-05	hypothetical protein LIMLP_06650 [Leptospira interrogans serovar Manilae]
AKP25514.1	-1.07334	-0.102102	0.278344	2489	0.000547884	0.00051045	thioesterase [Leptospira interrogans serovar Manilae]
AKP27742.1	-1.07368	-0.102569	0.186749	2330	0.000491179	0.000457471	peptidase C69 [Leptospira interrogans serovar Manilae]
AKP27718.1	-1.07384	-0.102785	0.197658	343	0.00140473	0.00130813	hypothetical protein LIMLP_07250 [Leptospira interrogans serovar Manilae]
AKP24502.1	-1.07392	-0.10288	0.428274	272	0.000972718	0.000905768	hypothetical protein LIMLP_00145 [Leptospira interrogans serovar Manilae]
AKP25726.1	-1.07407	-0.103093	0.305371	13	0.000174841	0.000162783	pantoate--beta-alanine ligase [Leptospira interrogans serovar Manilae]
AKP28110.1	-1.07423	-0.103298	0.214194	2	0.00117416	0.00109302	methylmalonyl-CoA mutase [Leptospira interrogans serovar Manilae]
AKP28034.1	-1.07486	-0.104153	0.407043	1954	9.36e-05	8.71e-05	precorrin-8X methylmutase [Leptospira interrogans serovar Manilae]
AKP25161.1	-1.07508	-0.104437	0.349297	940	0.000118811	0.000110514	hypothetical protein LIMLP_03800 [Leptospira interrogans serovar Manilae]
AKP26437.1	-1.0752	-0.1046	0.259641	513	0.000365226	0.000339683	mannose-1-phosphate guanylyltransferase [Leptospira interrogans serovar Manilae]
AKP27479.1	-1.0753	-0.104736	0.174275	1895	0.00148389	0.00137998	glutamyl-tRNA synthetase [Leptospira interrogans serovar Manilae]
AKP25837.1	-1.07545	-0.104939	0.228625	1611	0.000523919	0.000487163	actin [Leptospira interrogans serovar Manilae]
AKP27009.1	-1.07573	-0.105312	0.386525	398	0.000226336	0.000210403	ATPase [Leptospira interrogans serovar Manilae]
AKP28146.1	-1.07575	-0.105349	0.0377727	49	0.00153686	0.00142864	membrane protein [Leptospira interrogans serovar Manilae]
AKP25025.1	-1.07582	-0.105435	0.0800447	892	0.0116719	0.0108493	elongation factor Tu [Leptospira interrogans serovar Manilae]
AKP26202.1	-1.07617	-0.105907	0.280187	1917	5.95e-05	5.53e-05	hypothetical protein LIMLP_09770 [Leptospira interrogans serovar Manilae]
AKP25644.1	-1.07674	-0.106672	0.211988	22	0.00171247	0.00159042	acyl dehydratase [Leptospira interrogans serovar Manilae]
AKP26594.1	-1.07675	-0.106681	0.338731	1837	0.000544042	0.000505264	ATPase [Leptospira interrogans serovar Manilae]
AKP27373.1	-1.07731	-0.107434	0.337385	413	0.000173136	0.000160711	DNA repair protein Rad50 [Leptospira interrogans serovar Manilae]
AKP24487.1	-1.07746	-0.107634	0.257869	638	0.00198252	0.00183999	lipoprotein [Leptospira interrogans serovar Manilae]
AKP26831.1	-1.07757	-0.107782	0.181632	402	0.0011576	0.00107427	prolyl-tRNA synthetase [Leptospira interrogans serovar Manilae]
AKP25152.1	-1.07758	-0.107794	0.142167	2233	0.000495619	0.000459938	NADH dehydrogenase [Leptospira interrogans serovar Manilae]
AKP26928.1	-1.07795	-0.108289	0.197658	1566	0.0103771	0.00962669	DNA-directed RNA polymerase subunit beta' [Leptospira interrogans serovar Manilae]
AKP26430.1	-1.0786	-0.109159	0.371544	1196	0.000501966	0.000465387	histidine kinase [Leptospira interrogans serovar Manilae]
AKP25749.1	-1.07864	-0.109213	0.361296	1746	6.81e-05	6.31e-05	anti-sigma factor antagonist [Leptospira interrogans serovar Manilae]
AKP25120.1	-1.07877	-0.109382	0.102344	826	0.000263827	0.000244564	GTPase ObgE [Leptospira interrogans serovar Manilae]
AKP26026.1	-1.07902	-0.109728	0.113029	2030	0.000891049	0.000825791	phosphomannomutase [Leptospira interrogans serovar Manilae]
AKP28075.1	-1.07912	-0.109853	0.21185	1162	0.000835096	0.000773868	molecular chaperone DnaK [Leptospira interrogans serovar Manilae]
AKP27267.1	-1.07948	-0.110333	0.408963	1762	6.32e-05	5.86e-05	hypothetical protein LIMLP_15930 [Leptospira interrogans serovar Manilae]
AKP27883.1	-1.07956	-0.110439	0.34014	637	0.000261091	0.00024185	glucanase [Leptospira interrogans serovar Manilae]
AKP25710.1	-1.07957	-0.11045	0.303811	2414	0.000727432	0.000673819	cAMP-binding protein [Leptospira interrogans serovar Manilae]
AKP25026.1	-1.07967	-0.110595	0.405727	597	0.000299372	0.00027728	30S ribosomal protein S10 [Leptospira interrogans serovar Manilae]
AKP24851.1	-1.07974	-0.110681	0.252451	591	0.000721349	0.000668078	kinase inhibitor [Leptospira interrogans serovar Manilae]
AKP25332.1	-1.08046	-0.111642	0.382135	20	0.00103272	0.000955814	anti-sigma factor antagonist [Leptospira interrogans serovar Manilae]
AKP27965.1	-1.08061	-0.111849	0.208047	1204	0.00187097	0.0017314	protein meaA [Leptospira interrogans serovar Manilae]
AKP26444.1	-1.08062	-0.111858	0.0809641	2406	0.00300841	0.00278397	peptidase S41 [Leptospira interrogans serovar Manilae]
AKP26612.1	-1.08144	-0.112948	0.331886	1238	0.000405184	0.000374672	transcriptional regulator [Leptospira interrogans serovar Manilae]
AKP28092.1	-1.08157	-0.113132	0.305172	739	0.000235962	0.000218166	glycosyl hydrolase family 35 [Leptospira interrogans serovar Manilae]
AKP24565.1	-1.08171	-0.113313	0.378808	1146	0.000361917	0.000334579	HEAT repeat protein [Leptospira interrogans serovar Manilae]
AKP27189.1	-1.08179	-0.113426	0.233707	1264	0.000990734	0.000915825	glycosyl transferase [Leptospira interrogans serovar Manilae]
AKP26105.1	-1.08192	-0.113592	0.258963	2194	0.000199389	0.000184292	homoserine acetyltransferase [Leptospira interrogans serovar Manilae]
AKP26617.1	-1.08215	-0.113906	0.235407	115	0.000196022	0.00018114	ATP phosphoribosyltransferase [Leptospira interrogans serovar Manilae]
AKP24982.1	-1.08257	-0.114459	0.0525054	1997	0.000324735	0.000299966	oxidoreductase [Leptospira interrogans serovar Manilae]
AKP25038.1	-1.08262	-0.114527	0.304256	1567	0.000513483	0.000474296	50S ribosomal protein L24 [Leptospira interrogans serovar Manilae]
AKP25450.1	-1.08299	-0.115014	0.113366	1687	0.00130539	0.00120536	alpha-galactosidase [Leptospira interrogans serovar Manilae]
AKP25992.1	-1.08299	-0.115017	0.108497	1571	0.00189573	0.00175046	2,4-dienoyl-CoA reductase [Leptospira interrogans serovar Manilae]
AKP26069.1	-1.08315	-0.115227	0.332185	2141	0.000384342	0.000354838	Clp protease ClpA [Leptospira interrogans serovar Manilae]
AKP25781.1	-1.08345	-0.115634	0.329065	124	7.91e-05	7.3e-05	hypothetical protein LIMLP_07385 [Leptospira interrogans serovar Manilae]
contaminant_KERATIN07	-1.08359	-0.115816	0.321957	1440	0.000128167	0.00011828
AKP24964.1	-1.08403	-0.116403	0.222992	1753	0.000116931	0.000107867	hypothetical protein LIMLP_02715 [Leptospira interrogans serovar Manilae]
AKP25784.1	-1.08421	-0.116644	0.154807	1633	0.00181416	0.00167325	acetyl-CoA carboxylase [Leptospira interrogans serovar Manilae]
AKP26182.1	-1.08427	-0.116727	0.402136	1786	0.000199048	0.000183578	cation transporter [Leptospira interrogans serovar Manilae]
AKP25108.1	-1.08446	-0.116973	0.343063	1795	0.000344316	0.000317501	indole-3-glycerol-phosphate synthase [Leptospira interrogans serovar Manilae]
AKP26626.1	-1.08453	-0.117067	0.327376	480	0.00105425	0.00097208	chemotaxis protein CheY [Leptospira interrogans serovar Manilae]
AKP25165.1	-1.08463	-0.117199	0.0820411	1049	0.00102797	0.000947767	NHL repeat protein [Leptospira interrogans serovar Manilae]
AKP24698.1	-1.08474	-0.117355	0.423612	2042	3.44e-05	3.17e-05	chemotaxis protein CheY [Leptospira interrogans serovar Manilae]
AKP26271.1	-1.08485	-0.11749	0.354334	1268	0.000377061	0.000347571	glyoxalase [Leptospira interrogans serovar Manilae]
AKP27234.1	-1.08508	-0.117804	0.223406	162	0.000428488	0.00039489	anaphase-promoting complex, cyclosome, subunit 3 [Leptospira interrogans serovar Manilae]
AKP24494.1	-1.08526	-0.118038	0.298494	1912	0.00056089	0.000516826	short-chain dehydrogenase [Leptospira interrogans serovar Manilae]
AKP27814.1	-1.08529	-0.118079	0.43543	1694	0.000139096	0.000128165	hypothetical protein LIMLP_12000 [Leptospira interrogans serovar Manilae]
AKP26158.1	-1.08539	-0.118207	0.199509	848	0.000914839	0.00084287	lysyl-tRNA synthetase [Leptospira interrogans serovar Manilae]
AKP27561.1	-1.0856	-0.118489	0.225333	1988	0.000299652	0.000276025	glutathione peroxidase [Leptospira interrogans serovar Manilae]
AKP24786.1	-1.08569	-0.118606	0.240368	2442	0.000177556	0.000163543	phosphoesterase [Leptospira interrogans serovar Manilae]
AKP27915.1	-1.08598	-0.118999	0.16734	1569	0.000482899	0.000444666	delta-aminolevulinic acid dehydratase [Leptospira interrogans serovar Manilae]
AKP26534.1	-1.08628	-0.119399	0.178685	1151	0.000710688	0.000654239	glycine--tRNA ligase [Leptospira interrogans serovar Manilae]
AKP25199.1	-1.08644	-0.11961	0.392423	2035	6.32e-05	5.82e-05	ATP-dependent DNA helicase [Leptospira interrogans serovar Manilae]
AKP26003.1	-1.08654	-0.119746	0.191811	2437	0.00193947	0.001785	peptidase inhibitor [Leptospira interrogans serovar Manilae]
AKP24886.1	-1.08666	-0.119906	0.369387	2407	0.000168716	0.000155261	glycosyl hydrolase [Leptospira interrogans serovar Manilae]
AKP27497.1	-1.08685	-0.120159	0.230332	207	0.000134254	0.000123525	strictosidine synthase [Leptospira interrogans serovar Manilae]
AKP26278.1	-1.08686	-0.120172	0.288439	823	6.57e-05	6.04e-05	hydrolase [Leptospira interrogans serovar Manilae]
AKP25480.1	-1.08701	-0.12037	0.317822	1064	0.000320898	0.000295211	hypothetical protein LIMLP_05695 [Leptospira interrogans serovar Manilae]
AKP25042.1	-1.08702	-0.120382	0.244394	2005	0.00151031	0.0013894	50S ribosomal protein L6 [Leptospira interrogans serovar Manilae]
AKP26147.1	-1.08755	-0.121084	0.22445	585	0.000417328	0.000383732	pyruvate dehydrogenase [Leptospira interrogans serovar Manilae]
AKP28145.1	-1.08848	-0.122319	0.0322467	1940	0.00315413	0.00289773	aconitate hydratase [Leptospira interrogans serovar Manilae]
AKP26827.1	-1.08912	-0.123167	0.331166	2280	0.00162575	0.00149271	adenylate cyclase [Leptospira interrogans serovar Manilae]
AKP25053.1	-1.08961	-0.123812	0.1908	268	0.0021071	0.00193381	30S ribosomal protein S4 [Leptospira interrogans serovar Manilae]
AKP26209.1	-1.08961	-0.123817	0.155339	830	0.0011098	0.00101852	lipoprotein [Leptospira interrogans serovar Manilae]
AKP26213.1	-1.08969	-0.123918	0.267856	1610	0.00026699	0.000245014	bifunctional nuclease [Leptospira interrogans serovar Manilae]
AKP26372.1	-1.0898	-0.124064	0.311822	23	0.000209368	0.000192116	xylanase [Leptospira interrogans serovar Manilae]
AKP24947.1	-1.08983	-0.124098	0.0145786	178	0.00692759	0.0063566	lipoprotein [Leptospira interrogans serovar Manilae]
AKP26011.1	-1.09029	-0.124707	0.385196	46	4.22e-05	3.87e-05	phosphorylase [Leptospira interrogans serovar Manilae]
AKP25196.1	-1.09047	-0.124953	0.286007	2440	0.00369556	0.00338896	glutamate synthase [Leptospira interrogans serovar Manilae]
AKP24967.1	-1.09048	-0.124967	0.326232	1114	0.00041819	0.00038349	anti-sigma regulatory factor [Leptospira interrogans serovar Manilae]
AKP27324.1	-1.09159	-0.126429	0.0325029	96	0.000258337	0.000236662	tetratricopeptide repeat protein [Leptospira interrogans serovar Manilae]
AKP27661.1	-1.09204	-0.127024	0.258235	796	0.000302286	0.000276809	hypothetical protein LIMLP_04020 [Leptospira interrogans serovar Manilae]
AKP27154.1	-1.09206	-0.127056	0.401036	2140	0.000100523	9.2e-05	GHKL domain protein [Leptospira interrogans serovar Manilae]
AKP25752.1	-1.09285	-0.128092	0.355256	1266	0.000149591	0.000136882	polymerase [Leptospira interrogans serovar Manilae]
AKP24877.1	-1.09306	-0.128375	0.348652	668	0.000103406	9.46e-05	DoxX [Leptospira interrogans serovar Manilae]
AKP26751.1	-1.09314	-0.128478	0.343003	1107	6.09e-05	5.57e-05	hypothetical protein LIMLP_12940 [Leptospira interrogans serovar Manilae]
AKP27520.1	-1.09378	-0.129328	0.19698	164	0.000164095	0.000150025	monooxygenase [Leptospira interrogans serovar Manilae]
AKP27473.1	-1.09448	-0.13025	0.230116	1477	5e-05	4.57e-05	endoflagellar motor protein [Leptospira interrogans serovar Manilae]
AKP26380.1	-1.0945	-0.13027	0.4108	208	0.000174765	0.000159676	ABC transporter ATP-binding protein [Leptospira interrogans serovar Manilae]
AKP25761.1	-1.09454	-0.130331	0.238304	963	0.000123967	0.000113259	gliding motility ABC transporter [Leptospira interrogans serovar Manilae]
AKP28082.1	-1.09484	-0.130718	0.416809	2048	3.43e-05	3.13e-05	hypothetical protein LIMLP_18775 [Leptospira interrogans serovar Manilae]
AKP28032.1	-1.09494	-0.130854	0.378504	958	8.66e-05	7.91e-05	precorrin-2 C20-methyltransferase [Leptospira interrogans serovar Manilae]
AKP25176.1	-1.09517	-0.131158	0.255747	313	0.000184572	0.000168532	lysophospholipase [Leptospira interrogans serovar Manilae]
AKP26880.1	-1.09551	-0.131601	0.363149	251	0.000210554	0.000192197	thioesterase [Leptospira interrogans serovar Manilae]
AKP28118.1	-1.09582	-0.132013	0.039672	2169	0.00118841	0.0010845	TolQ transporter [Leptospira interrogans serovar Manilae]
AKP27560.1	-1.09601	-0.132266	0.428576	1353	5.27e-05	4.81e-05	MarR family transcriptional regulator [Leptospira interrogans serovar Manilae]
AKP26201.1	-1.09603	-0.132289	0.146936	1983	0.000233847	0.000213358	chemotaxis protein CheY [Leptospira interrogans serovar Manilae]
AKP26385.1	-1.09606	-0.132327	0.302694	1183	0.000124177	0.000113294	dTDP-4-dehydrorhamnose 3,5-epimerase [Leptospira interrogans serovar Manilae]
AKP28097.1	-1.09649	-0.132895	0.283718	1406	0.000607634	0.000554162	hypothetical protein LIMLP_18855 [Leptospira interrogans serovar Manilae]
AKP27313.1	-1.09661	-0.133046	0.358971	1508	4.62e-05	4.22e-05	hypothetical protein LIMLP_16185 [Leptospira interrogans serovar Manilae]
AKP24840.1	-1.09669	-0.133152	0.31105	1020	0.000251138	0.000228997	histidine kinase [Leptospira interrogans serovar Manilae]
AKP26371.1	-1.09673	-0.133207	0.161071	166	0.000964966	0.000879858	methionyl-tRNA formyltransferase [Leptospira interrogans serovar Manilae]
AKP27183.1	-1.09731	-0.13397	0.0551574	1552	0.000648992	0.000591439	adenosine deaminase [Leptospira interrogans serovar Manilae]
AKP24968.1	-1.09792	-0.134772	0.147356	1935	0.000470168	0.000428236	excinuclease ABC subunit B [Leptospira interrogans serovar Manilae]
AKP27366.1	-1.09834	-0.135328	0.182282	2391	0.000346752	0.000315705	membrane protein [Leptospira interrogans serovar Manilae]
AKP25883.1	-1.09862	-0.135699	0.299566	695	0.00226592	0.0020625	long-chain fatty acid--CoA ligase [Leptospira interrogans serovar Manilae]
AKP26010.1	-1.09893	-0.136101	0.103275	987	0.000468053	0.000425917	long-chain fatty acid--CoA ligase [Leptospira interrogans serovar Manilae]
AKP26506.1	-1.09902	-0.136218	0.317241	1422	0.000216422	0.000196923	protein phosphatase [Leptospira interrogans serovar Manilae]
AKP27241.1	-1.09942	-0.136738	0.0921893	194	0.00124742	0.00113462	beta-ketoadipyl CoA thiolase [Leptospira interrogans serovar Manilae]
AKP26589.1	-1.09967	-0.137069	0.201922	934	0.000257381	0.000234053	GTP-binding protein Der [Leptospira interrogans serovar Manilae]
AKP25816.1	-1.09985	-0.137305	0.354742	897	0.000237353	0.000215805	ribulose-phosphate 3-epimerase [Leptospira interrogans serovar Manilae]
AKP26393.1	-1.10003	-0.137539	0.313799	252	0.00046617	0.000423781	SAM-dependent methyltransferase [Leptospira interrogans serovar Manilae]
AKP26509.1	-1.1002	-0.137762	0.247002	1800	0.000477271	0.000433805	3-oxoacid CoA-transferase [Leptospira interrogans serovar Manilae]
AKP26328.1	-1.10052	-0.13819	0.275644	735	0.000167996	0.000152651	dTDP-4-dehydrorhamnose reductase [Leptospira interrogans serovar Manilae]
AKP25194.1	-1.10069	-0.138414	0.0302579	2309	0.00106525	0.000967798	hypothetical protein LIMLP_03995 [Leptospira interrogans serovar Manilae]
AKP25718.1	-1.10106	-0.138891	0.333604	1098	9.55e-05	8.68e-05	hypothetical protein LIMLP_07040 [Leptospira interrogans serovar Manilae]
AKP25592.1	-1.10125	-0.139148	0.268352	571	0.00155833	0.00141505	Fe-S oxidoreductase [Leptospira interrogans serovar Manilae]
AKP26113.1	-1.1015	-0.139475	0.159946	2244	0.000133456	0.000121158	GDYXXLXY protein [Leptospira interrogans serovar Manilae]
AKP27276.1	-1.10315	-0.141632	0.192449	2438	0.000752875	0.000682477	hypothetical protein LIMLP_15975 [Leptospira interrogans serovar Manilae]
AKP26433.1	-1.10319	-0.14168	0.333892	1605	8.4e-05	7.61e-05	hypothetical protein LIMLP_11110 [Leptospira interrogans serovar Manilae]
AKP26364.1	-1.10319	-0.141686	0.194903	154	0.000249925	0.000226547	methyltransferase [Leptospira interrogans serovar Manilae]
AKP27928.1	-1.10379	-0.142472	0.228738	1598	0.000392534	0.000355623	flavoprotein [Leptospira interrogans serovar Manilae]
AKP25603.1	-1.10468	-0.143623	0.261763	1472	8.44e-05	7.64e-05	hypothetical protein LIMLP_06405 [Leptospira interrogans serovar Manilae]
AKP25018.1	-1.10502	-0.144069	0.163323	837	0.00167456	0.00151541	carbamoyl-phosphate synthase large chain [Leptospira interrogans serovar Manilae]
AKP26349.1	-1.10515	-0.14424	0.327993	705	0.000142414	0.000128864	polysaccharide deacetylase [Leptospira interrogans serovar Manilae]
AKP25794.1	-1.10525	-0.144372	0.104578	1413	0.000319678	0.000289236	histidine kinase [Leptospira interrogans serovar Manilae]
AKP26035.1	-1.10525	-0.144372	0.381098	126	0.000132548	0.000119925	hypothetical protein LIMLP_08815 [Leptospira interrogans serovar Manilae]
AKP27420.1	-1.10561	-0.14484	0.0241394	2082	0.000537664	0.000486306	DNA ligase [Leptospira interrogans serovar Manilae]
AKP26511.1	-1.10664	-0.14619	0.050755	185	0.00244299	0.00220757	serine/threonine protein kinase [Leptospira interrogans serovar Manilae]
AKP25477.1	-1.10731	-0.147059	0.33889	1273	0.000165525	0.000149483	polymerase [Leptospira interrogans serovar Manilae]
AKP26881.1	-1.10775	-0.147628	0.288273	109	0.000337795	0.000304939	glutathione S-transferase [Leptospira interrogans serovar Manilae]
AKP26161.1	-1.10776	-0.14764	0.340776	1095	7.71e-05	6.96e-05	thiamine monophosphate synthase [Leptospira interrogans serovar Manilae]
AKP24556.1	-1.10779	-0.147689	0.226789	806	0.000189581	0.000171134	histidine kinase [Leptospira interrogans serovar Manilae]
AKP27612.1	-1.10807	-0.148044	0.155912	190	0.00121855	0.00109971	transcriptional regulator [Leptospira interrogans serovar Manilae]
AKP28193.1	-1.10829	-0.148337	0.211552	265	0.000556422	0.000502054	elongation factor P [Leptospira interrogans serovar Manilae]
AKP25977.1	-1.10832	-0.148379	0.0931879	1758	0.00198651	0.00179236	histidine kinase [Leptospira interrogans serovar Manilae]
AKP27446.1	-1.10856	-0.148693	0.0800903	2099	0.000460374	0.000415288	phenylalanyl-tRNA synthetase subunit alpha [Leptospira interrogans serovar Manilae]
AKP27745.1	-1.10954	-0.149957	0.381621	2187	5.83e-05	5.26e-05	N-(5'-phosphoribosyl)anthranilate isomerase [Leptospira interrogans serovar Manilae]
AKP25901.1	-1.10993	-0.150475	0.0360459	1556	0.00149834	0.00134994	phosphoribosylaminoimidazolecarboxamide formyltransferase [Leptospira interrogans serovar Manilae]
AKP26416.1	-1.1103	-0.150944	0.183113	865	0.00038647	0.000348079	plastocyanin [Leptospira interrogans serovar Manilae]
AKP28164.1	-1.11031	-0.150957	0.139096	325	0.000458849	0.000413263	hypothetical protein LIMLP_19240 [Leptospira interrogans serovar Manilae]
AKP26934.1	-1.11032	-0.150977	0.110975	371	0.000870863	0.000784334	transcription termination factor NusG [Leptospira interrogans serovar Manilae]
AKP25697.1	-1.11055	-0.15127	0.0867188	1796	0.00280527	0.00252603	trigger factor [Leptospira interrogans serovar Manilae]
AKP26919.1	-1.11071	-0.151479	0.241022	439	0.000725012	0.000652747	30S ribosomal protein S9 [Leptospira interrogans serovar Manilae]
AKP27129.1	-1.11072	-0.151491	0.227425	679	0.000858263	0.00077271	leucyl-tRNA synthetase [Leptospira interrogans serovar Manilae]
AKP24810.1	-1.11085	-0.151661	0.327324	1782	0.000128703	0.00011586	polyhydroxyalkanoate synthesis repressor PhaR [Leptospira interrogans serovar Manilae]
AKP24832.1	-1.11089	-0.151715	0.26142	784	0.000152255	0.000137057	hypothetical protein LIMLP_01990 [Leptospira interrogans serovar Manilae]
AKP26136.1	-1.11112	-0.152008	0.327103	1299	0.000214062	0.000192655	lipoprotein [Leptospira interrogans serovar Manilae]
AKP24688.1	-1.11132	-0.15228	0.236747	1761	0.000146369	0.000131707	peptidase M23 [Leptospira interrogans serovar Manilae]
AKP25383.1	-1.11245	-0.15374	0.349598	1689	7.02e-05	6.31e-05	peptidase M23 [Leptospira interrogans serovar Manilae]
AKP26854.1	-1.11249	-0.153791	0.335361	1763	0.000116788	0.000104979	3-demethylubiquinone-9 3-methyltransferase [Leptospira interrogans serovar Manilae]
AKP27890.1	-1.11265	-0.153998	0.420545	644	0.000314107	0.000282306	acyltransferase [Leptospira interrogans serovar Manilae]
AKP24693.1	-1.11277	-0.154156	0.355266	966	0.000893204	0.000802685	hypothetical protein LIMLP_01200 [Leptospira interrogans serovar Manilae]
AKP27979.1	-1.11279	-0.154177	0.187212	1034	0.000615297	0.000552934	long-chain fatty acid--CoA ligase [Leptospira interrogans serovar Manilae]
AKP25071.1	-1.11313	-0.154617	0.0831388	387	0.00431038	0.00387232	type II citrate synthase [Leptospira interrogans serovar Manilae]
AKP27138.1	-1.11372	-0.155383	0.380259	1867	4.65e-05	4.17e-05	lipoprotein [Leptospira interrogans serovar Manilae]
AKP28046.1	-1.1142	-0.156004	0.101995	813	0.000850029	0.000762907	serine protease [Leptospira interrogans serovar Manilae]
AKP24702.1	-1.11444	-0.156323	0.32793	2174	4.69e-05	4.21e-05	membrane protein [Leptospira interrogans serovar Manilae]
AKP27180.1	-1.11481	-0.156804	0.415241	1899	5.58e-05	5e-05	lipoprotein [Leptospira interrogans serovar Manilae]
AKP27666.1	-1.115	-0.157037	0.213765	988	0.000241016	0.000216159	pectinacetylesterase domain protein [Leptospira interrogans serovar Manilae]
AKP24546.1	-1.11575	-0.158015	0.304253	895	0.0007665	0.000686981	dioxygenase [Leptospira interrogans serovar Manilae]
AKP27763.1	-1.11589	-0.158199	0.228388	452	0.000199519	0.000178798	redoxin [Leptospira interrogans serovar Manilae]
AKP26579.1	-1.11646	-0.158931	0.199589	790	0.00107974	0.000967112	phosphoribosylformylglycinamidine synthase [Leptospira interrogans serovar Manilae]
AKP26237.1	-1.117	-0.159627	0.0958916	2241	0.0027648	0.0024752	succinate dehydrogenase [Leptospira interrogans serovar Manilae]
AKP26463.1	-1.11704	-0.159675	0.0720254	2177	0.000866784	0.000775968	diguanylate cyclase [Leptospira interrogans serovar Manilae]
AKP27643.1	-1.11732	-0.160046	0.296628	99	6.3e-05	5.64e-05	histidine kinase [Leptospira interrogans serovar Manilae]
AKP26634.1	-1.11739	-0.160133	0.300883	1330	0.000114889	0.000102819	50S ribosomal protein L35 [Leptospira interrogans serovar Manilae]
AKP24894.1	-1.11778	-0.160634	0.0776339	278	0.000149935	0.000134137	thiamine biosynthesis protein ThiJ [Leptospira interrogans serovar Manilae]
AKP24796.1	-1.11813	-0.161093	0.235554	1856	0.000108733	9.72e-05	UDP-N-acetylenolpyruvoylglucosamine reductase [Leptospira interrogans serovar Manilae]
AKP27908.1	-1.11839	-0.161418	0.082471	35	0.00175577	0.00156992	carbohydrate-binding protein [Leptospira interrogans serovar Manilae]
AKP27472.1	-1.11861	-0.161702	0.3367	1418	7.97e-05	7.12e-05	lipoprotein [Leptospira interrogans serovar Manilae]
AKP25808.1	-1.11918	-0.162443	0.263238	1058	0.000115108	0.00010285	RNA polymerase sigma54 factor [Leptospira interrogans serovar Manilae]
AKP27555.1	-1.1193	-0.162591	0.276617	708	0.000149969	0.000133986	hypothetical protein LIMLP_17520 [Leptospira interrogans serovar Manilae]
AKP25652.1	-1.11952	-0.162879	0.421053	524	0.000190003	0.000169719	phosphatidylserine decarboxylase [Leptospira interrogans serovar Manilae]
AKP27607.1	-1.11953	-0.162895	0.285878	888	0.000215566	0.00019255	ArsC family transcriptional regulator [Leptospira interrogans serovar Manilae]
AKP24610.1	-1.12048	-0.164117	0.0364496	511	0.000899362	0.000802657	c-di-GMP phosphodiesterase [Leptospira interrogans serovar Manilae]
AKP26794.1	-1.12112	-0.16494	0.122761	1325	0.000248043	0.000221246	transcriptional regulator [Leptospira interrogans serovar Manilae]
AKP28139.1	-1.12137	-0.165265	0.242437	1344	0.000165454	0.000147546	hypothetical protein LIMLP_19110 [Leptospira interrogans serovar Manilae]
AKP25736.1	-1.12192	-0.165972	0.396612	368	4.73e-05	4.21e-05	alpha/beta hydrolase [Leptospira interrogans serovar Manilae]
AKP28039.1	-1.12225	-0.166392	0.291341	309	0.000314176	0.000279952	hypothetical protein LIMLP_18535 [Leptospira interrogans serovar Manilae]
AKP27037.1	-1.12248	-0.166693	0.0693834	2011	0.00066184	0.000589621	cytochrome C [Leptospira interrogans serovar Manilae]
AKP26685.1	-1.12263	-0.166885	0.155927	1169	0.000411557	0.0003666	DNA mismatch repair protein MutL [Leptospira interrogans serovar Manilae]
contaminant_KERATIN19	-1.12282	-0.167131	0.277719	2228	0.000132792	0.000118266
AKP26354.1	-1.12354	-0.168049	0.0804622	1402	0.00022767	0.000202637	glucose-1-phosphate cytidylyltransferase [Leptospira interrogans serovar Manilae]
AKP25833.1	-1.12443	-0.169188	0.165687	1014	0.000473305	0.000420931	general secretion pathway protein GspG [Leptospira interrogans serovar Manilae]
AKP27969.1	-1.12516	-0.17013	0.413516	729	0.000132965	0.000118174	phosphoribosyl-ATP pyrophosphatase [Leptospira interrogans serovar Manilae]
AKP27771.1	-1.12563	-0.170733	0.182185	1392	0.000145222	0.000129014	MORN repeat protein [Leptospira interrogans serovar Manilae]
AKP27672.1	-1.12574	-0.170879	0.201875	886	0.0017222	0.00152984	hypothetical protein LIMLP_04660 [Leptospira interrogans serovar Manilae]
AKP25918.1	-1.12593	-0.171123	0.105827	2237	0.00069281	0.00061532	alkylglycerone-phosphate synthase [Leptospira interrogans serovar Manilae]
AKP27239.1	-1.12605	-0.171273	0.201822	331	0.000100574	8.93e-05	N-acetylmuramoyl-L-alanine amidase [Leptospira interrogans serovar Manilae]
AKP25747.1	-1.12629	-0.171573	0.287736	1869	4.77e-05	4.23e-05	hypothetical protein LIMLP_07195 [Leptospira interrogans serovar Manilae]
AKP25984.1	-1.12652	-0.171879	0.186117	677	0.000515051	0.000457203	serine protease [Leptospira interrogans serovar Manilae]
AKP26730.1	-1.1267	-0.172103	0.311731	1000	0.000133412	0.000118409	deoxyuridine 5'-triphosphate nucleotidohydrolase [Leptospira interrogans serovar Manilae]
AKP26960.1	-1.12698	-0.172458	0.298561	1351	5.09e-05	4.52e-05	hydrolase [Leptospira interrogans serovar Manilae]
AKP26985.1	-1.12791	-0.173647	0.146725	1290	0.00123666	0.00109642	WGR domain protein [Leptospira interrogans serovar Manilae]
AKP26826.1	-1.12835	-0.174217	0.213099	842	0.000362854	0.000321578	1-deoxy-D-xylulose-5-phosphate synthase [Leptospira interrogans serovar Manilae]
AKP27337.1	-1.12843	-0.174319	0.384358	671	0.000989316	0.000876718	NAD synthetase [Leptospira interrogans serovar Manilae]
AKP24521.1	-1.1286	-0.174531	0.0963626	83	0.00216804	0.00192101	NAD(P) transhydrogenase subunit alpha [Leptospira interrogans serovar Manilae]
AKP27590.1	-1.12902	-0.17507	0.218605	573	0.000175599	0.000155532	DNAase [Leptospira interrogans serovar Manilae]
AKP26131.1	-1.12925	-0.175367	0.349915	275	6.53e-05	5.79e-05	hypothetical protein LIMLP_09350 [Leptospira interrogans serovar Manilae]
AKP27471.1	-1.12934	-0.175479	0.378057	2304	5.93e-05	5.25e-05	carboxypeptidase [Leptospira interrogans serovar Manilae]
AKP25170.1	-1.12967	-0.175895	0.0991313	1507	5.55e-05	4.91e-05	hypothetical protein LIMLP_03850 [Leptospira interrogans serovar Manilae]
AKP25796.1	-1.12989	-0.176177	0.282316	29	0.000131084	0.000116015	4-hydroxy-3-methylbut-2-enyl diphosphate reductase [Leptospira interrogans serovar Manilae]
AKP25576.1	-1.13008	-0.176426	0.254623	449	0.000208774	0.000184743	acyltransferase [Leptospira interrogans serovar Manilae]
AKP27210.1	-1.13085	-0.177412	0.155124	553	0.0005735	0.000507139	peptidyl-tRNA hydrolase [Leptospira interrogans serovar Manilae]
AKP27348.1	-1.13157	-0.178327	0.288104	289	6.49e-05	5.73e-05	fibronectin-binding protein [Leptospira interrogans serovar Manilae]
AKP26306.1	-1.13177	-0.178579	0.168706	1246	0.000238167	0.000210438	damage-inducible protein CinA [Leptospira interrogans serovar Manilae]
AKP24665.1	-1.13181	-0.178638	0.257227	153	8.06e-05	7.12e-05	phosphorylase domain protein [Leptospira interrogans serovar Manilae]
AKP26917.1	-1.13222	-0.179149	0.366027	320	0.000131574	0.000116209	hypothetical protein LIMLP_13880 [Leptospira interrogans serovar Manilae]
AKP26189.1	-1.13258	-0.179617	0.237718	260	9.82e-05	8.67e-05	glutamine amidotransferase [Leptospira interrogans serovar Manilae]
AKP26350.1	-1.13298	-0.180126	0.142776	2278	0.000187648	0.000165623	glycosyl transferase [Leptospira interrogans serovar Manilae]
AKP27922.1	-1.1336	-0.180914	0.325767	1752	9.54e-05	8.41e-05	protoporphyrinogen oxidase [Leptospira interrogans serovar Manilae]
AKP24620.1	-1.1338	-0.181167	0.213114	2103	0.000400126	0.000352907	hypothetical protein LIMLP_00785 [Leptospira interrogans serovar Manilae]
AKP27536.1	-1.13396	-0.181371	0.29799	2094	7.69e-05	6.78e-05	permease [Leptospira interrogans serovar Manilae]
AKP26018.1	-1.13399	-0.181404	0.211492	1651	0.00020892	0.000184235	excinuclease ABC subunit C [Leptospira interrogans serovar Manilae]
AKP27610.1	-1.13419	-0.181659	0.393652	347	8.62e-05	7.6e-05	imidazoleglycerol-phosphate dehydratase [Leptospira interrogans serovar Manilae]
AKP25712.1	-1.13426	-0.181747	0.390183	403	0.000148521	0.000130942	histidine kinase [Leptospira interrogans serovar Manilae]
AKP27165.1	-1.13565	-0.183513	0.131141	1592	0.00107169	0.000943682	valine--tRNA ligase [Leptospira interrogans serovar Manilae]
AKP25563.1	-1.13566	-0.183527	0.330474	1161	3.3e-05	2.91e-05	hypothetical protein LIMLP_06180 [Leptospira interrogans serovar Manilae]
AKP24953.1	-1.13644	-0.184524	0.232249	2453	0.000588876	0.000518175	hypothetical protein LIMLP_02645 [Leptospira interrogans serovar Manilae]
AKP28156.1	-1.13652	-0.184623	0.188611	1980	0.000435985	0.000383614	hypothetical protein LIMLP_19200 [Leptospira interrogans serovar Manilae]
AKP25096.1	-1.13657	-0.184689	0.312098	1766	6.89e-05	6.06e-05	peptide methionine sulfoxide reductase [Leptospira interrogans serovar Manilae]
AKP26078.1	-1.13673	-0.184891	0.0150829	1255	0.0010072	0.000886049	isopropylmalate isomerase [Leptospira interrogans serovar Manilae]
AKP27670.1	-1.13683	-0.185021	0.0125115	967	0.00302012	0.00265661	acyl-CoA dehydrogenase [Leptospira interrogans serovar Manilae]
AKP27989.1	-1.13689	-0.185091	0.115983	932	0.00145104	0.00127633	B12-dependent methionine synthase [Leptospira interrogans serovar Manilae]
AKP27153.1	-1.13769	-0.186112	0.0944449	2123	0.000764084	0.000671608	hypothetical protein LIMLP_15285 [Leptospira interrogans serovar Manilae]
AKP25839.1	-1.13884	-0.187567	0.168746	44	0.000290951	0.00025548	type II secretion system protein N [Leptospira interrogans serovar Manilae]
AKP25370.1	-1.14019	-0.189277	0.105631	2273	0.000793867	0.000696258	leucine rich repeat protein [Leptospira interrogans serovar Manilae]
AKP27383.1	-1.14027	-0.189382	0.310611	970	0.000156708	0.00013743	hypothetical protein LIMLP_16580 [Leptospira interrogans serovar Manilae]
AKP26695.1	-1.14088	-0.19015	0.170599	1820	9.6e-05	8.41e-05	transporter [Leptospira interrogans serovar Manilae]
AKP26490.1	-1.14141	-0.190816	0.0603701	1992	0.000315657	0.000276551	transporter [Leptospira interrogans serovar Manilae]
AKP27254.1	-1.14208	-0.191667	0.282123	1024	0.000201954	0.000176829	hypothetical protein LIMLP_15845 [Leptospira interrogans serovar Manilae]
AKP25696.1	-1.1425	-0.192191	0.157406	453	0.000189097	0.000165512	acyl-CoA thioesterase [Leptospira interrogans serovar Manilae]
AKP27711.1	-1.14251	-0.192201	0.277339	1943	4.17e-05	3.65e-05	adenylate cyclase [Leptospira interrogans serovar Manilae]
AKP25673.1	-1.14274	-0.192498	0.207946	723	0.000267787	0.000234337	flagellar M-ring protein FliF [Leptospira interrogans serovar Manilae]
AKP26244.1	-1.14282	-0.192593	0.0614837	594	0.00071491	0.000625569	elongation factor 4 [Leptospira interrogans serovar Manilae]
AKP26475.1	-1.14334	-0.193254	0.13768	360	0.000327789	0.000286694	phosphoribosylaminoimidazole carboxylase [Leptospira interrogans serovar Manilae]
AKP27193.1	-1.1434	-0.193328	0.296409	2019	0.000102615	8.97e-05	30S ribosomal protein S20 [Leptospira interrogans serovar Manilae]
AKP24849.1	-1.14388	-0.19394	0.101916	34	0.000259231	0.000226623	AcrR family transcriptional regulator [Leptospira interrogans serovar Manilae]
AKP27060.1	-1.14407	-0.19418	0.146939	2156	0.000682835	0.000596845	dehydratase [Leptospira interrogans serovar Manilae]
AKP28048.1	-1.14413	-0.194257	0.206384	1045	0.000189763	0.000165857	hypothetical protein LIMLP_18585 [Leptospira interrogans serovar Manilae]
AKP26260.1	-1.14454	-0.19477	0.0301702	2504	0.000662448	0.000578789	5,10-methylene-tetrahydrofolate cyclohydrolase [Leptospira interrogans serovar Manilae]
AKP24507.1	-1.14546	-0.195933	0.321068	1350	7.2e-05	6.29e-05	molecular chaperone Hsp33 [Leptospira interrogans serovar Manilae]
AKP28068.1	-1.14584	-0.196411	0.10089	2455	0.000334571	0.000291987	hypothetical protein LIMLP_18700 [Leptospira interrogans serovar Manilae]
AKP28174.1	-1.14633	-0.197023	0.258157	85	0.000198886	0.000173498	NAD+ kinase [Leptospira interrogans serovar Manilae]
AKP26369.1	-1.14719	-0.1981	0.0200707	180	0.00111865	0.000975127	acetylneuraminic acid synthetase [Leptospira interrogans serovar Manilae]
AKP28086.1	-1.1477	-0.198748	0.26028	816	0.00068743	0.000598962	iron dicitrate transport regulator FecR [Leptospira interrogans serovar Manilae]
AKP25182.1	-1.14828	-0.199469	0.222331	1284	8.16e-05	7.11e-05	sugar kinase [Leptospira interrogans serovar Manilae]
AKP25001.1	-1.14837	-0.199591	0.234288	2031	0.000546774	0.00047613	MolR family transcriptional regulator [Leptospira interrogans serovar Manilae]
AKP26124.1	-1.14876	-0.200074	0.292897	2115	9.39e-05	8.17e-05	lipoprotein [Leptospira interrogans serovar Manilae]
AKP25297.1	-1.14889	-0.200236	0.190262	1185	0.000357301	0.000310998	monooxygenase [Leptospira interrogans serovar Manilae]
AKP25578.1	-1.149	-0.200381	0.297449	1496	3.99e-05	3.48e-05	hypothetical protein LIMLP_06265 [Leptospira interrogans serovar Manilae]
AKP26944.1	-1.14932	-0.200778	0.0328682	574	0.000989144	0.000860636	peptidase M17 [Leptospira interrogans serovar Manilae]
AKP25073.1	-1.14938	-0.200861	0.32247	1765	0.000133108	0.000115808	hypothetical protein LIMLP_03320 [Leptospira interrogans serovar Manilae]
AKP28027.1	-1.1496	-0.201126	0.234447	484	0.000142205	0.0001237	cobyrinic acid a,c-diamide synthase [Leptospira interrogans serovar Manilae]
AKP26248.1	-1.15	-0.201635	0.363437	2226	4.03e-05	3.51e-05	hypothetical protein LIMLP_10045 [Leptospira interrogans serovar Manilae]
AKP26516.1	-1.15009	-0.201746	0.0752224	1035	0.000471811	0.000410239	lactoylglutathione lyase [Leptospira interrogans serovar Manilae]
AKP25168.1	-1.15042	-0.202164	0.246572	1548	0.000106129	9.23e-05	glycosyl hydrolase [Leptospira interrogans serovar Manilae]
AKP25886.1	-1.15077	-0.202597	0.232982	528	0.000203132	0.000176519	hypothetical protein LIMLP_07990 [Leptospira interrogans serovar Manilae]
AKP26487.1	-1.15087	-0.202727	0.240672	2473	0.000378079	0.000328515	XRE family transcriptional regulator [Leptospira interrogans serovar Manilae]
AKP24613.1	-1.15091	-0.202776	0.220231	70	8.9e-05	7.74e-05	NADH-quinone oxidoreductase subunit I [Leptospira interrogans serovar Manilae]
AKP24575.1	-1.15101	-0.202898	0.162657	2093	0.000381053	0.00033106	Cys/Met metabolism PLP-dependent enzyme [Leptospira interrogans serovar Manilae]
AKP25800.1	-1.15103	-0.202926	0.314342	2025	0.000230289	0.000200072	hydrolase [Leptospira interrogans serovar Manilae]
AKP27372.1	-1.15258	-0.204864	0.131356	1018	0.000112377	9.75e-05	DNA repair exonuclease [Leptospira interrogans serovar Manilae]
AKP26513.1	-1.15381	-0.206406	0.224583	718	0.000502139	0.000435201	hypothetical protein LIMLP_11585 [Leptospira interrogans serovar Manilae]
AKP24819.1	-1.15405	-0.206711	0.226766	1201	0.000109143	9.46e-05	serine/threonine protein kinase [Leptospira interrogans serovar Manilae]
AKP26733.1	-1.15471	-0.207526	0.049552	1908	0.00164909	0.00142815	glycerol-3-phosphate acyltransferase [Leptospira interrogans serovar Manilae]
AKP27211.1	-1.15475	-0.207584	0.0896628	2311	0.00186265	0.00161303	50S ribosomal protein L25 [Leptospira interrogans serovar Manilae]
AKP25743.1	-1.15506	-0.207969	0.230184	1674	5.63e-05	4.87e-05	lipase [Leptospira interrogans serovar Manilae]
AKP27984.1	-1.15543	-0.208425	0.336911	815	8.48e-05	7.34e-05	acyl-CoA thioester hydrolase [Leptospira interrogans serovar Manilae]
AKP25128.1	-1.15547	-0.208484	0.0394322	1096	0.00146933	0.00127162	thiol peroxidase [Leptospira interrogans serovar Manilae]
AKP26367.1	-1.1556	-0.20864	0.0597947	2397	0.000343585	0.000297323	CMP-N-acetylneuraminic acid synthetase [Leptospira interrogans serovar Manilae]
AKP25995.1	-1.15694	-0.210311	0.150591	1923	0.000627672	0.000542529	peptidylprolyl isomerase [Leptospira interrogans serovar Manilae]
AKP24697.1	-1.1571	-0.210516	0.275192	1464	6.09e-05	5.26e-05	hypothetical protein LIMLP_01235 [Leptospira interrogans serovar Manilae]
AKP26293.1	-1.15722	-0.210658	0.125717	683	0.000292472	0.000252738	signal peptidase I [Leptospira interrogans serovar Manilae]
AKP25505.1	-1.15729	-0.210749	0.235687	604	0.000282881	0.000244434	chemotaxis protein CheY [Leptospira interrogans serovar Manilae]
AKP25716.1	-1.15734	-0.210815	0.0362318	1421	0.000730731	0.000631387	peptidylprolyl isomerase [Leptospira interrogans serovar Manilae]
AKP24695.1	-1.15763	-0.211173	0.236383	77	0.000109999	9.5e-05	hypothetical protein LIMLP_01225 [Leptospira interrogans serovar Manilae]
AKP27625.1	-1.15808	-0.211731	0.31341	1769	0.000121874	0.000105238	hypothetical protein LIMLP_01365 [Leptospira interrogans serovar Manilae]
AKP25399.1	-1.15831	-0.212019	0.240952	566	9.13e-05	7.88e-05	ABC transporter [Leptospira interrogans serovar Manilae]
AKP27197.1	-1.15846	-0.212205	0.143243	943	0.000482331	0.000416356	methylcrotonoyl-CoA carboxylase [Leptospira interrogans serovar Manilae]
AKP27704.1	-1.15853	-0.2123	0.23103	1056	0.000366385	0.000316249	rod shape-determining protein MreC [Leptospira interrogans serovar Manilae]
AKP27938.1	-1.15878	-0.212602	0.219483	186	0.000189785	0.000163781	hypothetical protein LIMLP_17965 [Leptospira interrogans serovar Manilae]
AKP26266.1	-1.16097	-0.215331	0.137284	177	0.00131624	0.00113374	catalase [Leptospira interrogans serovar Manilae]
AKP26275.1	-1.1614	-0.215865	0.103074	898	0.000407126	0.000350548	histidine kinase [Leptospira interrogans serovar Manilae]
AKP27637.1	-1.16165	-0.216175	0.0675809	170	0.000822086	0.000707689	histidine kinase [Leptospira interrogans serovar Manilae]
AKP26648.1	-1.16176	-0.216309	0.128347	1148	0.000721053	0.000620657	carboxypeptidase [Leptospira interrogans serovar Manilae]
AKP25757.1	-1.16178	-0.216341	0.0653633	2389	0.000506991	0.000436391	chemotaxis protein CheX [Leptospira interrogans serovar Manilae]
AKP26086.1	-1.16203	-0.216644	0.0982943	2124	0.000593398	0.000510657	GMP synthase [Leptospira interrogans serovar Manilae]
AKP25507.1	-1.16228	-0.216962	0.129249	581	0.000535103	0.000460389	diguanylate phosphodiesterase [Leptospira interrogans serovar Manilae]
AKP26655.1	-1.16235	-0.217038	0.134138	2081	0.000220025	0.000189294	universal stress protein UspA [Leptospira interrogans serovar Manilae]
AKP24804.1	-1.16253	-0.217265	0.0595952	541	0.000238678	0.000205309	protein-PII uridylyltransferase [Leptospira interrogans serovar Manilae]
AKP27660.1	-1.1628	-0.217603	0.150576	430	0.000220193	0.000189364	hypothetical protein LIMLP_04015 [Leptospira interrogans serovar Manilae]
AKP27533.1	-1.16353	-0.218506	0.131118	968	0.000612007	0.000525992	phosphoribosylglycinamide formyltransferase [Leptospira interrogans serovar Manilae]
AKP25703.1	-1.16374	-0.218772	0.249539	714	0.000519826	0.000446685	peptidylprolyl isomerase [Leptospira interrogans serovar Manilae]
AKP27308.1	-1.16426	-0.219414	0.330793	94	0.000181088	0.000155539	hypothetical protein LIMLP_16155 [Leptospira interrogans serovar Manilae]
AKP26929.1	-1.16443	-0.219629	0.0712458	1251	0.00941695	0.00808715	DNA-directed RNA polymerase subunit beta [Leptospira interrogans serovar Manilae]
AKP25628.1	-1.16478	-0.220055	0.309544	2360	0.00117735	0.00101079	molecular chaperone GroES [Leptospira interrogans serovar Manilae]
AKP24573.1	-1.16509	-0.220437	0.140913	1948	0.000165781	0.000142291	aminobenzoate synthetase [Leptospira interrogans serovar Manilae]
AKP26067.1	-1.16586	-0.221398	0.184746	1423	0.000278658	0.000239014	glutamate--cysteine ligase [Leptospira interrogans serovar Manilae]
contaminant_KERATIN05	-1.16626	-0.221891	0.294567	2122	0.000241832	0.000207357
AKP27820.1	-1.16735	-0.223243	0.0396561	2494	0.000353481	0.000302805	histidinol-phosphate aminotransferase [Leptospira interrogans serovar Manilae]
AKP25723.1	-1.16736	-0.223249	0.029241	1603	0.0002428	0.000207991	hydrolase [Leptospira interrogans serovar Manilae]
AKP27178.1	-1.16743	-0.223331	0.101906	2191	0.003563	0.00305201	lipoprotein [Leptospira interrogans serovar Manilae]
AKP28096.1	-1.16753	-0.223455	0.169554	2303	0.000175543	0.000150354	4-hydroxybutyrate CoA-transferase [Leptospira interrogans serovar Manilae]
AKP27157.1	-1.16753	-0.223463	0.120199	1041	0.00012898	0.000110472	hypothetical protein LIMLP_15305 [Leptospira interrogans serovar Manilae]
AKP27491.1	-1.16769	-0.223661	0.169546	2230	0.000196594	0.000168361	hypothetical protein LIMLP_17170 [Leptospira interrogans serovar Manilae]
AKP24607.1	-1.16815	-0.224224	0.280276	1659	0.000138284	0.000118378	lysine methyltransferase [Leptospira interrogans serovar Manilae]
AKP27421.1	-1.16833	-0.224452	0.149259	1846	0.000193475	0.000165599	peptidase M23 [Leptospira interrogans serovar Manilae]
AKP26756.1	-1.16836	-0.224485	0.0863147	663	0.00101658	0.000870095	aminopeptidase N [Leptospira interrogans serovar Manilae]
AKP24924.1	-1.16908	-0.22538	0.395567	150	0.000142166	0.000121605	carbonic anhydrase [Leptospira interrogans serovar Manilae]
AKP27568.1	-1.16919	-0.225512	0.271044	2105	7.71e-05	6.6e-05	flagellar hook protein FlgL [Leptospira interrogans serovar Manilae]
AKP24644.1	-1.16958	-0.225997	0.318806	2339	3.74e-05	3.2e-05	hypothetical protein LIMLP_00935 [Leptospira interrogans serovar Manilae]
AKP26628.1	-1.16987	-0.226353	0.0229747	249	0.00327422	0.00279878	chemotaxis protein [Leptospira interrogans serovar Manilae]
AKP24736.1	-1.17076	-0.227447	0.0786846	483	0.000843348	0.000720342	adenylate cyclase [Leptospira interrogans serovar Manilae]
AKP25188.1	-1.17126	-0.22806	0.27029	1426	0.000802266	0.00068496	30S ribosomal protein S15 [Leptospira interrogans serovar Manilae]
AKP26671.1	-1.17169	-0.228596	0.129149	1390	0.000752842	0.000642524	chemotaxis protein [Leptospira interrogans serovar Manilae]
AKP24685.1	-1.17207	-0.229062	0.210389	2010	0.000107802	9.2e-05	chromosome partitioning protein ParA [Leptospira interrogans serovar Manilae]
AKP24839.1	-1.17241	-0.229478	0.141846	1732	0.000163781	0.000139696	ribosomal protein L22p/L17e domain protein [Leptospira interrogans serovar Manilae]
AKP24619.1	-1.17313	-0.230361	0.191406	81	0.000160801	0.00013707	valine--pyruvate aminotransferase [Leptospira interrogans serovar Manilae]
AKP25906.1	-1.17362	-0.230963	0.144761	1829	7.41e-05	6.32e-05	lipoprotein [Leptospira interrogans serovar Manilae]
AKP27956.1	-1.17413	-0.23159	0.319575	1701	7.49e-05	6.38e-05	hypothetical protein LIMLP_18060 [Leptospira interrogans serovar Manilae]
AKP26939.1	-1.17423	-0.231713	0.121576	1789	0.000850175	0.000724028	DEAD/DEAH box helicase [Leptospira interrogans serovar Manilae]
AKP26829.1	-1.1744	-0.231921	0.0224655	274	0.000490579	0.000417728	tryptophan synthase susbunit alpha [Leptospira interrogans serovar Manilae]
AKP25426.1	-1.17607	-0.233976	0.0475926	781	0.000491427	0.000417855	serine protease [Leptospira interrogans serovar Manilae]
AKP25782.1	-1.17624	-0.234186	0.110389	1956	0.000933352	0.000793503	serine/threonine protein phosphatase [Leptospira interrogans serovar Manilae]
AKP26295.1	-1.1763	-0.234259	0.28006	149	6.81e-05	5.79e-05	chemotaxis protein CheY [Leptospira interrogans serovar Manilae]
AKP26125.1	-1.17645	-0.234444	0.188986	1654	9.58e-05	8.14e-05	hydrolase [Leptospira interrogans serovar Manilae]
AKP26651.1	-1.17655	-0.23456	0.162478	2483	0.000105417	8.96e-05	amino acid acetyltransferase [Leptospira interrogans serovar Manilae]
AKP27135.1	-1.17723	-0.235396	0.0056997	2337	3.74e-05	3.18e-05	lipoprotein [Leptospira interrogans serovar Manilae]
AKP27176.1	-1.1776	-0.235852	0.110224	2076	0.00312156	0.00265078	bacterial Ig-like domain, group 2 [Leptospira interrogans serovar Manilae]
AKP25492.1	-1.17797	-0.236297	0.354616	2267	5e-05	4.25e-05	flagellar hook protein FlgE [Leptospira interrogans serovar Manilae]
AKP25541.1	-1.17802	-0.236362	0.104426	155	0.000803055	0.0006817	ATP F0F1 synthase subunit B [Leptospira interrogans serovar Manilae]
AKP27762.1	-1.17872	-0.23722	0.290081	1919	0.000481242	0.000408275	membrane protein [Leptospira interrogans serovar Manilae]
AKP24975.1	-1.17911	-0.237697	0.170206	2072	3.74e-05	3.17e-05	beta-lactamase [Leptospira interrogans serovar Manilae]
AKP27112.1	-1.17919	-0.237794	0.0964181	24	0.000353828	0.000300061	carboxypeptidase [Leptospira interrogans serovar Manilae]
AKP27867.1	-1.17922	-0.237827	0.0472211	2125	0.000310346	0.00026318	uracil-DNA glycosylase [Leptospira interrogans serovar Manilae]
AKP26809.1	-1.18011	-0.238923	0.0332186	1990	0.000718065	0.000608472	lipoprotein [Leptospira interrogans serovar Manilae]
AKP26838.1	-1.18052	-0.239427	0.104121	684	0.00100584	0.000852031	elongation factor Ts [Leptospira interrogans serovar Manilae]
AKP25353.1	-1.18098	-0.239982	0.306438	1125	0.000708894	0.00060026	anti-sigma factor antagonist [Leptospira interrogans serovar Manilae]
AKP25817.1	-1.18195	-0.241164	0.336587	1998	0.000197202	0.000166845	RNA-binding protein [Leptospira interrogans serovar Manilae]
AKP27624.1	-1.18272	-0.242114	0.355919	1129	0.000114601	9.69e-05	lauroyl acyltransferase [Leptospira interrogans serovar Manilae]
AKP27926.1	-1.1828	-0.242204	0.143653	2512	0.000243082	0.000205514	chromosome partitioning protein ParA [Leptospira interrogans serovar Manilae]
AKP24735.1	-1.18283	-0.242243	0.162491	969	7.49e-05	6.33e-05	cholesterol oxidase [Leptospira interrogans serovar Manilae]
AKP25213.1	-1.18296	-0.242401	0.310544	786	4.31e-05	3.64e-05	ATP-dependent DNA ligase [Leptospira interrogans serovar Manilae]
AKP27055.1	-1.18314	-0.242621	0.0140831	1462	0.00160474	0.00135634	Lon protease [Leptospira interrogans serovar Manilae]
AKP28076.1	-1.18328	-0.242792	0.127184	2488	4.39e-05	3.71e-05	50S ribosomal protein L33 [Leptospira interrogans serovar Manilae]
AKP27804.1	-1.18335	-0.242871	0.0960509	791	0.00129797	0.00109687	hypothetical protein LIMLP_11655 [Leptospira interrogans serovar Manilae]
AKP25049.1	-1.18366	-0.24326	0.203828	1932	9.25e-05	7.82e-05	translation initiation factor IF-1 [Leptospira interrogans serovar Manilae]
AKP27067.1	-1.1837	-0.243301	0.355195	1511	4.32e-05	3.65e-05	cation tolerance protein CutA [Leptospira interrogans serovar Manilae]
AKP24745.1	-1.18385	-0.243483	0.371717	603	0.000210292	0.000177634	histidine kinase [Leptospira interrogans serovar Manilae]
AKP25106.1	-1.18497	-0.244849	0.166987	1156	0.000170934	0.000144252	UDP-N-acetylmuramoylalanine--D-glutamate ligase [Leptospira interrogans serovar Manilae]
AKP25978.1	-1.18521	-0.245147	0.109779	641	0.000271846	0.000229365	lipoprotein [Leptospira interrogans serovar Manilae]
AKP26814.1	-1.18534	-0.245303	0.0461855	2432	0.00551182	0.00464998	hydrogenase [Leptospira interrogans serovar Manilae]
AKP27100.1	-1.18538	-0.245345	0.261691	1959	0.000478967	0.000404063	anti-sigma factor antagonist [Leptospira interrogans serovar Manilae]
AKP27993.1	-1.1858	-0.245865	0.0143638	1194	0.00112901	0.000952106	serine/threonine protein phosphatase [Leptospira interrogans serovar Manilae]
AKP26805.1	-1.18658	-0.24681	0.195705	1760	6.53e-05	5.5e-05	carboxypeptidase [Leptospira interrogans serovar Manilae]
AKP25991.1	-1.18701	-0.247329	0.0271667	1291	0.000659443	0.000555551	2-isopropylmalate synthase [Leptospira interrogans serovar Manilae]
AKP26987.1	-1.18929	-0.250105	0.168124	2256	0.000147395	0.000123935	MAPEG family protein [Leptospira interrogans serovar Manilae]
AKP26191.1	-1.1893	-0.250116	0.268529	1801	5.64e-05	4.74e-05	hypothetical protein LIMLP_09710 [Leptospira interrogans serovar Manilae]
AKP26174.1	-1.18964	-0.250525	0.172618	106	0.000442117	0.000371639	FAD-binding protein [Leptospira interrogans serovar Manilae]
AKP25220.1	-1.18967	-0.250566	0.275137	409	5.34e-05	4.49e-05	mechanosensitive ion channel protein [Leptospira interrogans serovar Manilae]
AKP25577.1	-1.19082	-0.251954	0.0788869	561	0.000404681	0.000339834	biotin carboxylase [Leptospira interrogans serovar Manilae]
AKP25885.1	-1.19302	-0.254624	0.125228	2323	0.000329375	0.000276084	short-chain dehydrogenase [Leptospira interrogans serovar Manilae]
AKP27261.1	-1.19318	-0.254816	0.0771775	1833	0.000128739	0.000107895	TetR family transcriptional regulator [Leptospira interrogans serovar Manilae]
AKP26007.1	-1.19393	-0.255717	0.339301	2474	5.04e-05	4.22e-05	hypothetical protein LIMLP_08660 [Leptospira interrogans serovar Manilae]
AKP27810.1	-1.19451	-0.256414	0.319364	1285	0.000163378	0.000136775	sulfate transporter [Leptospira interrogans serovar Manilae]
AKP27626.1	-1.19471	-0.256658	0.124826	505	0.000301371	0.000252255	aldo/keto reductase [Leptospira interrogans serovar Manilae]
AKP27906.1	-1.1962	-0.258464	0.0814847	717	0.00010082	8.43e-05	recombinase RecR [Leptospira interrogans serovar Manilae]
AKP28043.1	-1.19636	-0.258653	0.0735128	1288	0.000226339	0.00018919	protease HtpX [Leptospira interrogans serovar Manilae]
AKP24559.1	-1.19715	-0.259602	0.423497	1516	5.62e-05	4.69e-05	hypothetical protein LIMLP_00445 [Leptospira interrogans serovar Manilae]
AKP27878.1	-1.19721	-0.259676	0.0166726	338	0.00057938	0.000483942	phosphoglyceromutase [Leptospira interrogans serovar Manilae]
AKP25868.1	-1.19771	-0.260282	0.0412444	1239	0.000491261	0.000410166	4-hydroxybenzoate decarboxylase [Leptospira interrogans serovar Manilae]
AKP25103.1	-1.19859	-0.261339	0.124377	440	0.000322196	0.000268812	pantothenate kinase [Leptospira interrogans serovar Manilae]
AKP27733.1	-1.19878	-0.261561	0.0789555	1200	0.000208428	0.000173868	UDP-3-O-(3-hydroxymyristoyl) glucosamine N-acyltransferase [Leptospira interrogans serovar Manilae]
AKP26540.1	-1.19898	-0.261807	0.163601	363	0.0017761	0.00148135	GTP-binding protein TypA [Leptospira interrogans serovar Manilae]
AKP28011.1	-1.20143	-0.264755	0.240549	1427	0.000234109	0.000194858	anti-sigma factor antagonist [Leptospira interrogans serovar Manilae]
AKP27628.1	-1.20206	-0.265503	0.0623368	2410	0.000442677	0.000368267	hypothetical protein LIMLP_01810 [Leptospira interrogans serovar Manilae]
AKP26357.1	-1.2029	-0.266522	0.095639	2333	0.000164639	0.000136868	SAM-dependent methyltransferase [Leptospira interrogans serovar Manilae]
AKP27235.1	-1.20317	-0.266845	0.0687676	1110	0.0008138	0.000676378	6,7-dimethyl-8-ribityllumazine synthase [Leptospira interrogans serovar Manilae]
AKP27752.1	-1.20666	-0.271019	0.0795373	101	0.000495426	0.000410576	SAM-dependent methyltransferase [Leptospira interrogans serovar Manilae]
AKP24703.1	-1.20708	-0.271524	0.023018	1922	0.000397361	0.000329191	LOG family protein [Leptospira interrogans serovar Manilae]
AKP28040.1	-1.20729	-0.271775	0.388403	1915	0.000183321	0.000151845	nucleoside-diphosphate sugar epimerase [Leptospira interrogans serovar Manilae]
AKP24913.1	-1.20763	-0.272178	0.240009	2044	4.66e-05	3.86e-05	oxidoreductase [Leptospira interrogans serovar Manilae]
AKP27796.1	-1.20847	-0.273176	0.161169	1984	0.00025472	0.00021078	pyrroline-5-carboxylate reductase [Leptospira interrogans serovar Manilae]
AKP26198.1	-1.20853	-0.273249	0.0518077	693	0.000594068	0.000491564	primase [Leptospira interrogans serovar Manilae]
AKP26110.1	-1.2098	-0.274774	0.109086	1209	5.68e-05	4.69e-05	ABC transporter [Leptospira interrogans serovar Manilae]
AKP25678.1	-1.21058	-0.275693	0.18087	1065	4.46e-05	3.68e-05	hypothetical protein LIMLP_06805 [Leptospira interrogans serovar Manilae]
AKP27073.1	-1.2108	-0.275963	0.0439741	372	0.000811274	0.00067003	DNA polymerase I [Leptospira interrogans serovar Manilae]
AKP26459.1	-1.21189	-0.27726	0.0435039	1939	0.000334776	0.000276242	dehydrogenase [Leptospira interrogans serovar Manilae]
AKP25242.1	-1.21293	-0.278495	0.338966	955	0.000230612	0.000190129	biopolymer transporter ExbD [Leptospira interrogans serovar Manilae]
AKP26584.1	-1.21299	-0.278568	0.0534512	229	0.000335016	0.00027619	chromosome partitioning protein ParA [Leptospira interrogans serovar Manilae]
AKP25485.1	-1.21461	-0.280498	0.28614	120	4.25e-05	3.5e-05	carbon-nitrogen hydrolase [Leptospira interrogans serovar Manilae]
AKP28050.1	-1.21525	-0.281252	0.0816388	1579	0.00025904	0.000213158	heme oxygenase [Leptospira interrogans serovar Manilae]
AKP24557.1	-1.21536	-0.281387	0.135635	1825	0.000112222	9.23e-05	cupin fold metalloprotein, WbuC family [Leptospira interrogans serovar Manilae]
AKP26083.1	-1.21546	-0.281507	0.112938	100	0.000112219	9.23e-05	glycosyl transferase [Leptospira interrogans serovar Manilae]
AKP27051.1	-1.21549	-0.281537	0.166171	1274	0.000453561	0.000373151	acetyltransferase [Leptospira interrogans serovar Manilae]
AKP25983.1	-1.21553	-0.281581	0.137729	348	0.000585326	0.000481541	excinuclease ABC subunit A [Leptospira interrogans serovar Manilae]
AKP25153.1	-1.21695	-0.283266	0.0248341	223	0.000253083	0.000207966	NADH dehydrogenase [Leptospira interrogans serovar Manilae]
AKP27024.1	-1.2176	-0.284038	0.144517	2073	0.000156858	0.000128825	RNA polymerase sigma70 [Leptospira interrogans serovar Manilae]
AKP26363.1	-1.21797	-0.284474	0.19609	1012	0.000121832	0.000100029	6-phosphogluconolactonase [Leptospira interrogans serovar Manilae]
AKP26336.1	-1.21797	-0.284482	0.187272	358	9.7e-05	7.96e-05	methyltransferase [Leptospira interrogans serovar Manilae]
AKP26712.1	-1.21926	-0.28601	0.329134	417	0.000152566	0.000125129	CDP-diacylglycerol--glycerol-3-phosphate 3-phosphatidyltransferase [Leptospira interrogans serovar Manilae]
AKP24921.1	-1.21936	-0.286128	2.05e-05	105	0.000250188	0.000205179	hypothetical protein LIMLP_02455 [Leptospira interrogans serovar Manilae]
AKP25778.1	-1.21981	-0.286654	0.430016	1707	0.000191063	0.000156634	multidrug transporter AcrB [Leptospira interrogans serovar Manilae]
AKP25870.1	-1.21991	-0.286772	0.22792	1969	0.0011936	0.000978437	ArsR family transcriptional regulator [Leptospira interrogans serovar Manilae]
AKP27551.1	-1.2202	-0.287121	0.219615	1136	0.000137832	0.000112959	ABC transporter ATP-binding protein [Leptospira interrogans serovar Manilae]
AKP26092.1	-1.22058	-0.287569	0.0649399	1745	0.000311552	0.000255249	hypothetical protein LIMLP_09135 [Leptospira interrogans serovar Manilae]
AKP28182.1	-1.22097	-0.288023	0.112861	1958	0.000352662	0.000288839	bacterioferritin comigratory protein [Leptospira interrogans serovar Manilae]
AKP24920.1	-1.22121	-0.288311	0.0854465	2143	0.000128407	0.000105147	hypothetical protein LIMLP_02450 [Leptospira interrogans serovar Manilae]
AKP24616.1	-1.22231	-0.289606	0.0884994	1456	0.000335056	0.000274118	hypothetical protein LIMLP_00765 [Leptospira interrogans serovar Manilae]
AKP26972.1	-1.22253	-0.289875	0.148296	2039	4.73e-05	3.87e-05	lipoprotein [Leptospira interrogans serovar Manilae]
AKP24825.1	-1.223	-0.290419	0.228638	2327	8.69e-05	7.11e-05	nucleoside-diphosphate sugar epimerase [Leptospira interrogans serovar Manilae]
AKP28111.1	-1.22334	-0.290824	0.101842	1105	9.65e-05	7.89e-05	protein kinase [Leptospira interrogans serovar Manilae]
AKP25596.1	-1.22353	-0.291045	0.0192036	794	0.00036069	0.000294796	radical SAM protein [Leptospira interrogans serovar Manilae]
AKP28240.1	-1.22401	-0.291615	0.142515	1124	0.000261571	0.0002137	transposase (plasmid) [Leptospira interrogans serovar Manilae]
AKP26658.1	-1.2253	-0.29314	0.0510488	1346	0.000222127	0.000181283	acyl-CoA:6-aminopenicillanic acid acyltransferase [Leptospira interrogans serovar Manilae]
AKP26218.1	-1.22659	-0.294655	0.238652	2195	6.12e-05	4.99e-05	preprotein translocase subunit TatA [Leptospira interrogans serovar Manilae]
AKP25390.1	-1.22698	-0.295112	0.341477	1430	8.96e-05	7.3e-05	hypothetical protein LIMLP_05180 [Leptospira interrogans serovar Manilae]
AKP27410.1	-1.22752	-0.295748	0.244677	218	0.000144749	0.00011792	hypothetical protein LIMLP_16735 [Leptospira interrogans serovar Manilae]
AKP27522.1	-1.22803	-0.296351	0.054321	2505	0.000281316	0.000229078	hydrolase [Leptospira interrogans serovar Manilae]
AKP26171.1	-1.22958	-0.298166	0.368051	1315	0.000111145	9.04e-05	membrane protein [Leptospira interrogans serovar Manilae]
AKP27117.1	-1.22985	-0.298487	0.208447	539	9.4e-05	7.64e-05	hypothetical protein LIMLP_15090 [Leptospira interrogans serovar Manilae]
AKP25758.1	-1.23011	-0.298791	0.344598	550	8.8e-05	7.16e-05	hypothetical protein LIMLP_07255 [Leptospira interrogans serovar Manilae]
AKP25240.1	-1.23182	-0.300791	0.218938	820	0.000152244	0.000123592	energy transducer TonB [Leptospira interrogans serovar Manilae]
AKP24743.1	-1.23291	-0.30207	0.0663244	2185	0.000894123	0.000725212	choline dehydrogenase [Leptospira interrogans serovar Manilae]
AKP24935.1	-1.23371	-0.302998	0.143035	667	0.000162042	0.000131346	glutathione S-transferase [Leptospira interrogans serovar Manilae]
AKP27709.1	-1.23405	-0.303401	0.259477	807	0.00010048	8.14e-05	ADP-heptose--LPS heptosyltransferase [Leptospira interrogans serovar Manilae]
AKP26574.1	-1.23434	-0.303743	0.106921	1467	0.00038672	0.0003133	amidohydrolase [Leptospira interrogans serovar Manilae]
AKP26909.1	-1.23435	-0.303751	0.248977	1184	6.5e-05	5.27e-05	N-acetylmuramoyl-L-alanine amidase [Leptospira interrogans serovar Manilae]
AKP25133.1	-1.23437	-0.30378	0.0466035	517	0.000888163	0.000719525	aldehyde dehydrogenase [Leptospira interrogans serovar Manilae]
AKP25241.1	-1.23506	-0.304585	0.37539	799	0.000178666	0.000144661	biopolymer transporter ExbD [Leptospira interrogans serovar Manilae]
AKP27543.1	-1.23528	-0.304833	0.0826853	658	0.000367603	0.000297588	metal (Ni/Fe) hydrogenase large subunit [Leptospira interrogans serovar Manilae]
AKP24587.1	-1.23569	-0.305319	0.0326402	556	0.000429012	0.000347183	1-(5-phosphoribosyl)-5-[(5-phosphoribosylamino)methylideneamino] imidazole-4-carboxamide isomerase [Leptospira interrogans serovar Manilae]
AKP27768.1	-1.23609	-0.30578	0.211367	863	0.00100288	0.000811333	thioredoxin [Leptospira interrogans serovar Manilae]
AKP27008.1	-1.23737	-0.307275	0.0611839	2322	0.000491076	0.000396872	ATPase [Leptospira interrogans serovar Manilae]
AKP27126.1	-1.23773	-0.307697	0.277446	900	6.02e-05	4.87e-05	hypothetical protein LIMLP_15135 [Leptospira interrogans serovar Manilae]
AKP27225.1	-1.23792	-0.307914	0.0207737	1132	0.000341502	0.000275868	hypothetical protein LIMLP_15690 [Leptospira interrogans serovar Manilae]
AKP25636.1	-1.2383	-0.308367	0.00596488	2287	0.000374177	0.000302169	acyl-CoA dehydrogenase [Leptospira interrogans serovar Manilae]
AKP24856.1	-1.23907	-0.309261	0.27083	740	0.00257689	0.00207969	lipoprotein [Leptospira interrogans serovar Manilae]
AKP27685.1	-1.24045	-0.310858	0.361038	287	0.000142141	0.000114589	GTP cyclohydrolase [Leptospira interrogans serovar Manilae]
AKP26676.1	-1.24116	-0.31169	0.0198818	75	0.000418009	0.000336788	hypothetical protein LIMLP_12520 [Leptospira interrogans serovar Manilae]
AKP26318.1	-1.24119	-0.311722	0.33472	1328	0.000498993	0.000402028	30S ribosomal protein S6 [Leptospira interrogans serovar Manilae]
AKP27247.1	-1.2433	-0.314176	0.220065	971	0.000182589	0.000146858	ABC transporter ATP-binding protein [Leptospira interrogans serovar Manilae]
AKP24544.1	-1.24332	-0.314201	0.198851	910	4.38e-05	3.52e-05	DNA-binding protein [Leptospira interrogans serovar Manilae]
AKP27645.1	-1.24388	-0.314846	0.131039	1942	0.000385639	0.00031003	anti-sigma factor antagonist [Leptospira interrogans serovar Manilae]
AKP24691.1	-1.24456	-0.315636	0.206855	833	0.0002392	0.000192197	peptidase [Leptospira interrogans serovar Manilae]
AKP27779.1	-1.24494	-0.316079	0.216949	2290	7.19e-05	5.78e-05	ABC transporter ATP-binding protein [Leptospira interrogans serovar Manilae]
AKP27930.1	-1.24499	-0.316131	0.226189	1976	0.000121353	9.75e-05	hypothetical protein LIMLP_17925 [Leptospira interrogans serovar Manilae]
AKP26839.1	-1.2454	-0.316607	0.0191683	2121	0.00241325	0.00193773	30S ribosomal protein S2 [Leptospira interrogans serovar Manilae]
AKP25632.1	-1.24637	-0.317734	0.00611696	691	0.000449191	0.000360399	nucleoside-diphosphate sugar epimerase [Leptospira interrogans serovar Manilae]
AKP28031.1	-1.24663	-0.318038	0.209539	1999	0.00012112	9.72e-05	cobalamin biosynthesis protein [Leptospira interrogans serovar Manilae]
AKP25767.1	-1.24676	-0.31818	0.233383	37	0.000911587	0.000731167	hypothetical protein LIMLP_07300 [Leptospira interrogans serovar Manilae]
AKP26992.1	-1.24705	-0.318517	0.0461036	2326	0.000413306	0.000331427	phosphoribosylformylglycinamidine synthase [Leptospira interrogans serovar Manilae]
AKP25280.1	-1.24705	-0.318524	0.0628799	817	0.000750394	0.000601733	Eco57I restriction-modification methylase [Leptospira interrogans serovar Manilae]
AKP27365.1	-1.24741	-0.318933	0.307005	2197	5.26e-05	4.22e-05	NRDE domain protein [Leptospira interrogans serovar Manilae]
AKP24772.1	-1.24786	-0.319456	0.10304	2325	0.000187202	0.000150019	2-amino-4-hydroxy-6-hydroxymethyldihydropteridine pyrophosphokinase [Leptospira interrogans serovar Manilae]
AKP25292.1	-1.24858	-0.320293	0.0960588	1470	0.000666899	0.000534125	4-hydroxy-3-methylbut-2-en-1-yl diphosphate synthase [Leptospira interrogans serovar Manilae]
AKP24838.1	-1.25023	-0.322195	0.199202	1852	0.000122169	9.77e-05	cell division protein [Leptospira interrogans serovar Manilae]
AKP24828.1	-1.25118	-0.323292	0.0442944	1682	0.000306586	0.000245037	stationary phase survival protein SurE [Leptospira interrogans serovar Manilae]
AKP25795.1	-1.25124	-0.323363	0.172259	1604	5.58e-05	4.46e-05	histidine kinase [Leptospira interrogans serovar Manilae]
AKP24511.1	-1.25143	-0.323575	0.149641	972	0.000299818	0.000239581	GMC family oxidoreductase [Leptospira interrogans serovar Manilae]
AKP28044.1	-1.25191	-0.324129	0.137798	2032	0.000556308	0.000444368	adenine phosphoribosyltransferase [Leptospira interrogans serovar Manilae]
AKP25668.1	-1.2535	-0.325958	0.168397	2335	0.00012845	0.000102473	hypothetical protein LIMLP_06755 [Leptospira interrogans serovar Manilae]
AKP24501.1	-1.2535	-0.325959	0.357861	117	6.56e-05	5.24e-05	lipoprotein [Leptospira interrogans serovar Manilae]
AKP28124.1	-1.25391	-0.326438	0.199868	650	7.26e-05	5.79e-05	3-oxoacyl-ACP reductase [Leptospira interrogans serovar Manilae]
AKP27942.1	-1.25504	-0.327729	0.177295	1439	0.000109298	8.71e-05	hypothetical protein LIMLP_17990 [Leptospira interrogans serovar Manilae]
AKP27719.1	-1.25689	-0.329855	0.0565583	231	0.000254665	0.000202616	leucine rich repeat protein [Leptospira interrogans serovar Manilae]
AKP26106.1	-1.25705	-0.330041	0.0753564	965	9.6e-05	7.64e-05	methyltransferase [Leptospira interrogans serovar Manilae]
AKP26930.1	-1.25885	-0.332107	0.20505	356	0.00133455	0.00106013	50S ribosomal protein L7/L12 [Leptospira interrogans serovar Manilae]
AKP27744.1	-1.25967	-0.333044	0.254091	1316	0.000166383	0.000132085	heptosyltransferase [Leptospira interrogans serovar Manilae]
AKP25862.1	-1.25976	-0.333154	0.136997	1475	0.000119326	9.47e-05	3-octaprenyl-4-hydroxybenzoate carboxy-lyase [Leptospira interrogans serovar Manilae]
AKP24555.1	-1.26001	-0.333435	0.137054	93	0.000115578	9.17e-05	hypothetical protein LIMLP_00420 [Leptospira interrogans serovar Manilae]
AKP27586.1	-1.26157	-0.335219	0.309506	514	5.34e-05	4.23e-05	hypothetical protein LIMLP_17710 [Leptospira interrogans serovar Manilae]
AKP27063.1	-1.26175	-0.335423	0.292799	1666	8.34e-05	6.61e-05	serine/threonine protein phosphatase [Leptospira interrogans serovar Manilae]
AKP25027.1	-1.26307	-0.336931	0.0718725	2196	0.000906546	0.000717733	50S ribosomal protein L3 [Leptospira interrogans serovar Manilae]
AKP26621.1	-1.26371	-0.33766	0.0322452	381	0.000242884	0.0001922	3-phosphoshikimate 1-carboxyvinyltransferase [Leptospira interrogans serovar Manilae]
AKP25069.1	-1.26379	-0.337757	0.256389	2513	5.98e-05	4.73e-05	SAM-dependent methyltransferase [Leptospira interrogans serovar Manilae]
AKP26264.1	-1.26455	-0.338623	0.00562948	664	0.0001432	0.000113242	esterase [Leptospira interrogans serovar Manilae]
AKP27918.1	-1.26627	-0.340584	0.178207	2150	9.34e-05	7.38e-05	chemotaxis protein CheY [Leptospira interrogans serovar Manilae]
AKP27784.1	-1.26787	-0.342408	0.0362612	832	0.000290024	0.000228749	transferase, LIC12162 family protein [Leptospira interrogans serovar Manilae]
AKP25841.1	-1.26833	-0.342933	0.023254	986	0.00210408	0.00165894	ribonucleotide-diphosphate reductase subunit alpha [Leptospira interrogans serovar Manilae]
AKP27074.1	-1.26868	-0.343325	0.0927741	1733	0.000437069	0.000344508	anthranilate synthase [Leptospira interrogans serovar Manilae]
AKP26740.1	-1.26895	-0.343639	0.217626	1688	0.000100612	7.93e-05	hypothetical protein LIMLP_12875 [Leptospira interrogans serovar Manilae]
AKP27732.1	-1.26915	-0.343857	0.153438	1287	0.000186716	0.000147119	phosphoenolpyruvate--protein phosphatase [Leptospira interrogans serovar Manilae]
AKP25123.1	-1.27211	-0.34722	0.147257	1437	7.03e-05	5.52e-05	nicotinate-nucleotide adenylyltransferase [Leptospira interrogans serovar Manilae]
AKP26135.1	-1.27471	-0.350172	0.034249	1670	0.000617742	0.000484613	cytochrome C [Leptospira interrogans serovar Manilae]
AKP26615.1	-1.27492	-0.350409	0.224113	1994	7.71e-05	6.05e-05	50S ribosomal protein L32 [Leptospira interrogans serovar Manilae]
AKP24908.1	-1.27853	-0.354484	0.00204022	1253	0.00299414	0.00234186	acyl-CoA dehydrogenase [Leptospira interrogans serovar Manilae]
AKP27811.1	-1.27865	-0.354624	0.256065	576	0.000102268	8e-05	peptide permease [Leptospira interrogans serovar Manilae]
AKP24927.1	-1.28003	-0.356181	0.279106	445	4.01e-05	3.14e-05	cation transporter [Leptospira interrogans serovar Manilae]
AKP26577.1	-1.28045	-0.356648	0.042849	404	0.00114453	0.000893849	isoleucyl-tRNA synthetase [Leptospira interrogans serovar Manilae]
AKP25099.1	-1.28079	-0.357034	0.0557634	235	0.00358709	0.00280069	acetyl-CoA acetyltransferase [Leptospira interrogans serovar Manilae]
AKP24708.1	-1.28302	-0.359546	0.0424175	583	9.8e-05	7.64e-05	sulfatase [Leptospira interrogans serovar Manilae]
AKP26796.1	-1.28311	-0.359644	0.234944	1676	0.000151103	0.000117763	50S ribosomal protein L31 [Leptospira interrogans serovar Manilae]
AKP27333.1	-1.28372	-0.360326	0.189926	1213	0.000114952	8.95e-05	hypothetical protein LIMLP_16300 [Leptospira interrogans serovar Manilae]
AKP27391.1	-1.28493	-0.361688	0.223716	2224	6.75e-05	5.25e-05	hypothetical protein LIMLP_16630 [Leptospira interrogans serovar Manilae]
AKP27289.1	-1.28631	-0.36324	0.00534141	864	0.000531276	0.000413023	anti-sigma factor antagonist [Leptospira interrogans serovar Manilae]
AKP24553.1	-1.28763	-0.364721	0.0927102	2050	6.04e-05	4.69e-05	hypothetical protein LIMLP_00410 [Leptospira interrogans serovar Manilae]
AKP25876.1	-1.28809	-0.365236	0.07004	1133	0.000220571	0.000171239	biopolymer transporter ExbD [Leptospira interrogans serovar Manilae]
AKP25656.1	-1.28876	-0.365979	0.323156	2361	8.07e-05	6.26e-05	flagellar biosynthesis protein flip [Leptospira interrogans serovar Manilae]
AKP25709.1	-1.29031	-0.367716	0.174522	2499	7.79e-05	6.04e-05	alpha/beta hydrolase [Leptospira interrogans serovar Manilae]
AKP26441.1	-1.29037	-0.367785	0.11971	1236	0.000210637	0.000163238	hypothetical protein LIMLP_11150 [Leptospira interrogans serovar Manilae]
AKP27816.1	-1.29129	-0.368818	0.235179	230	6.8e-05	5.27e-05	phosphate acyltransferase [Leptospira interrogans serovar Manilae]
AKP27226.1	-1.29183	-0.36942	0.317082	2509	4.73e-05	3.66e-05	threonine dehydrogenase [Leptospira interrogans serovar Manilae]
AKP25996.1	-1.29244	-0.370101	0.124247	1017	0.000248305	0.00019212	ATP-dependent DNA helicase [Leptospira interrogans serovar Manilae]
AKP27707.1	-1.29502	-0.37297	0.30937	1658	0.000118717	9.17e-05	antibiotic biosynthesis monooxygenase [Leptospira interrogans serovar Manilae]
AKP27544.1	-1.29519	-0.37316	0.219004	158	0.000143167	0.000110538	hydrogenase-4 subunit G [Leptospira interrogans serovar Manilae]
AKP25144.1	-1.2956	-0.373625	0.303965	1340	7.12e-05	5.49e-05	NADH dehydrogenase [Leptospira interrogans serovar Manilae]
AKP25627.1	-1.29827	-0.376585	0.0262576	1150	0.0261181	0.0201177	molecular chaperone GroEL [Leptospira interrogans serovar Manilae]
AKP26582.1	-1.29977	-0.37826	0.000430021	2231	0.00584046	0.00449344	glutamine synthetase [Leptospira interrogans serovar Manilae]
AKP28151.1	-1.30173	-0.380429	0.303193	463	0.000101636	7.81e-05	4a-hydroxytetrahydrobiopterin dehydratase [Leptospira interrogans serovar Manilae]
AKP27646.1	-1.30266	-0.381463	0.297409	1684	0.00010231	7.85e-05	endoflagellar motor protein [Leptospira interrogans serovar Manilae]
AKP24495.1	-1.30563	-0.384748	0.140238	1773	9.59e-05	7.34e-05	translation factor Sua5 [Leptospira interrogans serovar Manilae]
AKP25463.1	-1.30658	-0.385794	0.109638	2481	0.000127474	9.76e-05	hypothetical protein LIMLP_05605 [Leptospira interrogans serovar Manilae]
AKP25669.1	-1.30995	-0.389511	0.0375848	1411	7.93e-05	6.05e-05	guanylate kinase [Leptospira interrogans serovar Manilae]
AKP26225.1	-1.31135	-0.391056	0.0137263	2454	0.000296875	0.000226388	tetratricopeptide repeat protein [Leptospira interrogans serovar Manilae]
AKP28072.1	-1.31421	-0.394197	0.00582947	741	0.00324029	0.00246558	lipoprotein [Leptospira interrogans serovar Manilae]
AKP25419.1	-1.31512	-0.395192	0.103653	1164	0.000546608	0.000415634	methylmalonyl-CoA mutase [Leptospira interrogans serovar Manilae]
AKP28121.1	-1.31812	-0.398486	0.0482975	701	0.000215491	0.000163483	glutamate synthase [Leptospira interrogans serovar Manilae]
AKP25394.1	-1.31868	-0.399098	0.159048	1827	0.000308694	0.000234093	NAD(+) synthase [Leptospira interrogans serovar Manilae]
AKP27416.1	-1.31897	-0.399414	0.0166985	2052	8.94e-05	6.77e-05	hypothetical protein LIMLP_16765 [Leptospira interrogans serovar Manilae]
AKP27808.1	-1.32078	-0.401393	0.100546	1865	0.000201231	0.000152357	chemotaxis protein CheY [Leptospira interrogans serovar Manilae]
AKP25727.1	-1.32206	-0.402783	0.139848	2358	0.000600539	0.000454246	transcription-repair coupling factor [Leptospira interrogans serovar Manilae]
AKP26255.1	-1.32401	-0.404913	0.00663555	2161	5.92e-05	4.47e-05	hypothetical protein LIMLP_10080 [Leptospira interrogans serovar Manilae]
AKP25024.1	-1.32663	-0.407767	0.0460101	2367	0.000278083	0.000209616	elongation factor G [Leptospira interrogans serovar Manilae]
AKP27787.1	-1.32768	-0.40891	0.0171235	2372	0.000695586	0.00052391	methyltransferase type 12 [Leptospira interrogans serovar Manilae]
AKP27163.1	-1.32924	-0.410604	0.333294	1514	0.00014556	0.000109506	RNA-binding protein [Leptospira interrogans serovar Manilae]
AKP24727.1	-1.32985	-0.41126	0.0209102	1544	0.000133009	0.000100018	pyrimidine reductase [Leptospira interrogans serovar Manilae]
AKP25588.1	-1.33018	-0.411623	0.141633	292	0.000124816	9.38e-05	membrane protein [Leptospira interrogans serovar Manilae]
AKP27120.1	-1.331	-0.412514	0.104603	1599	0.000147249	0.00011063	HrcA family transcriptional regulator [Leptospira interrogans serovar Manilae]
AKP26630.1	-1.33108	-0.412602	0.0489609	2070	0.000280604	0.000210809	5-formyltetrahydrofolate cyclo-ligase [Leptospira interrogans serovar Manilae]
AKP27952.1	-1.3315	-0.413048	0.0244125	1001	8.42e-05	6.32e-05	aerotolerance regulator BatD [Leptospira interrogans serovar Manilae]
AKP25528.1	-1.33159	-0.413155	0.107708	2269	8.78e-05	6.59e-05	tetratricopeptide repeat protein [Leptospira interrogans serovar Manilae]
AKP27243.1	-1.33337	-0.415082	0.038152	525	0.000140336	0.000105249	AcrR family transcriptional regulator [Leptospira interrogans serovar Manilae]
AKP26746.1	-1.33444	-0.41623	0.233587	1749	0.000109644	8.22e-05	hypothetical protein LIMLP_12910 [Leptospira interrogans serovar Manilae]
AKP25990.1	-1.33464	-0.416452	0.230429	764	4.17e-05	3.12e-05	hypothetical protein LIMLP_08565 [Leptospira interrogans serovar Manilae]
AKP27778.1	-1.33743	-0.419462	0.00195974	2282	0.000647362	0.000484035	HD family phosphohydrolase [Leptospira interrogans serovar Manilae]
AKP26254.1	-1.33749	-0.419533	0.0721548	742	0.000140652	0.000105161	helicase [Leptospira interrogans serovar Manilae]
AKP26563.1	-1.3378	-0.419863	0.218941	941	0.000116004	8.67e-05	hypothetical protein LIMLP_11870 [Leptospira interrogans serovar Manilae]
AKP25072.1	-1.33806	-0.420143	0.00559011	690	0.000578004	0.000431972	transglycosylase [Leptospira interrogans serovar Manilae]
AKP25493.1	-1.33923	-0.421401	0.0273529	1834	0.000278649	0.000208067	HD family phosphohydrolase [Leptospira interrogans serovar Manilae]
AKP28257.1	-1.33932	-0.4215	0.107754	1448	0.000233351	0.000174231	transposase (plasmid) [Leptospira interrogans serovar Manilae]
AKP26032.1	-1.33932	-0.421504	0.0628431	1790	0.000574076	0.000428632	DNA mismatch repair protein MutS [Leptospira interrogans serovar Manilae]
AKP24671.1	-1.34263	-0.425058	0.12057	1425	0.000130737	9.74e-05	hypothetical protein LIMLP_01070 [Leptospira interrogans serovar Manilae]
AKP26348.1	-1.3442	-0.426744	0.0557519	1778	0.000229699	0.000170882	glycosyltransferase [Leptospira interrogans serovar Manilae]
AKP26853.1	-1.34807	-0.4309	0.0676965	145	0.000351609	0.000260823	dihydrofolate reductase [Leptospira interrogans serovar Manilae]
AKP26079.1	-1.35058	-0.433582	0.0164132	2390	0.000199042	0.000147375	hypothetical protein LIMLP_09055 [Leptospira interrogans serovar Manilae]
AKP25289.1	-1.3526	-0.435737	0.024091	2408	0.00024511	0.000181214	serine/threonine protein phosphatase [Leptospira interrogans serovar Manilae]
AKP27122.1	-1.35522	-0.438526	0.0295628	872	0.0045723	0.00337385	molecular chaperone DnaK [Leptospira interrogans serovar Manilae]
AKP27286.1	-1.35555	-0.438876	0.0885599	545	0.000100134	7.39e-05	arylesterase [Leptospira interrogans serovar Manilae]
AKP25971.1	-1.36125	-0.444933	0.193254	239	0.000315562	0.000231817	30S ribosomal protein S21 [Leptospira interrogans serovar Manilae]
AKP25337.1	-1.36734	-0.451373	0.0414139	1188	0.00218654	0.00159912	hypothetical protein LIMLP_04845 [Leptospira interrogans serovar Manilae]
AKP27642.1	-1.3679	-0.451967	0.00296173	2299	9.35e-05	6.84e-05	shikimate dehydrogenase [Leptospira interrogans serovar Manilae]
AKP24617.1	-1.36967	-0.453828	0.0840851	1831	0.000133447	9.74e-05	polyketide biosynthesis dithiol-disulfide isomerase [Leptospira interrogans serovar Manilae]
AKP28091.1	-1.37018	-0.45437	0.251372	1398	0.000476311	0.000347626	lipoprotein [Leptospira interrogans serovar Manilae]
AKP26670.1	-1.37645	-0.460949	0.0955653	569	8.22e-05	5.97e-05	hypothetical protein LIMLP_12490 [Leptospira interrogans serovar Manilae]
AKP25662.1	-1.37729	-0.46183	0.0206136	1547	0.000315592	0.00022914	ATP-binding protein [Leptospira interrogans serovar Manilae]
AKP26331.1	-1.37823	-0.462818	0.174222	1401	0.000131271	9.52e-05	glycosyl transferase [Leptospira interrogans serovar Manilae]
AKP24758.1	-1.38171	-0.466452	0.138555	568	6.55e-05	4.74e-05	NTP pyrophosphohydrolase [Leptospira interrogans serovar Manilae]
AKP27455.1	-1.38241	-0.467184	0.069661	1863	5.36e-05	3.88e-05	hypothetical protein LIMLP_16975 [Leptospira interrogans serovar Manilae]
AKP27127.1	-1.38542	-0.470323	0.257757	1317	0.000156244	0.000112778	ABC transporter permease [Leptospira interrogans serovar Manilae]
AKP24747.1	-1.38992	-0.474998	0.0803569	87	0.000102597	7.38e-05	hypothetical protein LIMLP_01505 [Leptospira interrogans serovar Manilae]
AKP25247.1	-1.39044	-0.475543	0.222035	700	0.000164808	0.00011853	hypothetical protein LIMLP_04275 [Leptospira interrogans serovar Manilae]
AKP25878.1	-1.39187	-0.47703	0.0227552	1142	0.000300315	0.000215763	ATPase AAA [Leptospira interrogans serovar Manilae]
AKP26341.1	-1.39536	-0.480639	0.0118655	2285	0.000179904	0.00012893	glycosyl transferase [Leptospira interrogans serovar Manilae]
AKP26966.1	-1.39575	-0.481044	0.214301	2045	4.42e-05	3.17e-05	imelysin [Leptospira interrogans serovar Manilae]
AKP26786.1	-1.4	-0.485429	0.101789	1985	4.07e-05	2.91e-05	hypothetical protein LIMLP_13130 [Leptospira interrogans serovar Manilae]
AKP25740.1	-1.40035	-0.485791	0.0106423	79	9.58e-05	6.84e-05	lipoprotein [Leptospira interrogans serovar Manilae]
AKP27468.1	-1.40224	-0.487736	0.0281561	243	0.000158871	0.000113298	GMC family oxidoreductase [Leptospira interrogans serovar Manilae]
AKP26849.1	-1.403	-0.48852	0.026706	1481	0.000306661	0.000218574	glyoxalase [Leptospira interrogans serovar Manilae]
AKP26187.1	-1.40344	-0.488969	0.0561983	2238	6.3e-05	4.49e-05	hypothetical protein LIMLP_09685 [Leptospira interrogans serovar Manilae]
AKP26804.1	-1.40402	-0.489564	0.00600576	998	0.000210505	0.00014993	hypothetical protein LIMLP_13240 [Leptospira interrogans serovar Manilae]
AKP27824.1	-1.40657	-0.492184	0.0746426	1313	0.00022189	0.000157752	hypothetical protein LIMLP_12945 [Leptospira interrogans serovar Manilae]
AKP28055.1	-1.40785	-0.493497	0.0190093	1900	0.000233829	0.000166089	lipoprotein [Leptospira interrogans serovar Manilae]
AKP26419.1	-1.41058	-0.496291	0.0446576	1854	7.03e-05	4.99e-05	DNA methylase [Leptospira interrogans serovar Manilae]
AKP24586.1	-1.411	-0.496715	0.0979525	1244	8.45e-05	5.99e-05	imidazole glycerol phosphate synthase [Leptospira interrogans serovar Manilae]
AKP25621.1	-1.41726	-0.503101	0.276853	438	0.000151678	0.000107022	ribonuclease BN [Leptospira interrogans serovar Manilae]
AKP27050.1	-1.4189	-0.504773	0.36775	1695	0.00027145	0.00019131	DoxX family protein [Leptospira interrogans serovar Manilae]
AKP24560.1	-1.42005	-0.50594	0.175234	2198	5.31e-05	3.74e-05	hypothetical protein LIMLP_00450 [Leptospira interrogans serovar Manilae]
AKP25366.1	-1.42035	-0.506243	0.201153	899	3.71e-05	2.61e-05	adenylate cyclase [Leptospira interrogans serovar Manilae]
AKP24541.1	-1.42064	-0.506542	0.18116	1271	0.00278811	0.00196257	hypothetical protein LIMLP_00350 [Leptospira interrogans serovar Manilae]
AKP25988.1	-1.42379	-0.509739	0.0977148	1395	3.79e-05	2.66e-05	lipoprotein [Leptospira interrogans serovar Manilae]
AKP27248.1	-1.42495	-0.510908	0.197811	1159	0.000188294	0.000132141	hypothetical protein LIMLP_15815 [Leptospira interrogans serovar Manilae]
AKP26611.1	-1.42572	-0.511693	0.0109692	795	0.00034548	0.000242319	hypothetical protein LIMLP_12145 [Leptospira interrogans serovar Manilae]
AKP25688.1	-1.42684	-0.512819	0.201641	1247	0.000183215	0.000128407	hypothetical protein LIMLP_06860 [Leptospira interrogans serovar Manilae]
AKP26567.1	-1.42716	-0.513147	0.101433	1713	0.000133836	9.38e-05	lipoprotein signal peptidase [Leptospira interrogans serovar Manilae]
AKP26956.1	-1.42794	-0.513931	0.019458	1925	5.64e-05	3.95e-05	flagellar hook protein FliD [Leptospira interrogans serovar Manilae]
AKP27532.1	-1.42845	-0.514453	0.00344456	1252	0.000153924	0.000107756	glycerol-3-phosphate acyltransferase [Leptospira interrogans serovar Manilae]
AKP25109.1	-1.42853	-0.514535	0.0741209	152	5.65e-05	3.96e-05	ribosomal RNA large subunit methyltransferase N [Leptospira interrogans serovar Manilae]
AKP26950.1	-1.42949	-0.515499	0.0801794	854	7.55e-05	5.28e-05	hypothetical protein LIMLP_14075 [Leptospira interrogans serovar Manilae]
AKP25484.1	-1.42974	-0.515757	0.0867099	1482	5.65e-05	3.95e-05	membrane protein [Leptospira interrogans serovar Manilae]
AKP27044.1	-1.43147	-0.517493	0.130699	1704	5.97e-05	4.17e-05	flagellar protein [Leptospira interrogans serovar Manilae]
AKP26916.1	-1.43206	-0.518095	0.0547374	600	0.000105482	7.37e-05	lipoprotein [Leptospira interrogans serovar Manilae]
AKP27269.1	-1.43613	-0.522185	0.214062	326	6.6e-05	4.6e-05	lipoprotein [Leptospira interrogans serovar Manilae]
AKP28140.1	-1.44003	-0.526104	0.037869	397	0.000116747	8.11e-05	MgtE intracellular N-terminal domain protein [Leptospira interrogans serovar Manilae]
AKP26578.1	-1.44256	-0.528634	0.0687541	851	0.0002015	0.000139682	leucine rich repeat protein [Leptospira interrogans serovar Manilae]
AKP27474.1	-1.44629	-0.532353	0.20799	983	6.08e-05	4.2e-05	hypothetical protein LIMLP_17075 [Leptospira interrogans serovar Manilae]
AKP26212.1	-1.44725	-0.533315	0.00473979	2319	0.000529747	0.000366037	hydrolase [Leptospira interrogans serovar Manilae]
AKP26631.1	-1.45892	-0.544904	0.232429	1614	8.36e-05	5.73e-05	cell division protein ZapA [Leptospira interrogans serovar Manilae]
AKP27791.1	-1.46171	-0.547659	0.241535	2293	6.52e-05	4.46e-05	sodium:hydrogen antiporter [Leptospira interrogans serovar Manilae]
AKP26697.1	-1.46566	-0.551548	0.00594648	1405	0.000243249	0.000165966	sulfate ABC transporter ATP-binding protein [Leptospira interrogans serovar Manilae]
AKP27725.1	-1.46926	-0.555094	0.179586	2377	0.000383886	0.000261278	30S ribosomal protein S16 [Leptospira interrogans serovar Manilae]
AKP27598.1	-1.47425	-0.559978	0.00103241	734	0.000170776	0.00011584	chromosome partitioning protein ParA [Leptospira interrogans serovar Manilae]
AKP28262.1	-1.47651	-0.562192	0.050973	1341	0.000158894	0.000107615	chromosomal partitioning protein ParB (plasmid) [Leptospira interrogans serovar Manilae]
AKP25362.1	-1.47673	-0.56241	0.0706889	2340	4.69e-05	3.18e-05	glutamate racemase [Leptospira interrogans serovar Manilae]
AKP26037.1	-1.48433	-0.569809	0.0675047	2466	8.36e-05	5.63e-05	ATP-dependent dethiobiotin synthetase BioD [Leptospira interrogans serovar Manilae]
AKP25192.1	-1.48558	-0.57103	0.278795	125	4.65e-05	3.13e-05	peptidase S54 [Leptospira interrogans serovar Manilae]
AKP26330.1	-1.48863	-0.573986	0.00891914	2402	0.000325414	0.000218599	glycosyl transferase [Leptospira interrogans serovar Manilae]
AKP25013.1	-1.4888	-0.574151	0.00360856	1871	4.73e-05	3.18e-05	hypothetical protein LIMLP_02995 [Leptospira interrogans serovar Manilae]
AKP25319.1	-1.49801	-0.58305	0.0674468	2409	0.000437176	0.000291837	membrane protein [Leptospira interrogans serovar Manilae]
AKP26875.1	-1.50834	-0.59296	0.00951537	209	0.00011926	7.91e-05	cytochrome C biogenesis protein [Leptospira interrogans serovar Manilae]
AKP26546.1	-1.50849	-0.593106	0.029867	1902	0.000103137	6.84e-05	hypothetical protein LIMLP_11780 [Leptospira interrogans serovar Manilae]
AKP25646.1	-1.50876	-0.593368	0.0133967	2418	0.000170163	0.000112783	peptidase M3 [Leptospira interrogans serovar Manilae]
[truncated: 75 more rows]

## Sheet: WT50vsWTuntreated_exclusive
Table S8. Proteome of L. interrogans upon exposure to 10 and 50 µM paraquat
Table containing the proteins exclusively found in the WT untreated or WT 50 µM PQ samples
Exclusive in the WT untreated
Locus	WT untreated 1.0	WT untreated 3.0	WT untreated 5.0	WT untreated 7.0	Total signal	Replicate count	Description
AKP26239.1		18	13	15	46	3	hypothetical protein LIMLP_09995 [Leptospira interrogans serovar Manilae]
AKP25780.1	7	4	3	5	19	4	hypothetical protein LIMLP_07375 [Leptospira interrogans serovar Manilae]
AKP26450.1	5		6	8	19	3	acetyltransferase [Leptospira interrogans serovar Manilae]
AKP27566.1	7		5	6	18	3	carbon storage regulator [Leptospira interrogans serovar Manilae]
AKP26300.1	6	7		5	18	3	preprotein translocase subunit SecG [Leptospira interrogans serovar Manilae]
AKP26600.1	6	4	6		16	3	hypothetical protein LIMLP_12090 [Leptospira interrogans serovar Manilae]
AKP27023.1	6		4	5	15	3	tRNA-dihydrouridine synthase [Leptospira interrogans serovar Manilae]
AKP26966.1	3	6		5	14	3	imelysin [Leptospira interrogans serovar Manilae]
AKP28076.1	5	4		5	14	3	50S ribosomal protein L33 [Leptospira interrogans serovar Manilae]
AKP28074.1			6	7	13	2	membrane protein [Leptospira interrogans serovar Manilae]
AKP24811.1	4	3	5		12	3	hypothetical protein LIMLP_01850 [Leptospira interrogans serovar Manilae]
AKP26324.1	4	5	3		12	3	rhamnosyltransferase [Leptospira interrogans serovar Manilae]
AKP24644.1		3	5	4	12	3	hypothetical protein LIMLP_00935 [Leptospira interrogans serovar Manilae]
AKP24670.1	7	4			11	2	glycosyl transferase [Leptospira interrogans serovar Manilae]
AKP26483.1		6	5		11	2	CDP-diacylglycerol--serine O-phosphatidyltransferase [Leptospira interrogans serovar Manilae]
AKP24535.1			4	7	11	2	C4-dicarboxylate transporter [Leptospira interrogans serovar Manilae]
AKP27158.1			5	6	11	2	membrane protein [Leptospira interrogans serovar Manilae]
AKP24912.1		3	4	3	10	3	adenylate cyclase [Leptospira interrogans serovar Manilae]
AKP24483.1	5		5		10	2	tRNA-dihydrouridine synthase [Leptospira interrogans serovar Manilae]
AKP25586.1			4	6	10	2	hypothetical protein LIMLP_06315 [Leptospira interrogans serovar Manilae]
AKP25908.1			4	6	10	2	alpha-amylase [Leptospira interrogans serovar Manilae]
AKP26268.1		4	2	3	9	3	Fur family transcriptional regulator [Leptospira interrogans serovar Manilae]
AKP27206.1	5			4	9	2	hypothetical protein LIMLP_15570 [Leptospira interrogans serovar Manilae]
AKP27149.1			4	5	9	2	acriflavin resistance protein [Leptospira interrogans serovar Manilae]
AKP25990.1			4	5	9	2	hypothetical protein LIMLP_08565 [Leptospira interrogans serovar Manilae]
AKP25373.1			4	5	9	2	Fe-S metabolism protein SufE [Leptospira interrogans serovar Manilae]
AKP27711.1			4	5	9	2	adenylate cyclase [Leptospira interrogans serovar Manilae]
AKP27340.1		2	2	4	8	3	6-carboxy-5,6,7,8-tetrahydropterin synthase [Leptospira interrogans serovar Manilae]
AKP24891.1	4		4		8	2	hypothetical protein LIMLP_02300 [Leptospira interrogans serovar Manilae]
AKP25615.1		3	5		8	2	DNA methylase [Leptospira interrogans serovar Manilae]
AKP28053.1	4			3	7	2	TonB-dependent receptor [Leptospira interrogans serovar Manilae]
AKP27467.1	2	5			7	2	hypothetical protein LIMLP_17040 [Leptospira interrogans serovar Manilae]
AKP26165.1		2	5		7	2	hypothetical protein LIMLP_09565 [Leptospira interrogans serovar Manilae]
AKP26038.1		4	3		7	2	8-amino-7-oxononanoate synthase [Leptospira interrogans serovar Manilae]
AKP27445.1			3	4	7	2	thioesterase [Leptospira interrogans serovar Manilae]
AKP26989.1	3			3	6	2	cytochrome C [Leptospira interrogans serovar Manilae]
AKP24595.1	2	4			6	2	GTPase [Leptospira interrogans serovar Manilae]
AKP27362.1	3	3			6	2	hypothetical protein LIMLP_16470 [Leptospira interrogans serovar Manilae]
AKP28038.1		3	3		6	2	ferredoxin [Leptospira interrogans serovar Manilae]
AKP25335.1		3		3	6	2	lipoprotein [Leptospira interrogans serovar Manilae]
AKP27071.1		3	3		6	2	glutamine amidotransferase [Leptospira interrogans serovar Manilae]
AKP25178.1		2	4		6	2	hypothetical protein LIMLP_03910 [Leptospira interrogans serovar Manilae]
AKP25958.1			2	4	6	2	hypothetical protein LIMLP_08385 [Leptospira interrogans serovar Manilae]
AKP28063.1			2	4	6	2	hypothetical protein LIMLP_18675 [Leptospira interrogans serovar Manilae]
Exclusive in the WT 50 µM PQ
Locus	WT PQ50uM 1.2	WT PQ50uM 3.2	WT PQ50uM 5.2	WT PQ50uM 7.2	Total signal	Replicate count	Description
AKP26494.1	4	6	5	6	21	4	membrane protein [Leptospira interrogans serovar Manilae]
AKP27134.1	9	5			14	2	intein C-terminal splicing protein [Leptospira interrogans serovar Manilae]
AKP25359.1	8		5		13	2	hypothetical protein LIMLP_04985 [Leptospira interrogans serovar Manilae]
AKP25679.1	3		5	3	11	3	hypothetical protein LIMLP_06810 [Leptospira interrogans serovar Manilae]
AKP25088.1			4	6	10	2	histidine kinase [Leptospira interrogans serovar Manilae]
AKP24752.1	5		3		8	2	tetrameric acyl-CoA thioesterase [Leptospira interrogans serovar Manilae]
AKP24515.1		4	4		8	2	transcriptional antiterminator [Leptospira interrogans serovar Manilae]
AKP25568.1		4		3	7	2	hypothetical protein LIMLP_06205 [Leptospira interrogans serovar Manilae]
AKP26792.1			2	5	7	2	hypothetical protein LIMLP_13175 [Leptospira interrogans serovar Manilae]

## Sheet: WT50vsWTuntreated_both
Table S8. Proteome of L. interrogans upon exposure to 10 and 50 µM paraquat
Table containing the proteins found in both the WT untreated and WT 50 µM PQ samples, comparing both with Tfold
Fold Change is reported with a minus sign if the protein has a higher value for the untreated condition vs the treated (50 µM) condition, while log2FC is reported unmodified for the comparison of treated (50 µM) vs untreated
Significant proteins (pValue<0.05) are highlighted in green
Locus	Fold Change	log2(FC)	pValue	GPI (Index in the sparse matrix)	Signal (Bottom)	Signal (Top)	Description
AKP27231.1	3.43788	1.78152	0.000921311	1128	0.000227172	0.000780991	2-isopropylmalate synthase [Leptospira interrogans serovar Manilae]
AKP27586.1	3.11442	1.63896	0.00653615	530	5.35e-05	0.000166478	hypothetical protein LIMLP_17710 [Leptospira interrogans serovar Manilae]
AKP25595.1	2.02178	1.01563	0.189693	2204	2.78e-05	5.62e-05	dolichyl-phosphate mannose synthase [Leptospira interrogans serovar Manilae]
AKP25082.1	2.01794	1.01289	0.00307202	351	4.93e-05	9.95e-05	lipoprotein [Leptospira interrogans serovar Manilae]
AKP25678.1	1.92351	0.943743	0.0901667	1065	4.46e-05	8.58e-05	hypothetical protein LIMLP_06805 [Leptospira interrogans serovar Manilae]
contaminant_KERATIN02	1.91938	0.940641	0.182595	991	0.00074432	0.00142863
AKP24914.1	1.83645	0.876918	0.0355866	2087	3.76e-05	6.91e-05	transporter [Leptospira interrogans serovar Manilae]
AKP25802.1	1.83492	0.875713	0.0069057	518	0.000105831	0.00019419	hypothetical protein LIMLP_07510 [Leptospira interrogans serovar Manilae]
AKP25915.1	1.82631	0.86893	0.0191418	286	4.91e-05	8.97e-05	lipoprotein [Leptospira interrogans serovar Manilae]
AKP25583.1	1.81348	0.85876	0.0252384	809	0.000187042	0.000339197	2-nitropropane dioxygenase [Leptospira interrogans serovar Manilae]
AKP27339.1	1.79678	0.845417	0.106	1118	3.73e-05	6.7e-05	7-cyano-7-deazaguanine synthase [Leptospira interrogans serovar Manilae]
AKP24817.1	1.79647	0.845164	0.0147519	964	0.000107787	0.000193637	histidine kinase [Leptospira interrogans serovar Manilae]
AKP25140.1	1.79605	0.844831	0.0962308	1280	2.79e-05	5.02e-05	hypothetical protein LIMLP_03690 [Leptospira interrogans serovar Manilae]
AKP24730.1	1.79033	0.840223	0.00762765	1395	5.88e-05	0.000105352	thioesterase [Leptospira interrogans serovar Manilae]
AKP28178.1	1.78536	0.836219	0.083067	576	3.14e-05	5.6e-05	ADP-ribose pyrophosphatase [Leptospira interrogans serovar Manilae]
AKP25083.1	1.77616	0.828765	0.156125	996	2.81e-05	5e-05	thymidylate kinase [Leptospira interrogans serovar Manilae]
AKP27758.1	1.77287	0.826088	0.118531	1015	7.71e-05	0.000136772	transcriptional regulator [Leptospira interrogans serovar Manilae]
AKP25427.1	1.72957	0.790418	0.132805	754	5e-05	8.64e-05	hypothetical protein LIMLP_05380 [Leptospira interrogans serovar Manilae]
AKP24871.1	1.7147	0.777958	0.0410125	1754	2.5e-05	4.29e-05	transcriptional regulator [Leptospira interrogans serovar Manilae]
contaminant_KERATIN21	1.70346	0.768464	0.0766271	570	0.000142867	0.000243367
AKP26043.1	1.70102	0.766403	0.0460704	68	4.68e-05	7.97e-05	hydrolase [Leptospira interrogans serovar Manilae]
AKP27601.1	1.69988	0.76543	0.00223312	420	0.000102742	0.000174649	hypothetical protein LIMLP_17790 [Leptospira interrogans serovar Manilae]
contaminant_KERATIN05	1.68685	0.754332	0.205453	2124	0.000242152	0.000408474
AKP24702.1	1.67972	0.748221	0.0655196	2199	4.7e-05	7.89e-05	membrane protein [Leptospira interrogans serovar Manilae]
AKP25086.1	1.64601	0.718973	0.00701239	1338	4.38e-05	7.21e-05	TonB-dependent receptor [Leptospira interrogans serovar Manilae]
AKP27398.1	1.64333	0.716622	0.0947772	738	4.67e-05	7.68e-05	isomerase [Leptospira interrogans serovar Manilae]
AKP25461.1	1.64289	0.716239	0.12376	1847	4.45e-05	7.31e-05	haloacid dehalogenase [Leptospira interrogans serovar Manilae]
AKP27208.1	1.62932	0.704267	0.0867973	2153	7.94e-05	0.000129318	hypothetical protein LIMLP_15580 [Leptospira interrogans serovar Manilae]
AKP26951.1	1.62696	0.702174	0.0961912	78	5.33e-05	8.66e-05	FAD synthetase [Leptospira interrogans serovar Manilae]
AKP28181.1	1.62258	0.698285	0.0346613	1785	5.91e-05	9.59e-05	3-ketoacyl-ACP reductase [Leptospira interrogans serovar Manilae]
AKP26833.1	1.61967	0.695703	0.00486689	953	0.000147174	0.000238374	1-deoxy-D-xylulose 5-phosphate reductoisomerase [Leptospira interrogans serovar Manilae]
AKP27929.1	1.61653	0.692901	0.104676	166	3.68e-05	5.95e-05	hypothetical protein LIMLP_17920 [Leptospira interrogans serovar Manilae]
AKP25237.1	1.59683	0.675214	0.000410979	2508	3.75e-05	5.98e-05	hypothetical protein LIMLP_04225 [Leptospira interrogans serovar Manilae]
AKP26383.1	1.59635	0.674776	0.049776	1285	0.00021771	0.000347542	NAD-binding protein [Leptospira interrogans serovar Manilae]
AKP28001.1	1.59034	0.669339	0.190935	2385	6.1e-05	9.71e-05	shikimate kinase [Leptospira interrogans serovar Manilae]
AKP27523.1	1.5799	0.659833	0.0887274	789	0.000317932	0.0005023	S-methyl-5'-thioadenosine phosphorylase [Leptospira interrogans serovar Manilae]
AKP27652.1	1.55724	0.638996	0.123781	1769	4.05e-05	6.3e-05	rRNA methyltransferase [Leptospira interrogans serovar Manilae]
AKP27899.1	1.53584	0.61903	0.105364	1253	0.000169032	0.000259606	sulfate adenylyltransferase [Leptospira interrogans serovar Manilae]
AKP27277.1	1.5329	0.616264	0.0924979	2081	0.000460074	0.000705248	tryptophanyl-tRNA synthetase [Leptospira interrogans serovar Manilae]
AKP26950.1	1.5327	0.616072	0.0689898	864	7.56e-05	0.000115827	hypothetical protein LIMLP_14075 [Leptospira interrogans serovar Manilae]
contaminant_KERATIN17	1.52811	0.611749	0.18122	1162	0.000248194	0.000379267
contaminant_KERATIN18	1.51818	0.602341	0.0966651	18	0.000180038	0.00027333
AKP26149.1	1.51564	0.599926	0.0330679	1140	0.000135642	0.000205584	endoflagellar motor switch protein [Leptospira interrogans serovar Manilae]
AKP27180.1	1.51021	0.59475	0.199344	1902	5.59e-05	8.44e-05	lipoprotein [Leptospira interrogans serovar Manilae]
AKP24803.1	1.50657	0.591264	0.0744622	2184	6.79e-05	0.000102332	hypothetical protein LIMLP_01795 [Leptospira interrogans serovar Manilae]
contaminant_KERATIN13	1.50484	0.589609	0.214498	2	0.000844609	0.001271
AKP27052.1	1.49499	0.580133	0.160393	1212	4.45e-05	6.65e-05	2-C-methyl-D-erythritol 2,4-cyclodiphosphate synthase [Leptospira interrogans serovar Manilae]
AKP25764.1	1.49387	0.579059	0.232857	1060	0.00010477	0.000156513	anti-sigma factor antagonist [Leptospira interrogans serovar Manilae]
AKP25797.1	1.48474	0.570215	0.0903099	8	0.00181616	0.00269653	flagellin [Leptospira interrogans serovar Manilae]
AKP26677.1	1.48125	0.566819	0.104044	1752	0.000112741	0.000166998	adenylate cyclase [Leptospira interrogans serovar Manilae]
AKP27788.1	1.4795	0.565114	0.0926337	532	0.000694567	0.00102761	transketolase [Leptospira interrogans serovar Manilae]
AKP27891.1	1.4767	0.562377	0.0493799	557	7.76e-05	0.000114627	late embryogenesis abundant protein [Leptospira interrogans serovar Manilae]
AKP25346.1	1.4728	0.558566	0.11313	538	0.000107801	0.00015877	hypothetical protein LIMLP_04905 [Leptospira interrogans serovar Manilae]
AKP27539.1	1.46551	0.551404	0.224637	915	2.79e-05	4.09e-05	formate hydrogenase [Leptospira interrogans serovar Manilae]
AKP27805.1	1.46543	0.551322	0.0660901	821	0.000134168	0.000196614	hypothetical protein LIMLP_11675 [Leptospira interrogans serovar Manilae]
AKP24574.1	1.45957	0.545545	0.152926	2342	0.000133168	0.000194368	histidine kinase [Leptospira interrogans serovar Manilae]
AKP25007.1	1.45505	0.541065	0.0545841	950	0.000175837	0.000255852	hypothetical protein LIMLP_02960 [Leptospira interrogans serovar Manilae]
AKP27858.1	1.4518	0.537846	0.119813	2279	0.00056978	0.000827208	lysophospholipase [Leptospira interrogans serovar Manilae]
AKP26419.1	1.44906	0.535117	0.010901	1856	7.04e-05	0.000102038	DNA methylase [Leptospira interrogans serovar Manilae]
AKP25267.1	1.44843	0.534487	0.11037	1180	0.000242991	0.000351955	hydrolase [Leptospira interrogans serovar Manilae]
AKP27785.1	1.44532	0.53139	0.110957	1541	0.000526694	0.000761242	nucleoside-diphosphate sugar epimerase [Leptospira interrogans serovar Manilae]
AKP27284.1	1.44137	0.527437	0.0980915	2483	0.000100091	0.000144268	phosphohistidine phosphatase [Leptospira interrogans serovar Manilae]
AKP27375.1	1.44014	0.526213	0.0924246	1708	4.62e-05	6.65e-05	guanylate cyclase [Leptospira interrogans serovar Manilae]
contaminant_KERATIN22	1.43963	0.525696	0.151158	1900	0.000569596	0.000820007
AKP25741.1	1.43503	0.521085	0.11752	662	0.000435242	0.000624588	thioredoxin-disulfide reductase [Leptospira interrogans serovar Manilae]
AKP25925.1	1.43145	0.517473	0.0816934	1634	6.56e-05	9.4e-05	hypothetical protein LIMLP_08195 [Leptospira interrogans serovar Manilae]
AKP27910.1	1.43091	0.516931	0.196975	189	7.56e-05	0.000108173	menaquinone biosynthesis protein [Leptospira interrogans serovar Manilae]
AKP24760.1	1.42966	0.51567	0.306247	1169	4.97e-05	7.1e-05	acylphosphatase [Leptospira interrogans serovar Manilae]
AKP27110.1	1.4286	0.5146	0.0494132	2378	0.00012223	0.000174618	membrane protein [Leptospira interrogans serovar Manilae]
AKP27062.1	1.42672	0.512701	0.156652	1571	3.05e-05	4.35e-05	hypothetical protein LIMLP_14750 [Leptospira interrogans serovar Manilae]
AKP27717.1	1.42635	0.512328	0.131558	1644	0.000268822	0.000383435	exodeoxyribonuclease III [Leptospira interrogans serovar Manilae]
contaminant_KERATIN03	1.42271	0.508638	0.130273	313	0.00124558	0.0017721
AKP28015.1	1.42252	0.508451	0.192247	994	5.35e-05	7.61e-05	iron dicitrate transport regulator FecR [Leptospira interrogans serovar Manilae]
AKP25566.1	1.42136	0.507271	0.204732	1203	0.000121878	0.000173232	6-pyruvoyl tetrahydropterin synthase [Leptospira interrogans serovar Manilae]
AKP26736.1	1.41888	0.504753	0.102525	201	0.000646241	0.000916939	hypothetical protein LIMLP_12855 [Leptospira interrogans serovar Manilae]
AKP24520.1	1.41399	0.499771	0.128406	1412	0.000712766	0.00100784	NAD-dependent dehydratase [Leptospira interrogans serovar Manilae]
AKP24663.1	1.41143	0.497157	0.113332	2110	2.83e-05	3.99e-05	short-chain dehydrogenase [Leptospira interrogans serovar Manilae]
AKP26517.1	1.41139	0.497121	0.0887484	2327	0.000156643	0.000221084	2-methylisocitrate lyase [Leptospira interrogans serovar Manilae]
AKP25975.1	1.40862	0.494285	0.0466131	215	0.000257647	0.000362928	fructose 1,6-bisphosphatase [Leptospira interrogans serovar Manilae]
AKP25352.1	1.4075	0.493131	0.0854866	407	0.0001199	0.000168758	glycosyltransferase [Leptospira interrogans serovar Manilae]
AKP26700.1	1.40663	0.492243	0.0857428	1130	0.000648331	0.000911962	ABC transporter permease [Leptospira interrogans serovar Manilae]
AKP26011.1	1.40519	0.490769	0.142306	44	4.23e-05	5.94e-05	phosphorylase [Leptospira interrogans serovar Manilae]
AKP27947.1	1.40212	0.487605	0.00616416	818	4.26e-05	5.97e-05	hypothetical protein LIMLP_18015 [Leptospira interrogans serovar Manilae]
AKP25829.1	1.39867	0.484052	0.0709822	194	0.000139751	0.000195465	general secretion pathway protein GspC [Leptospira interrogans serovar Manilae]
AKP26508.1	1.39805	0.483413	0.308353	356	0.000126572	0.000176953	thioesterase [Leptospira interrogans serovar Manilae]
contaminant_KERATIN12	1.39259	0.477772	0.2309	2440	0.000151657	0.000211196
AKP27837.1	1.38791	0.472912	0.0815014	52	0.00104133	0.00144527	endoflagellar filament sheath protein [Leptospira interrogans serovar Manilae]
AKP28133.1	1.38768	0.472677	0.109471	1922	0.000643207	0.000892567	spermidine synthase [Leptospira interrogans serovar Manilae]
contaminant_KERATIN16	1.3825	0.467278	0.179606	1452	7.23e-05	0.000100019
AKP25302.1	1.38017	0.464844	0.108838	100	0.000419589	0.000579104	alpha/beta hydrolase [Leptospira interrogans serovar Manilae]
AKP24524.1	1.37876	0.463368	0.131923	2019	0.000129613	0.000178705	hypothetical protein LIMLP_00260 [Leptospira interrogans serovar Manilae]
contaminant_KERATIN20	1.37771	0.462276	0.222768	310	0.000123747	0.000170489
AKP25578.1	1.37493	0.459361	0.135203	1393	4e-05	5.5e-05	hypothetical protein LIMLP_06265 [Leptospira interrogans serovar Manilae]
AKP25519.1	1.37449	0.458894	0.254687	1213	2.86e-05	3.93e-05	planctomycete cytochrome C [Leptospira interrogans serovar Manilae]
AKP27581.1	1.37211	0.456395	0.138014	1550	0.000931949	0.00127874	ferredoxin-NADP reductase [Leptospira interrogans serovar Manilae]
AKP27689.1	1.36935	0.453491	0.125969	1904	9.14e-05	0.000125095	iron dicitrate transport regulator FecR [Leptospira interrogans serovar Manilae]
AKP25982.1	1.36845	0.452541	0.0362648	424	0.000112786	0.000154341	acyl-CoA dehydrogenase, central domain protein [Leptospira interrogans serovar Manilae]
AKP27524.1	1.36534	0.449261	0.0664296	234	4.38e-05	5.98e-05	chemotaxis protein [Leptospira interrogans serovar Manilae]
AKP24625.1	1.36534	0.44926	0.117933	232	0.00104364	0.00142493	Jag RNA-binding protein [Leptospira interrogans serovar Manilae]
AKP26140.1	1.36455	0.448421	0.128484	638	0.000924616	0.00126168	flagellin [Leptospira interrogans serovar Manilae]
AKP27413.1	1.35999	0.443598	0.274983	1218	3.33e-05	4.53e-05	hypothetical protein LIMLP_16750 [Leptospira interrogans serovar Manilae]
AKP25355.1	1.35918	0.442741	0.0532881	2383	6.8e-05	9.25e-05	lipoprotein [Leptospira interrogans serovar Manilae]
AKP26402.1	1.35813	0.441623	0.104356	2189	0.000792389	0.00107617	NAD-dependent dehydratase [Leptospira interrogans serovar Manilae]
AKP27782.1	1.35627	0.439639	0.0342645	1186	5.87e-05	7.96e-05	metallophosphatase [Leptospira interrogans serovar Manilae]
AKP26384.1	1.3513	0.434345	0.112371	84	0.0010068	0.00136049	sugar methyltransferase [Leptospira interrogans serovar Manilae]
AKP28169.1	1.34938	0.432296	0.120779	174	9.18e-05	0.000123898	hypothetical protein LIMLP_19270 [Leptospira interrogans serovar Manilae]
AKP27042.1	1.3483	0.431141	0.20592	1594	0.000133708	0.000180278	flagellar motor protein MotB [Leptospira interrogans serovar Manilae]
AKP28151.1	1.34397	0.426496	0.286641	373	0.000101766	0.000136771	4a-hydroxytetrahydrobiopterin dehydratase [Leptospira interrogans serovar Manilae]
AKP25804.1	1.34195	0.424333	0.137046	1607	0.000599602	0.000804637	2-dehydro-3-deoxyphosphooctonate aldolase [Leptospira interrogans serovar Manilae]
AKP24862.1	1.33907	0.421236	0.225069	824	6.29e-05	8.43e-05	endoflagellar motor protein [Leptospira interrogans serovar Manilae]
AKP26392.1	1.3364	0.418356	0.237541	2243	2.77e-05	3.7e-05	RmlD substrate-binding protein [Leptospira interrogans serovar Manilae]
AKP27504.1	1.33438	0.416171	0.228035	835	6.53e-05	8.71e-05	oxidoreductase [Leptospira interrogans serovar Manilae]
contaminant_KERATIN07	1.334	0.415761	0.260977	1451	0.000128337	0.000171202
contaminant_KERATIN15	1.33337	0.41508	0.276319	248	9.79e-05	0.000130474
AKP27118.1	1.33217	0.41378	0.031871	2160	4.09e-05	5.45e-05	penicillin-binding protein [Leptospira interrogans serovar Manilae]
AKP24981.1	1.33182	0.413395	0.0863154	1653	9.87e-05	0.000131423	spore coat biosynthesis protein F [Leptospira interrogans serovar Manilae]
contaminant_KERATIN10	1.32572	0.406774	0.247356	237	0.000109928	0.000145733
AKP25559.1	1.32571	0.406768	0.0846027	1331	0.0017726	0.00234995	rod shape-determining protein MreB [Leptospira interrogans serovar Manilae]
AKP27951.1	1.32459	0.405541	0.180259	1871	3.31e-05	4.38e-05	tetratricopeptide repeat protein [Leptospira interrogans serovar Manilae]
AKP27974.1	1.32458	0.405538	0.230447	2328	3.38e-05	4.48e-05	mechanosensitive ion channel protein [Leptospira interrogans serovar Manilae]
AKP26724.1	1.32252	0.403292	0.170627	1430	7.11e-05	9.41e-05	phosphoglycerate dehydrogenase [Leptospira interrogans serovar Manilae]
AKP26557.1	1.32248	0.403244	0.0522465	1801	0.000318189	0.000420798	metallophosphatase [Leptospira interrogans serovar Manilae]
AKP27740.1	1.32021	0.400772	0.224587	1821	0.000147271	0.000194429	hypothetical protein LIMLP_08455 [Leptospira interrogans serovar Manilae]
AKP24796.1	1.32014	0.400687	0.0581319	1863	0.000108881	0.000143738	UDP-N-acetylenolpyruvoylglucosamine reductase [Leptospira interrogans serovar Manilae]
AKP27640.1	1.31906	0.399514	0.252676	2103	4.92e-05	6.49e-05	ATP-dependent DNA helicase RecQ [Leptospira interrogans serovar Manilae]
AKP26356.1	1.31755	0.397854	0.121104	1591	0.000433693	0.000571411	dehydrogenase [Leptospira interrogans serovar Manilae]
AKP28202.1	1.31599	0.396151	0.358728	214	0.000138021	0.000181634	lipoprotein (plasmid) [Leptospira interrogans serovar Manilae]
AKP24976.1	1.31584	0.395988	0.123646	2009	0.00021609	0.000284341	cytochrome C peroxidase [Leptospira interrogans serovar Manilae]
AKP25624.1	1.31238	0.392184	0.0266648	1014	9.85e-05	0.000129324	biotin carboxylase [Leptospira interrogans serovar Manilae]
AKP24842.1	1.31185	0.391602	0.161958	1853	0.000106687	0.000139958	pirin [Leptospira interrogans serovar Manilae]
AKP27571.1	1.31036	0.389959	0.133909	2268	2.84e-05	3.73e-05	membrane protein [Leptospira interrogans serovar Manilae]
AKP27395.1	1.3102	0.389786	0.185669	2113	0.000743384	0.000973981	alcohol dehydrogenase [Leptospira interrogans serovar Manilae]
AKP25850.1	1.30922	0.388706	0.0417899	1390	7.52e-05	9.85e-05	peptidyl-tRNA hydrolase [Leptospira interrogans serovar Manilae]
AKP24830.1	1.30854	0.387958	0.188287	222	0.000558713	0.000731099	serine protease [Leptospira interrogans serovar Manilae]
AKP24544.1	1.30841	0.387814	0.233219	795	4.38e-05	5.73e-05	DNA-binding protein [Leptospira interrogans serovar Manilae]
AKP27501.1	1.30772	0.387053	0.146901	1057	0.000175544	0.000229563	sulfate adenylyltransferase [Leptospira interrogans serovar Manilae]
AKP26048.1	1.3071	0.386369	0.177094	1866	0.000544335	0.0007115	serine protease [Leptospira interrogans serovar Manilae]
AKP26455.1	1.30446	0.383455	0.199675	708	0.000875836	0.0011425	hypothetical protein LIMLP_11235 [Leptospira interrogans serovar Manilae]
AKP27973.1	1.30445	0.383443	0.208155	506	0.000395491	0.000515899	3-dehydroquinate synthase [Leptospira interrogans serovar Manilae]
AKP25683.1	1.30387	0.382805	0.00548928	2032	0.000236375	0.000308203	N-acetyl neuraminic (sialic) acid synthetase [Leptospira interrogans serovar Manilae]
AKP26100.1	1.29892	0.37731	0.152444	1260	0.00146413	0.00190178	hypothetical protein LIMLP_09180 [Leptospira interrogans serovar Manilae]
AKP25655.1	1.29848	0.376826	0.16414	1689	0.000250974	0.000325886	endoflagellar biogenesis protein [Leptospira interrogans serovar Manilae]
AKP24770.1	1.29412	0.371977	0.14567	2410	0.00264969	0.00342903	hypothetical protein LIMLP_01630 [Leptospira interrogans serovar Manilae]
AKP24978.1	1.29305	0.370775	0.0575559	750	3.74e-05	4.84e-05	hypothetical protein LIMLP_02805 [Leptospira interrogans serovar Manilae]
AKP25367.1	1.2917	0.369275	0.2025	1277	0.000374408	0.000483624	MolR family transcriptional regulator [Leptospira interrogans serovar Manilae]
AKP26297.1	1.29153	0.369081	0.171231	1135	0.00193493	0.00249901	glyceraldehyde-3-phosphate dehydrogenase [Leptospira interrogans serovar Manilae]
AKP25030.1	1.29041	0.367834	0.101585	699	0.00174246	0.0022485	50S ribosomal protein L2 [Leptospira interrogans serovar Manilae]
AKP24525.1	1.28906	0.366317	0.00695679	502	0.000334123	0.000430704	membrane protein [Leptospira interrogans serovar Manilae]
AKP25203.1	1.28898	0.366234	0.197881	1329	0.000559882	0.000721679	multidrug ABC transporter ATP-binding protein [Leptospira interrogans serovar Manilae]
AKP28261.1	1.28878	0.366009	0.13549	1688	0.000240895	0.000310461	chromosome partitioning protein ParA (plasmid) [Leptospira interrogans serovar Manilae]
AKP25143.1	1.28814	0.365293	0.12488	966	2.78e-05	3.58e-05	NADH-quinone oxidoreductase subunit N [Leptospira interrogans serovar Manilae]
AKP25315.1	1.28807	0.365206	0.187229	2152	0.000597546	0.000769679	lipoprotein [Leptospira interrogans serovar Manilae]
AKP26039.1	1.28806	0.365204	0.149481	1858	0.00258465	0.0033292	malate dehydrogenase [Leptospira interrogans serovar Manilae]
AKP27605.1	1.2868	0.363793	0.202669	1199	0.000290034	0.000373217	lipoprotein [Leptospira interrogans serovar Manilae]
AKP26096.1	1.28596	0.362845	0.166119	2181	0.000552699	0.000710748	protease [Leptospira interrogans serovar Manilae]
AKP24604.1	1.28577	0.362635	0.253276	1029	4.09e-05	5.26e-05	tRNA(Ile)-lysidine synthetase [Leptospira interrogans serovar Manilae]
AKP26716.1	1.28518	0.361966	0.0289821	2470	0.000189664	0.000243751	hypothetical protein LIMLP_12730 [Leptospira interrogans serovar Manilae]
contaminant_KERATIN06	1.28435	0.361038	0.246784	566	0.000119217	0.000153117
AKP26107.1	1.28358	0.360172	0.167123	2014	0.000248406	0.000318849	D-alanyl-alanine synthetase A [Leptospira interrogans serovar Manilae]
AKP27673.1	1.28302	0.359542	0.153754	880	0.000517902	0.000664478	sulfatase [Leptospira interrogans serovar Manilae]
AKP27212.1	1.28299	0.359514	0.196134	2278	0.000728151	0.000934214	ribose-phosphate pyrophosphokinase [Leptospira interrogans serovar Manilae]
AKP26337.1	1.28035	0.356538	0.216952	1394	5.62e-05	7.19e-05	glycosyl transferase [Leptospira interrogans serovar Manilae]
AKP26381.1	1.28026	0.356437	0.141146	1790	0.000257698	0.00032992	glycosyl transferase family 2 [Leptospira interrogans serovar Manilae]
AKP26146.1	1.28013	0.356291	0.140537	2484	0.000277147	0.000354784	pyruvate dehydrogenase [Leptospira interrogans serovar Manilae]
AKP26510.1	1.28011	0.356265	0.196864	807	0.000934103	0.00119575	3-oxoacyl-ACP synthase [Leptospira interrogans serovar Manilae]
AKP27067.1	1.27977	0.355889	0.295911	1506	4.32e-05	5.53e-05	cation tolerance protein CutA [Leptospira interrogans serovar Manilae]
AKP26743.1	1.27964	0.355738	0.136964	1129	0.00124645	0.00159501	succinyl-CoA synthetase subunit alpha [Leptospira interrogans serovar Manilae]
AKP25393.1	1.27958	0.35567	0.0841872	67	0.000475623	0.000608598	hypothetical protein LIMLP_05195 [Leptospira interrogans serovar Manilae]
AKP25980.1	1.27953	0.355618	0.183203	736	0.000396302	0.000507081	endoflagellar motor protein [Leptospira interrogans serovar Manilae]
AKP24780.1	1.27707	0.352836	0.13747	2424	0.000552839	0.000706014	UDP-glucose 4-epimerase [Leptospira interrogans serovar Manilae]
AKP26042.1	1.27703	0.352787	0.254915	2261	0.000109736	0.000140136	serine kinase [Leptospira interrogans serovar Manilae]
AKP26180.1	1.27569	0.351273	0.145923	494	7e-05	8.93e-05	poly-A polymerase [Leptospira interrogans serovar Manilae]
contaminant_KERATIN08	1.27317	0.34842	0.255347	1581	0.000202959	0.0002584
AKP26141.1	1.2729	0.348115	0.170237	650	0.00343828	0.00437657	flagellin [Leptospira interrogans serovar Manilae]
AKP27045.1	1.27273	0.347931	0.115105	1205	0.000262352	0.000333904	glycosyl transferase [Leptospira interrogans serovar Manilae]
AKP26531.1	1.2727	0.347893	0.0974495	2420	0.000564099	0.000717929	ribokinase [Leptospira interrogans serovar Manilae]
AKP27625.1	1.27262	0.347799	0.187416	1783	0.000122042	0.000155313	hypothetical protein LIMLP_01365 [Leptospira interrogans serovar Manilae]
AKP27764.1	1.27237	0.347522	0.0553139	149	0.000610496	0.000776779	HEAT repeat protein [Leptospira interrogans serovar Manilae]
AKP26945.1	1.27208	0.347189	0.0913967	1832	0.000215257	0.000273824	alkyl hydroperoxide reductase [Leptospira interrogans serovar Manilae]
AKP25069.1	1.2718	0.346874	0.278252	2504	5.99e-05	7.61e-05	SAM-dependent methyltransferase [Leptospira interrogans serovar Manilae]
AKP24495.1	1.27133	0.346339	0.0941622	1787	9.6e-05	0.00012204	translation factor Sua5 [Leptospira interrogans serovar Manilae]
AKP25869.1	1.27114	0.346124	0.148136	254	0.000224447	0.000285304	ADP-L-glycero-D-manno-heptose-6-epimerase [Leptospira interrogans serovar Manilae]
AKP25696.1	1.27081	0.345747	0.054617	453	0.000189352	0.000240631	acyl-CoA thioesterase [Leptospira interrogans serovar Manilae]
AKP27877.1	1.27062	0.34553	0.318877	671	2.38e-05	3.02e-05	antitermination protein NusB [Leptospira interrogans serovar Manilae]
AKP28180.1	1.26921	0.34393	0.359046	418	3.68e-05	4.67e-05	SAM-dependent methyltransferase [Leptospira interrogans serovar Manilae]
AKP25672.1	1.26807	0.342632	0.255077	2111	4.93e-05	6.26e-05	endoflagellar motor switch protein [Leptospira interrogans serovar Manilae]
AKP25084.1	1.26603	0.340307	0.146615	861	0.00159484	0.00201911	serine protease [Leptospira interrogans serovar Manilae]
AKP28165.1	1.26343	0.337347	0.074867	2115	0.000621221	0.000784871	aspartate-semialdehyde dehydrogenase [Leptospira interrogans serovar Manilae]
AKP26794.1	1.26053	0.334034	0.0216755	1328	0.000248377	0.000313087	transcriptional regulator [Leptospira interrogans serovar Manilae]
AKP25705.1	1.25992	0.333332	0.276672	1355	5.11e-05	6.44e-05	serine/threonine protein phosphatase [Leptospira interrogans serovar Manilae]
AKP25558.1	1.25936	0.33269	0.306754	1108	0.000107107	0.000134887	exopolyphosphatase [Leptospira interrogans serovar Manilae]
AKP26595.1	1.25851	0.331722	0.12938	1564	0.000491906	0.000619071	amino acid aminotransferase [Leptospira interrogans serovar Manilae]
AKP25486.1	1.25842	0.331614	0.0612056	509	0.000177703	0.000223625	hypothetical protein LIMLP_05725 [Leptospira interrogans serovar Manilae]
AKP25640.1	1.25831	0.331482	0.195675	1453	0.000384325	0.000483598	transketolase [Leptospira interrogans serovar Manilae]
AKP27999.1	1.25718	0.330186	0.190462	332	0.000299795	0.000376895	3-ketoacyl-ACP reductase [Leptospira interrogans serovar Manilae]
AKP27576.1	1.25633	0.329217	0.188162	519	2.38e-05	2.99e-05	lipoprotein [Leptospira interrogans serovar Manilae]
AKP25108.1	1.2563	0.32918	0.221611	1806	0.000344794	0.000433164	indole-3-glycerol-phosphate synthase [Leptospira interrogans serovar Manilae]
AKP25647.1	1.25617	0.329028	0.204394	1368	8.96e-05	0.000112591	hypothetical protein LIMLP_06650 [Leptospira interrogans serovar Manilae]
AKP27236.1	1.2561	0.328947	0.183561	992	9.12e-05	0.000114507	tetratricopeptide repeat protein [Leptospira interrogans serovar Manilae]
AKP25668.1	1.25452	0.327138	0.0927729	2331	0.000128621	0.000161358	hypothetical protein LIMLP_06755 [Leptospira interrogans serovar Manilae]
AKP25477.1	1.25446	0.327063	0.18987	1291	0.000165747	0.000207922	polymerase [Leptospira interrogans serovar Manilae]
AKP28253.1	1.25412	0.326675	0.108931	1613	0.000259912	0.00032596	WGR domain protein (plasmid) [Leptospira interrogans serovar Manilae]
AKP25927.1	1.25367	0.326152	0.218094	2452	0.000213057	0.000267102	glutamine amidotransferase [Leptospira interrogans serovar Manilae]
AKP25063.1	1.25293	0.325306	0.261513	93	0.000463412	0.000580623	aspartate carbamoyltransferase [Leptospira interrogans serovar Manilae]
AKP26442.1	1.25288	0.325244	0.19446	1476	0.000340094	0.000426096	pyridoxine 5'-phosphate synthase [Leptospira interrogans serovar Manilae]
AKP25262.1	1.25157	0.323738	0.0630539	452	0.000388288	0.000485969	polyketide cyclase [Leptospira interrogans serovar Manilae]
AKP26125.1	1.25107	0.32316	0.133	1652	9.59e-05	0.000119954	hydrolase [Leptospira interrogans serovar Manilae]
AKP27154.1	1.24985	0.321752	0.29987	2142	0.000100661	0.000125811	GHKL domain protein [Leptospira interrogans serovar Manilae]
AKP26131.1	1.24977	0.321659	0.197229	275	6.54e-05	8.18e-05	hypothetical protein LIMLP_09350 [Leptospira interrogans serovar Manilae]
AKP26168.1	1.24734	0.318856	0.193183	558	9.57e-05	0.000119331	histidine kinase [Leptospira interrogans serovar Manilae]
contaminant_INT-STD1	1.24708	0.318552	0.302254	2232	0.000995214	0.00124111	BSA
AKP26290.1	1.24518	0.31636	0.202087	1302	0.00289195	0.00360102	cysteine synthase [Leptospira interrogans serovar Manilae]
AKP26813.1	1.24422	0.315239	0.224368	2446	0.000201119	0.000250236	hydrogenase [Leptospira interrogans serovar Manilae]
AKP26916.1	1.24408	0.315084	0.137568	611	0.000105629	0.000131411	lipoprotein [Leptospira interrogans serovar Manilae]
AKP26571.1	1.24395	0.314934	0.209592	1570	0.000276235	0.000343624	ankyrin [Leptospira interrogans serovar Manilae]
AKP27736.1	1.24349	0.314399	0.202756	111	0.00095013	0.00118148	endonuclease [Leptospira interrogans serovar Manilae]
AKP27927.1	1.24336	0.314247	0.215409	711	0.00010304	0.000128116	plasmid stablization protein ParB [Leptospira interrogans serovar Manilae]
AKP26288.1	1.24301	0.313834	0.0915018	790	0.00113753	0.00141396	hypothetical protein LIMLP_10265 [Leptospira interrogans serovar Manilae]
AKP26930.1	1.24276	0.313551	0.18167	357	0.00133629	0.00166069	50S ribosomal protein L7/L12 [Leptospira interrogans serovar Manilae]
AKP24566.1	1.24273	0.313518	0.19066	2266	5.61e-05	6.98e-05	lipoprotein [Leptospira interrogans serovar Manilae]
AKP25215.1	1.24246	0.313195	0.250064	1970	3.72e-05	4.62e-05	hypothetical protein LIMLP_04115 [Leptospira interrogans serovar Manilae]
AKP27832.1	1.2418	0.312429	0.239115	1547	0.000502273	0.000623721	dihydrodipicolinate synthase [Leptospira interrogans serovar Manilae]
AKP25783.1	1.24099	0.31149	0.352003	2461	0.000127332	0.000158017	sulfate transporter [Leptospira interrogans serovar Manilae]
AKP26112.1	1.23957	0.309834	0.154307	1387	5.05e-05	6.26e-05	3-hydroxyisobutyrate dehydrogenase [Leptospira interrogans serovar Manilae]
AKP26095.1	1.23953	0.309791	0.252836	464	7.43e-05	9.21e-05	peptidase [Leptospira interrogans serovar Manilae]
AKP24549.1	1.23893	0.309096	0.273068	1181	6.59e-05	8.16e-05	hydrolase [Leptospira interrogans serovar Manilae]
AKP25114.1	1.23785	0.307838	0.246166	1868	0.000102302	0.000126635	3-demethylubiquinone-9 3-methyltransferase [Leptospira interrogans serovar Manilae]
AKP24514.1	1.23748	0.30741	0.245856	1539	0.000326291	0.00040378	polyhydroxyalkanoate synthesis repressor PhaR [Leptospira interrogans serovar Manilae]
AKP27697.1	1.23679	0.306605	0.0989591	1959	0.00251134	0.00310601	aldolase [Leptospira interrogans serovar Manilae]
AKP26875.1	1.23644	0.306195	0.0729959	211	0.000119421	0.000147657	cytochrome C biogenesis protein [Leptospira interrogans serovar Manilae]
AKP26964.1	1.23627	0.305993	0.237963	122	0.000235407	0.000291026	peptidase M75 [Leptospira interrogans serovar Manilae]
AKP26711.1	1.2348	0.304279	0.232671	1745	0.000301386	0.000372151	anthranilate phosphoribosyltransferase [Leptospira interrogans serovar Manilae]
AKP26884.1	1.23418	0.303551	0.231706	1623	3.22e-05	3.97e-05	phosphatase [Leptospira interrogans serovar Manilae]
AKP26233.1	1.23392	0.303253	0.257174	1488	5.91e-05	7.29e-05	hydrolase [Leptospira interrogans serovar Manilae]
AKP27996.1	1.23315	0.302347	0.386479	1513	7.15e-05	8.82e-05	adenylate cyclase [Leptospira interrogans serovar Manilae]
AKP24868.1	1.23313	0.302327	0.0979349	752	0.00329329	0.00406106	hypothetical protein LIMLP_02180 [Leptospira interrogans serovar Manilae]
AKP27124.1	1.23161	0.300551	0.179945	954	0.00101162	0.00124593	oxidoreductase [Leptospira interrogans serovar Manilae]
AKP25880.1	1.23131	0.300198	0.321599	1931	0.000121175	0.000149205	inositol phosphatase [Leptospira interrogans serovar Manilae]
AKP27747.1	1.23077	0.299556	0.252048	1732	7.07e-05	8.7e-05	hypothetical protein LIMLP_08855 [Leptospira interrogans serovar Manilae]
AKP27972.1	1.23064	0.29941	0.159888	1842	2.36e-05	2.9e-05	ribonuclease III [Leptospira interrogans serovar Manilae]
AKP25638.1	1.23003	0.29869	0.126766	2251	0.00537899	0.00661631	membrane protein [Leptospira interrogans serovar Manilae]
AKP26670.1	1.22972	0.298332	0.192326	582	8.23e-05	0.000101178	hypothetical protein LIMLP_12490 [Leptospira interrogans serovar Manilae]
AKP25400.1	1.22956	0.298138	0.0398831	1617	8.67e-05	0.000106594	stage II sporulation protein [Leptospira interrogans serovar Manilae]
AKP25420.1	1.22955	0.298131	0.159448	1019	0.000247984	0.000304909	acyltransferase [Leptospira interrogans serovar Manilae]
AKP28166.1	1.2278	0.296076	0.0534997	970	8.91e-05	0.000109424	hypothetical protein LIMLP_19250 [Leptospira interrogans serovar Manilae]
AKP27716.1	1.22764	0.295882	0.306899	2479	0.000116335	0.000142817	hypothetical protein LIMLP_07035 [Leptospira interrogans serovar Manilae]
AKP24818.1	1.22755	0.295786	0.182294	39	9.36e-05	0.000114918	histidine kinase [Leptospira interrogans serovar Manilae]
AKP27283.1	1.22736	0.295554	0.250355	176	0.000422192	0.00051818	ABC transporter ATP-binding protein [Leptospira interrogans serovar Manilae]
AKP24485.1	1.22711	0.295265	0.208384	186	0.000771459	0.000946665	lipoprotein [Leptospira interrogans serovar Manilae]
AKP24906.1	1.22698	0.295109	0.106214	1976	0.000435273	0.00053407	membrane protein [Leptospira interrogans serovar Manilae]
AKP24773.1	1.22583	0.293759	0.143928	227	0.000299832	0.000367543	3-methyl-2-oxobutanoate hydroxymethyltransferase [Leptospira interrogans serovar Manilae]
AKP25902.1	1.22542	0.293279	0.208371	667	0.000105313	0.000129053	phosphoribosylglycinamide formyltransferase [Leptospira interrogans serovar Manilae]
AKP25406.1	1.22466	0.292378	0.0247315	444	0.000377568	0.000462391	hypothetical protein LIMLP_05265 [Leptospira interrogans serovar Manilae]
AKP26097.1	1.22439	0.292061	0.248499	2394	0.000421755	0.000516392	protease [Leptospira interrogans serovar Manilae]
AKP25748.1	1.22435	0.292013	0.23501	1632	0.000466639	0.000571328	recombinase XerD [Leptospira interrogans serovar Manilae]
AKP27968.1	1.22341	0.290911	0.206298	886	7.03e-05	8.6e-05	hypothetical protein LIMLP_18140 [Leptospira interrogans serovar Manilae]
AKP24681.1	1.22327	0.290739	0.0778174	505	0.000869014	0.00106304	membrane protein [Leptospira interrogans serovar Manilae]
AKP25440.1	1.22322	0.29069	0.27815	2034	7.56e-05	9.25e-05	diguanylate cyclase [Leptospira interrogans serovar Manilae]
AKP24672.1	1.2226	0.289953	0.0438872	341	0.000152668	0.000186652	dTDP-glucose 4,6-dehydratase [Leptospira interrogans serovar Manilae]
AKP26751.1	1.22219	0.289471	0.0676425	1115	6.1e-05	7.45e-05	hypothetical protein LIMLP_12940 [Leptospira interrogans serovar Manilae]
AKP26910.1	1.2219	0.289126	0.217212	1042	0.000834833	0.00102008	hypothetical protein LIMLP_13845 [Leptospira interrogans serovar Manilae]
AKP26797.1	1.22115	0.288243	0.312303	2466	3.28e-05	4.01e-05	nitrogen fixation protein NifU [Leptospira interrogans serovar Manilae]
AKP25259.1	1.22092	0.287963	0.224931	2144	0.000469723	0.000573492	transketolase [Leptospira interrogans serovar Manilae]
AKP24758.1	1.22024	0.287166	0.301415	585	6.56e-05	8e-05	NTP pyrophosphohydrolase [Leptospira interrogans serovar Manilae]
AKP26376.1	1.2199	0.286761	0.353257	2497	5.06e-05	6.18e-05	acetyltransferase [Leptospira interrogans serovar Manilae]
AKP27734.1	1.21897	0.285657	0.0823512	753	0.00203875	0.00248516	sigma factor regulatory protein, FecR/PupR family [Leptospira interrogans serovar Manilae]
AKP25097.1	1.21868	0.285318	0.220496	830	8.4e-05	0.000102336	AcrR family transcriptional regulator [Leptospira interrogans serovar Manilae]
AKP25184.1	1.21678	0.283066	0.206136	2459	6.58e-05	8.01e-05	hypothetical protein LIMLP_03940 [Leptospira interrogans serovar Manilae]
AKP24902.1	1.21642	0.282636	0.330255	841	0.000555376	0.000675568	multidrug transporter AcrB [Leptospira interrogans serovar Manilae]
AKP28172.1	1.21528	0.28129	0.158426	1425	0.000337244	0.000409846	chromosome partitioning protein ParA [Leptospira interrogans serovar Manilae]
AKP27161.1	1.2144	0.280249	0.101606	426	6.57e-05	7.98e-05	signal peptidase I [Leptospira interrogans serovar Manilae]
AKP26747.1	1.21269	0.278207	0.263247	1396	0.000187552	0.000227441	lipid-A-disaccharide synthase [Leptospira interrogans serovar Manilae]
AKP24700.1	1.21193	0.277309	0.140616	2475	0.000153493	0.000186023	nucleoside triphosphate hydrolase [Leptospira interrogans serovar Manilae]
AKP27270.1	1.21151	0.276801	0.242593	1933	0.000105006	0.000127215	SAM-dependent methyltransferase [Leptospira interrogans serovar Manilae]
AKP25843.1	1.21045	0.27554	0.127874	1347	0.000102953	0.000124619	exodeoxyribonuclease VII large subunit [Leptospira interrogans serovar Manilae]
AKP25332.1	1.20975	0.274709	0.267807	15	0.00103409	0.00125099	anti-sigma factor antagonist [Leptospira interrogans serovar Manilae]
AKP24944.1	1.20968	0.274624	0.189846	1000	2.18e-05	2.64e-05	cell division protein [Leptospira interrogans serovar Manilae]
AKP24506.1	1.2093	0.274172	0.218174	360	8.2e-05	9.92e-05	beta-galactosidase [Leptospira interrogans serovar Manilae]
AKP24690.1	1.2092	0.274058	0.194313	1630	0.000713682	0.000862988	hypothetical protein LIMLP_01185 [Leptospira interrogans serovar Manilae]
AKP27247.1	1.20905	0.273871	0.187406	973	0.000182831	0.000221051	ABC transporter ATP-binding protein [Leptospira interrogans serovar Manilae]
AKP25879.1	1.209	0.273817	0.263791	2171	0.000154065	0.000186265	lipoprotein [Leptospira interrogans serovar Manilae]
AKP24626.1	1.20884	0.273624	0.252044	2412	6.82e-05	8.25e-05	tRNA modification GTPase TrmE [Leptospira interrogans serovar Manilae]
AKP25769.1	1.20842	0.273125	0.259325	1595	0.000107424	0.000129813	hypothetical protein LIMLP_07310 [Leptospira interrogans serovar Manilae]
AKP27193.1	1.20778	0.272355	0.115933	2028	0.000102749	0.000124098	30S ribosomal protein S20 [Leptospira interrogans serovar Manilae]
AKP25003.1	1.20719	0.271659	0.110972	2496	0.000109199	0.000131824	leucine rich repeat protein [Leptospira interrogans serovar Manilae]
AKP26686.1	1.20701	0.271436	0.232973	30	0.000224583	0.000271073	ABC transporter substrate-binding protein [Leptospira interrogans serovar Manilae]
AKP27619.1	1.20646	0.270781	0.224751	1039	0.00161022	0.00194266	cytochrome C oxidase subunit II [Leptospira interrogans serovar Manilae]
AKP26786.1	1.20643	0.270743	0.242676	1991	4.07e-05	4.92e-05	hypothetical protein LIMLP_13130 [Leptospira interrogans serovar Manilae]
AKP27995.1	1.20642	0.270735	0.299434	147	0.000126115	0.000152148	peptidase [Leptospira interrogans serovar Manilae]
AKP27128.1	1.20642	0.27073	0.194553	2134	0.000276109	0.000333103	ABC transporter ATP-binding protein [Leptospira interrogans serovar Manilae]
AKP24498.1	1.20612	0.270368	0.047801	50	0.000243072	0.000293172	flagellar motor switch protein FliG [Leptospira interrogans serovar Manilae]
AKP27591.1	1.20509	0.269146	0.226519	583	0.000267486	0.000322346	peptidase [Leptospira interrogans serovar Manilae]
AKP25424.1	1.20443	0.268346	0.204276	328	0.000664133	0.000799899	chemotaxis protein CheY [Leptospira interrogans serovar Manilae]
AKP26492.1	1.20441	0.268329	0.273045	2250	7.98e-05	9.61e-05	lipoprotein [Leptospira interrogans serovar Manilae]
AKP27449.1	1.20434	0.268237	0.0736626	669	0.00074638	0.000898892	hypothetical protein LIMLP_16945 [Leptospira interrogans serovar Manilae]
AKP25506.1	1.20434	0.268237	0.182535	2099	0.000136139	0.000163957	histidine kinase [Leptospira interrogans serovar Manilae]
AKP24788.1	1.20314	0.266803	0.117312	676	0.000391842	0.00047144	glycerol-3-phosphate dehydrogenase [Leptospira interrogans serovar Manilae]
AKP26399.1	1.20278	0.266368	0.18901	545	0.00141511	0.00170206	UDP-glucose 4-epimerase [Leptospira interrogans serovar Manilae]
AKP26553.1	1.20131	0.264608	0.315842	1132	0.000142551	0.000171247	ankyrin [Leptospira interrogans serovar Manilae]
AKP24689.1	1.20123	0.264516	0.265761	1851	0.000489763	0.00058832	RNA polymerase sigma70 factor [Leptospira interrogans serovar Manilae]
AKP27275.1	1.20069	0.263861	0.181504	1733	8.46e-05	0.000101557	membrane protein [Leptospira interrogans serovar Manilae]
AKP28141.1	1.20025	0.263332	0.189997	1673	3.27e-05	3.93e-05	hypothetical protein LIMLP_19120 [Leptospira interrogans serovar Manilae]
AKP28062.1	1.19881	0.261603	0.169316	1819	0.000276611	0.000331604	glycosyl transferase [Leptospira interrogans serovar Manilae]
AKP26889.1	1.19827	0.26095	0.16794	1990	0.000140539	0.000168403	enoyl-CoA hydratase [Leptospira interrogans serovar Manilae]
AKP27485.1	1.19824	0.260913	0.0899764	1252	0.00052134	0.000624689	amine oxidase [Leptospira interrogans serovar Manilae]
AKP26111.1	1.19723	0.259698	0.0166245	1965	0.000147626	0.000176742	ABC transporter substrate-binding protein [Leptospira interrogans serovar Manilae]
AKP27359.1	1.19716	0.259619	0.243954	2275	0.000601611	0.000720227	cAMP-binding protein [Leptospira interrogans serovar Manilae]
AKP26224.1	1.19662	0.258961	0.366178	148	2.79e-05	3.34e-05	carbohydrate-binding module 48 [Leptospira interrogans serovar Manilae]
AKP25091.1	1.19598	0.258193	0.289875	1150	0.000228358	0.000273112	hypothetical protein LIMLP_03440 [Leptospira interrogans serovar Manilae]
AKP27337.1	1.19502	0.257031	0.320738	698	0.000990627	0.00118382	NAD synthetase [Leptospira interrogans serovar Manilae]
AKP26365.1	1.19482	0.256798	0.126917	1473	0.000688369	0.000822479	radical SAM protein [Leptospira interrogans serovar Manilae]
AKP26396.1	1.19473	0.256683	0.231871	329	0.000606346	0.000724419	2OG-Fe(II) oxygenase [Leptospira interrogans serovar Manilae]
AKP25916.1	1.19472	0.256667	0.1995	1202	0.000494596	0.000590902	enoyl-CoA hydratase [Leptospira interrogans serovar Manilae]
AKP27064.1	1.19463	0.256563	0.253039	221	0.000142862	0.000170667	tetratricopeptide repeat protein [Leptospira interrogans serovar Manilae]
AKP27168.1	1.19421	0.256061	0.255744	713	0.000166156	0.000198426	peptide chain release factor 2 [Leptospira interrogans serovar Manilae]
AKP27274.1	1.19399	0.255794	0.233959	2246	0.00389189	0.00464689	electron transfer flavoprotein subunit alpha [Leptospira interrogans serovar Manilae]
AKP28190.1	1.19388	0.255653	0.131783	1175	0.000112315	0.000134091	energy transducer TonB [Leptospira interrogans serovar Manilae]
AKP27948.1	1.19381	0.255572	0.227643	1761	6.86e-05	8.19e-05	hypothetical protein LIMLP_18020 [Leptospira interrogans serovar Manilae]
AKP26366.1	1.1933	0.254959	0.101767	1628	0.000992736	0.00118463	alcohol dehydrogenase [Leptospira interrogans serovar Manilae]
AKP26093.1	1.1921	0.253511	0.242947	1995	0.000611583	0.000729071	peptidylprolyl isomerase [Leptospira interrogans serovar Manilae]
AKP26697.1	1.19181	0.253151	0.122518	1420	0.000243578	0.000290298	sulfate ABC transporter ATP-binding protein [Leptospira interrogans serovar Manilae]
AKP25079.1	1.19109	0.252277	0.228104	177	0.000285364	0.000339893	4-hydroxythreonine-4-phosphate dehydrogenase [Leptospira interrogans serovar Manilae]
AKP28029.1	1.19098	0.252148	0.340048	120	4.21e-05	5.02e-05	precorrin-4 C11-methyltransferase [Leptospira interrogans serovar Manilae]
AKP25979.1	1.19053	0.251603	0.291791	1030	0.000273603	0.000325732	magnesium transporter [Leptospira interrogans serovar Manilae]
AKP25136.1	1.18943	0.250267	0.157078	1391	0.000315838	0.000375666	membrane protein [Leptospira interrogans serovar Manilae]
AKP25776.1	1.18721	0.247578	0.0304207	283	7.96e-05	9.45e-05	leucine rich repeat protein [Leptospira interrogans serovar Manilae]
AKP25860.1	1.18711	0.247458	0.243979	2088	0.000320842	0.000380876	chromosome partitioning protein [Leptospira interrogans serovar Manilae]
AKP25518.1	1.1871	0.247442	0.311666	1587	5.93e-05	7.04e-05	hypothetical protein LIMLP_05915 [Leptospira interrogans serovar Manilae]
AKP26389.1	1.18664	0.24688	0.250752	757	4.16e-05	4.94e-05	glycosyltransferase, TIGR04372 family protein [Leptospira interrogans serovar Manilae]
AKP26326.1	1.18627	0.246433	0.3088	796	0.000391893	0.000464891	glucose-1-phosphate thymidylyltransferase [Leptospira interrogans serovar Manilae]
AKP27722.1	1.18622	0.246376	0.227692	9	0.000686267	0.000814067	flagellin [Leptospira interrogans serovar Manilae]
AKP25798.1	1.1856	0.245619	0.285099	2305	0.000140339	0.000166386	cobalamin adenosyltransferase [Leptospira interrogans serovar Manilae]
AKP25871.1	1.18557	0.24558	0.181806	1257	0.000520292	0.000616843	3-ketoacyl-ACP reductase [Leptospira interrogans serovar Manilae]
AKP24939.1	1.18552	0.245522	0.098973	2482	0.000119536	0.000141712	NAD/FAD-binding protein [Leptospira interrogans serovar Manilae]
AKP24781.1	1.18225	0.241535	0.129956	1768	0.000201934	0.000238737	peptidase M15 [Leptospira interrogans serovar Manilae]
AKP26709.1	1.18216	0.241424	0.262412	1036	0.000166149	0.000196415	hypothetical protein LIMLP_12695 [Leptospira interrogans serovar Manilae]
AKP27604.1	1.17955	0.238233	0.181965	434	0.000145721	0.000171885	DNA polymerase III subunit gamma/tau [Leptospira interrogans serovar Manilae]
AKP26066.1	1.17923	0.237848	0.176118	2161	0.000112121	0.000132216	carboxylate--amine ligase [Leptospira interrogans serovar Manilae]
AKP27873.1	1.1787	0.237194	0.1411	2039	0.000330615	0.000389695	UDP-N-acetylglucosamine diphosphorylase [Leptospira interrogans serovar Manilae]
AKP24887.1	1.17801	0.236355	0.252762	1120	6.53e-05	7.69e-05	lipoprotein [Leptospira interrogans serovar Manilae]
AKP26835.1	1.17763	0.235892	0.252313	213	6.66e-05	7.84e-05	UDP pyrophosphate synthase [Leptospira interrogans serovar Manilae]
AKP24503.1	1.17733	0.235514	0.143236	1859	0.000110024	0.000129534	cytochrome C [Leptospira interrogans serovar Manilae]
AKP27196.1	1.17545	0.233216	0.245394	2464	0.000145018	0.000170462	glucose-1-phosphate thymidylyltransferase [Leptospira interrogans serovar Manilae]
AKP25561.1	1.17517	0.232868	0.130373	1333	0.000367568	0.000431955	cell division protein FtsI [Leptospira interrogans serovar Manilae]
AKP25801.1	1.1741	0.231553	0.0501406	1646	0.000327641	0.000384682	ADP-heptose synthase [Leptospira interrogans serovar Manilae]
AKP27121.1	1.17379	0.23118	0.0338855	74	0.000540778	0.000634762	heat shock protein GrpE [Leptospira interrogans serovar Manilae]
AKP26325.1	1.17365	0.231004	0.176962	1493	5.92e-05	6.95e-05	glycosyl transferase [Leptospira interrogans serovar Manilae]
AKP25314.1	1.17317	0.230417	0.304374	454	4.68e-05	5.49e-05	peptidase M14 [Leptospira interrogans serovar Manilae]
AKP25544.1	1.17312	0.23035	0.288975	2448	0.000786791	0.000923	ATP F0F1 synthase subunit gamma [Leptospira interrogans serovar Manilae]
AKP27273.1	1.17274	0.229883	0.0349871	10	0.00253657	0.00297473	electron transfer flavoprotein subunit beta [Leptospira interrogans serovar Manilae]
AKP26882.1	1.17267	0.229791	0.288395	617	6.03e-05	7.07e-05	histidine kinase [Leptospira interrogans serovar Manilae]
AKP27059.1	1.17197	0.228933	0.303111	436	0.000148513	0.000174052	polyketide cyclase [Leptospira interrogans serovar Manilae]
AKP27959.1	1.17067	0.227338	0.284292	1544	5.16e-05	6.04e-05	hypothetical protein LIMLP_18080 [Leptospira interrogans serovar Manilae]
AKP27452.1	1.17027	0.226836	0.165562	326	0.00154571	0.0018089	ABC transporter ATP-binding protein [Leptospira interrogans serovar Manilae]
AKP25755.1	1.16993	0.226427	0.211082	1339	9.36e-05	0.000109505	tetratricopeptide repeat domain protein [Leptospira interrogans serovar Manilae]
AKP26853.1	1.16969	0.226125	0.218155	150	0.000352092	0.000411838	dihydrofolate reductase [Leptospira interrogans serovar Manilae]
AKP26132.1	1.16936	0.225724	0.0813418	1655	0.000454426	0.000531389	hypothetical protein LIMLP_09355 [Leptospira interrogans serovar Manilae]
AKP26731.1	1.16934	0.225699	0.292049	1185	0.000112476	0.000131523	hypothetical protein LIMLP_12820 [Leptospira interrogans serovar Manilae]
AKP26397.1	1.16888	0.225122	0.207094	1823	0.000476494	0.000556963	transketolase [Leptospira interrogans serovar Manilae]
AKP25170.1	1.16886	0.225103	0.155495	1475	5.56e-05	6.5e-05	hypothetical protein LIMLP_03850 [Leptospira interrogans serovar Manilae]
AKP27800.1	1.16824	0.224341	0.273578	1672	7.44e-05	8.7e-05	phosphoribosylaminoimidazole carboxylase [Leptospira interrogans serovar Manilae]
AKP27806.1	1.16717	0.223016	0.234343	1878	7.89e-05	9.21e-05	energy transducer TonB [Leptospira interrogans serovar Manilae]
AKP25213.1	1.16458	0.219812	0.175077	801	4.31e-05	5.02e-05	ATP-dependent DNA ligase [Leptospira interrogans serovar Manilae]
contaminant_KERATIN14	1.16396	0.219036	0.341034	327	0.000109889	0.000127906
AKP26359.1	1.16355	0.218536	0.28556	1318	0.000243264	0.000283051	oxidoreductase [Leptospira interrogans serovar Manilae]
AKP25815.1	1.16318	0.218071	0.178608	878	0.000515256	0.000599333	penicillin-binding protein [Leptospira interrogans serovar Manilae]
AKP27492.1	1.16311	0.217989	0.102604	595	0.00036497	0.000424501	hypothetical protein LIMLP_17175 [Leptospira interrogans serovar Manilae]
AKP27078.1	1.16105	0.215425	0.114388	715	0.000935456	0.00108611	HEAT repeat protein [Leptospira interrogans serovar Manilae]
AKP26708.1	1.16084	0.215169	0.385582	80	0.00112038	0.00130059	preprotein translocase subunit SecD [Leptospira interrogans serovar Manilae]
AKP26532.1	1.15875	0.212575	0.131104	432	0.000192973	0.000223608	ribosomal protein L11 methyltransferase [Leptospira interrogans serovar Manilae]
AKP24676.1	1.15804	0.21169	0.263012	2285	0.000386549	0.00044764	cytochrome C oxidase subunit I [Leptospira interrogans serovar Manilae]
AKP25730.1	1.15803	0.211679	0.293727	533	0.000126112	0.000146042	membrane protein [Leptospira interrogans serovar Manilae]
AKP25266.1	1.15791	0.211525	0.343228	1601	7.48e-05	8.66e-05	chemotaxis protein CheY [Leptospira interrogans serovar Manilae]
AKP25619.1	1.15789	0.211497	0.218556	1596	0.00017788	0.000205965	flagellar P-ring protein FlgI [Leptospira interrogans serovar Manilae]
AKP27377.1	1.15691	0.210275	0.231899	1543	0.000299294	0.000346256	hypothetical protein LIMLP_16550 [Leptospira interrogans serovar Manilae]
AKP26040.1	1.15643	0.209674	0.27603	161	0.00191167	0.00221071	oxidoreductase [Leptospira interrogans serovar Manilae]
AKP25894.1	1.15519	0.20813	0.29136	1602	7.46e-05	8.62e-05	pseudouridylate synthase [Leptospira interrogans serovar Manilae]
AKP25795.1	1.15515	0.208082	0.249358	1626	5.59e-05	6.45e-05	histidine kinase [Leptospira interrogans serovar Manilae]
AKP28191.1	1.15514	0.208069	0.233745	2118	9.42e-05	0.00010878	thioesterase [Leptospira interrogans serovar Manilae]
AKP28149.1	1.15511	0.208024	0.193671	2138	0.00104777	0.00121028	response regulator [Leptospira interrogans serovar Manilae]
AKP26642.1	1.15497	0.207853	0.290199	1312	6.8e-05	7.86e-05	molecular chaperone Hsp90 [Leptospira interrogans serovar Manilae]
AKP27641.1	1.15487	0.207726	0.24106	511	0.00021544	0.000248805	PTS sugar transporter subunit IIA [Leptospira interrogans serovar Manilae]
AKP28184.1	1.15458	0.207366	0.336854	1151	0.000161512	0.000186478	hypothetical protein LIMLP_18540 [Leptospira interrogans serovar Manilae]
AKP26049.1	1.15366	0.206217	0.37211	619	5.57e-05	6.42e-05	acyltransferase [Leptospira interrogans serovar Manilae]
AKP27043.1	1.15257	0.204856	0.168852	981	0.000262453	0.000302495	flagellar motor protein MotP [Leptospira interrogans serovar Manilae]
AKP28127.1	1.15205	0.204206	0.0744926	403	0.000218496	0.000251718	phosphate ABC transporter [Leptospira interrogans serovar Manilae]
AKP27615.1	1.15134	0.203319	0.0780103	2455	0.000910331	0.0010481	malate dehydrogenase [Leptospira interrogans serovar Manilae]
AKP26033.1	1.15044	0.202188	0.220932	555	7.76e-05	8.93e-05	phosphoserine phosphatase [Leptospira interrogans serovar Manilae]
AKP25703.1	1.15028	0.20198	0.302725	718	0.000520521	0.000598742	peptidylprolyl isomerase [Leptospira interrogans serovar Manilae]
AKP25169.1	1.15022	0.201908	0.240639	1406	0.000590217	0.000678878	enoyl-CoA hydratase [Leptospira interrogans serovar Manilae]
AKP25154.1	1.1486	0.199872	0.276537	2195	3.79e-05	4.35e-05	hypothetical protein LIMLP_03765 [Leptospira interrogans serovar Manilae]
AKP24949.1	1.1479	0.198996	0.245094	388	6.58e-05	7.55e-05	hypothetical protein LIMLP_02620 [Leptospira interrogans serovar Manilae]
AKP26665.1	1.14758	0.198589	0.286884	613	2.16e-05	2.48e-05	hypothetical protein LIMLP_12455 [Leptospira interrogans serovar Manilae]
AKP27190.1	1.14641	0.197123	0.295219	2471	0.0002889	0.000331198	hypothetical protein LIMLP_15485 [Leptospira interrogans serovar Manilae]
AKP25014.1	1.14636	0.19706	0.312111	2248	0.000341653	0.000391657	transcriptional regulator [Leptospira interrogans serovar Manilae]
AKP25712.1	1.1463	0.19699	0.376633	408	0.000148719	0.000170477	histidine kinase [Leptospira interrogans serovar Manilae]
AKP25963.1	1.14611	0.196751	0.318444	2193	3.45e-05	3.95e-05	hypothetical protein LIMLP_08415 [Leptospira interrogans serovar Manilae]
AKP27727.1	1.14587	0.196441	0.251593	2046	2.38e-05	2.73e-05	type II secretion protein [Leptospira interrogans serovar Manilae]
AKP26946.1	1.14584	0.196399	0.112121	1157	0.000267152	0.000306112	penicillin-binding protein [Leptospira interrogans serovar Manilae]
AKP25336.1	1.1456	0.196109	0.143497	1327	0.000225288	0.000258091	peptidase M23 [Leptospira interrogans serovar Manilae]
AKP25536.1	1.14544	0.195904	0.292394	1939	0.000510714	0.000584993	signal peptidase I [Leptospira interrogans serovar Manilae]
AKP26956.1	1.14518	0.195572	0.104197	1927	5.65e-05	6.47e-05	flagellar hook protein FliD [Leptospira interrogans serovar Manilae]
AKP24531.1	1.14495	0.195285	0.249516	1148	0.000128142	0.000146717	hypothetical protein LIMLP_00300 [Leptospira interrogans serovar Manilae]
AKP28144.1	1.1448	0.195096	0.286265	276	3.45e-05	3.95e-05	AcrR family transcriptional regulator [Leptospira interrogans serovar Manilae]
AKP27166.1	1.14415	0.194272	0.0320977	415	0.000308638	0.000353127	phosphoribosylamine--glycine ligase [Leptospira interrogans serovar Manilae]
AKP27517.1	1.14352	0.193478	0.23075	411	0.00172653	0.00197431	ketol-acid reductoisomerase [Leptospira interrogans serovar Manilae]
AKP27474.1	1.14312	0.192981	0.354201	1004	6.08e-05	6.95e-05	hypothetical protein LIMLP_17075 [Leptospira interrogans serovar Manilae]
AKP27502.1	1.14283	0.192606	0.344654	717	6.54e-05	7.47e-05	phosphoadenosine phosphosulfate reductase [Leptospira interrogans serovar Manilae]
AKP26332.1	1.14266	0.192392	0.232138	788	6.31e-05	7.21e-05	glycosyl transferase [Leptospira interrogans serovar Manilae]
AKP27554.1	1.14231	0.191957	0.0650532	2308	0.000449697	0.000513694	pappalysin-1 domain protein [Leptospira interrogans serovar Manilae]
AKP24551.1	1.14209	0.191675	0.327458	508	0.0003138	0.000358388	diaminopimelate epimerase [Leptospira interrogans serovar Manilae]
AKP28173.1	1.14065	0.189861	0.327533	2307	0.000338274	0.000385854	plasmid partitioning protein ParB [Leptospira interrogans serovar Manilae]
AKP25379.1	1.14048	0.189642	0.381854	522	0.000290913	0.000331781	hypothetical protein LIMLP_05125 [Leptospira interrogans serovar Manilae]
AKP25899.1	1.1404	0.189544	0.30794	1679	0.000282935	0.00032266	hypothetical protein LIMLP_08065 [Leptospira interrogans serovar Manilae]
AKP25478.1	1.13934	0.188203	0.251751	1593	0.000435222	0.000495867	methylthioribose-1-phosphate isomerase [Leptospira interrogans serovar Manilae]
AKP25567.1	1.13928	0.188122	0.0826863	641	0.000393045	0.000447788	ABC transporter permease [Leptospira interrogans serovar Manilae]
AKP26592.1	1.13917	0.187982	0.055975	1281	0.000495997	0.000565024	molybdate metabolism regulator [Leptospira interrogans serovar Manilae]
AKP26240.1	1.13814	0.18668	0.330635	1468	5.95e-05	6.77e-05	hypothetical protein LIMLP_10000 [Leptospira interrogans serovar Manilae]
AKP27199.1	1.13712	0.185384	0.374383	664	4.66e-05	5.3e-05	ammonia channel protein [Leptospira interrogans serovar Manilae]
AKP25223.1	1.13649	0.18458	0.382035	1556	3.46e-05	3.93e-05	hypothetical protein LIMLP_04155 [Leptospira interrogans serovar Manilae]
AKP26057.1	1.13584	0.183761	0.399056	2393	0.000114318	0.000129848	anti-sigma factor antagonist [Leptospira interrogans serovar Manilae]
AKP25296.1	1.13518	0.182916	0.33335	607	0.000284775	0.00032327	NADPH:quinone oxidoreductase [Leptospira interrogans serovar Manilae]
AKP27665.1	1.13496	0.182636	0.382789	528	4.69e-05	5.32e-05	transglutaminase [Leptospira interrogans serovar Manilae]
AKP26427.1	1.13254	0.179561	0.16317	853	0.00216873	0.00245618	fructose-bisphosphate aldolase [Leptospira interrogans serovar Manilae]
AKP25639.1	1.13223	0.179168	0.291183	1209	0.000110485	0.000125094	plasmid partitioning protein ParB [Leptospira interrogans serovar Manilae]
AKP27157.1	1.13194	0.1788	0.222319	1035	0.000129155	0.000146196	hypothetical protein LIMLP_15305 [Leptospira interrogans serovar Manilae]
AKP28137.1	1.13171	0.178505	0.251462	1247	0.000232107	0.000262678	alanine racemase [Leptospira interrogans serovar Manilae]
AKP26184.1	1.13114	0.177778	0.349783	355	6.79e-05	7.68e-05	hemolysin D [Leptospira interrogans serovar Manilae]
AKP27365.1	1.131	0.177602	0.399059	2196	5.27e-05	5.96e-05	NRDE domain protein [Leptospira interrogans serovar Manilae]
AKP25157.1	1.13027	0.176665	0.149209	1268	0.000510449	0.000576944	methylase [Leptospira interrogans serovar Manilae]
AKP26029.1	1.13021	0.176593	0.404817	2317	0.000236677	0.000267495	hypothetical protein LIMLP_08780 [Leptospira interrogans serovar Manilae]
AKP26523.1	1.12969	0.175923	0.344696	1756	0.000410117	0.000463304	hypothetical protein LIMLP_11635 [Leptospira interrogans serovar Manilae]
AKP27647.1	1.12931	0.175445	0.347995	2384	9.09e-05	0.00010268	peptidylprolyl isomerase [Leptospira interrogans serovar Manilae]
AKP27530.1	1.12876	0.17474	0.328692	1664	3.77e-05	4.25e-05	oxidoreductase [Leptospira interrogans serovar Manilae]
AKP24684.1	1.1285	0.174404	0.348568	2147	8.94e-05	0.000100843	hypothetical protein LIMLP_01150 [Leptospira interrogans serovar Manilae]
AKP28119.1	1.12839	0.174271	0.1456	987	0.000215655	0.000243344	biopolymer transporter ExbD [Leptospira interrogans serovar Manilae]
AKP28125.1	1.12839	0.174269	0.278794	573	0.000194174	0.000219104	methylthioribulose-1-phosphate dehydratase [Leptospira interrogans serovar Manilae]
AKP25023.1	1.12837	0.174245	0.262323	200	6.6e-05	7.45e-05	hypothetical protein LIMLP_03060 [Leptospira interrogans serovar Manilae]
AKP27572.1	1.12765	0.173319	0.420473	2418	9.6e-05	0.000108263	hypothetical protein LIMLP_17615 [Leptospira interrogans serovar Manilae]
AKP24628.1	1.12646	0.171801	0.0430647	369	0.00137958	0.00155405	fumarate hydratase [Leptospira interrogans serovar Manilae]
AKP27888.1	1.12559	0.170683	0.231696	2286	0.000112437	0.000126559	geranylgeranyl pyrophosphate synthase [Leptospira interrogans serovar Manilae]
AKP25577.1	1.12546	0.170512	0.173584	578	0.000405225	0.000456064	biotin carboxylase [Leptospira interrogans serovar Manilae]
AKP27334.1	1.12483	0.16971	0.354558	933	0.000134354	0.000151125	glycerophosphodiester phosphodiesterase [Leptospira interrogans serovar Manilae]
AKP24964.1	1.1248	0.169673	0.220812	1767	0.000117088	0.000131701	hypothetical protein LIMLP_02715 [Leptospira interrogans serovar Manilae]
AKP27414.1	1.12476	0.169622	0.0450476	709	0.000459108	0.000516388	suppressor of fused protein [Leptospira interrogans serovar Manilae]
AKP26881.1	1.12388	0.168491	0.338116	112	0.000338246	0.000380149	glutathione S-transferase [Leptospira interrogans serovar Manilae]
AKP26546.1	1.12263	0.166886	0.337977	1905	0.000103276	0.000115941	hypothetical protein LIMLP_11780 [Leptospira interrogans serovar Manilae]
AKP25428.1	1.12215	0.166267	0.300198	883	0.00137777	0.00154607	thiosulfate sulfurtransferase [Leptospira interrogans serovar Manilae]
AKP27936.1	1.12159	0.165548	0.147699	1743	0.000834361	0.000935813	pyridine nucleotide-disulfide oxidoreductase [Leptospira interrogans serovar Manilae]
AKP27994.1	1.1214	0.165304	0.0768589	1802	0.000490206	0.000549719	acetylglutamate kinase [Leptospira interrogans serovar Manilae]
AKP26471.1	1.12133	0.165211	0.334127	2089	0.000149716	0.000167881	TRL-like family protein [Leptospira interrogans serovar Manilae]
AKP25987.1	1.12028	0.163853	0.276978	761	3.13e-05	3.51e-05	hypothetical protein LIMLP_08550 [Leptospira interrogans serovar Manilae]
AKP25447.1	1.12006	0.163575	0.274429	2415	0.00034514	0.000386577	transcriptional regulator [Leptospira interrogans serovar Manilae]
AKP26375.1	1.11899	0.162193	0.114256	697	0.000199731	0.000223496	hypothetical protein LIMLP_10770 [Leptospira interrogans serovar Manilae]
AKP26301.1	1.11848	0.161535	0.255986	1666	0.00011992	0.000134128	hypothetical protein LIMLP_10360 [Leptospira interrogans serovar Manilae]
AKP27992.1	1.118	0.160924	0.157573	2370	0.000343211	0.000383711	diphosphate--fructose-6-phosphate 1-phosphotransferase [Leptospira interrogans serovar Manilae]
AKP27701.1	1.11664	0.15916	0.220355	1324	0.000200638	0.00022404	ATP synthase subunit C [Leptospira interrogans serovar Manilae]
AKP27905.1	1.11612	0.158491	0.256097	550	9.13e-05	0.000101911	UDP-3-O-(3-hydroxymyristoyl) glucosamine N-acyltransferase [Leptospira interrogans serovar Manilae]
AKP27521.1	1.11526	0.157382	0.204459	1757	0.000628805	0.000701282	phosphodiesterase [Leptospira interrogans serovar Manilae]
AKP26830.1	1.11492	0.156943	0.176835	2149	0.000447366	0.000498779	tryptophan synthase subunit beta [Leptospira interrogans serovar Manilae]
AKP26837.1	1.11481	0.156798	0.298891	819	0.000469245	0.000523119	uridylate kinase [Leptospira interrogans serovar Manilae]
AKP26161.1	1.11453	0.156429	0.323254	1211	7.72e-05	8.6e-05	thiamine monophosphate synthase [Leptospira interrogans serovar Manilae]
AKP26932.1	1.1145	0.156392	0.258315	1343	0.00107048	0.00119305	50S ribosomal protein L1 [Leptospira interrogans serovar Manilae]
AKP26369.1	1.11441	0.156283	0.165675	179	0.00112016	0.00124832	acetylneuraminic acid synthetase [Leptospira interrogans serovar Manilae]
AKP24857.1	1.11436	0.15621	0.145644	551	0.000843148	0.000939568	lipoprotein [Leptospira interrogans serovar Manilae]
AKP24756.1	1.11423	0.156049	0.3785	317	3.34e-05	3.73e-05	glycerophosphodiester phosphodiesterase [Leptospira interrogans serovar Manilae]
AKP26405.1	1.11411	0.155897	0.125834	1486	0.000265045	0.00029529	GDP-L-fucose synthase [Leptospira interrogans serovar Manilae]
AKP25597.1	1.1136	0.155233	0.329656	1748	0.000180026	0.000200478	lipoprotein [Leptospira interrogans serovar Manilae]
AKP24588.1	1.11308	0.154557	0.281207	729	0.000535802	0.00059639	protein-disulfide isomerase [Leptospira interrogans serovar Manilae]
AKP25102.1	1.11295	0.154383	0.362055	810	0.000269247	0.000299657	biotin--acetyl-CoA-carboxylase ligase [Leptospira interrogans serovar Manilae]
AKP26090.1	1.11285	0.154265	0.385997	1600	0.000116903	0.000130096	flagellar motor switch protein FliM [Leptospira interrogans serovar Manilae]
AKP27661.1	1.11264	0.153984	0.259206	813	0.000302694	0.000336789	hypothetical protein LIMLP_04020 [Leptospira interrogans serovar Manilae]
AKP25152.1	1.1125	0.153808	0.191585	2233	0.000496286	0.000552119	NADH dehydrogenase [Leptospira interrogans serovar Manilae]
AKP27707.1	1.1125	0.153803	0.414092	1659	0.000118869	0.000132242	antibiotic biosynthesis monooxygenase [Leptospira interrogans serovar Manilae]
AKP26373.1	1.11072	0.151501	0.317484	597	0.000355646	0.000395025	alcohol dehydrogenase [Leptospira interrogans serovar Manilae]
AKP26977.1	1.10921	0.149537	0.295297	255	0.000214927	0.0002384	esterase [Leptospira interrogans serovar Manilae]
AKP24778.1	1.1092	0.149516	0.407806	1184	0.000112535	0.000124824	histidine phosphotransferase [Leptospira interrogans serovar Manilae]
AKP26832.1	1.10895	0.149189	0.331048	897	0.000602826	0.000668501	zinc protease [Leptospira interrogans serovar Manilae]
AKP26788.1	1.10888	0.149097	0.359481	1464	0.00110112	0.001221	enoyl-CoA hydratase [Leptospira interrogans serovar Manilae]
AKP26216.1	1.10775	0.147629	0.202181	705	0.000892527	0.000988694	acyl-CoA dehydrogenase [Leptospira interrogans serovar Manilae]
AKP28231.1	1.10765	0.147502	0.411782	26	0.000136038	0.000150683	hypothetical protein LIMLP_19465 (plasmid) [Leptospira interrogans serovar Manilae]
AKP26317.1	1.10666	0.146206	0.165408	696	0.000518987	0.00057434	single-stranded DNA-binding protein [Leptospira interrogans serovar Manilae]
AKP25226.1	1.1064	0.14587	0.333133	266	0.000134002	0.000148259	acetyltransferase [Leptospira interrogans serovar Manilae]
AKP24904.1	1.10605	0.145411	0.369329	110	0.000727663	0.000804828	aminodeoxychorismate lyase [Leptospira interrogans serovar Manilae]
AKP27808.1	1.10598	0.145326	0.376369	1741	0.000201501	0.000222857	chemotaxis protein CheY [Leptospira interrogans serovar Manilae]
AKP25243.1	1.10527	0.144393	0.126764	87	0.00097852	0.00108152	biopolymer transporter [Leptospira interrogans serovar Manilae]
AKP26984.1	1.10474	0.143709	0.370513	448	0.000227962	0.000251839	peptidase [Leptospira interrogans serovar Manilae]
AKP26846.1	1.10465	0.143589	0.285189	541	0.000330202	0.000364758	dihydrodipicolinate reductase [Leptospira interrogans serovar Manilae]
AKP26327.1	1.10448	0.143366	0.181394	1665	0.000438109	0.000483882	dTDP-glucose 4,6-dehydratase [Leptospira interrogans serovar Manilae]
AKP27964.1	1.10412	0.142894	0.244125	89	0.000168861	0.000186442	protein kinase [Leptospira interrogans serovar Manilae]
AKP24600.1	1.1027	0.141045	0.268459	1650	0.000243335	0.000268326	beta-lactamase [Leptospira interrogans serovar Manilae]
AKP25694.1	1.10258	0.140878	0.298267	1610	0.000109905	0.000121178	Fe-S oxidoreductase [Leptospira interrogans serovar Manilae]
AKP26447.1	1.10252	0.140807	0.324646	1194	0.000131057	0.000144493	hypothetical protein LIMLP_11180 [Leptospira interrogans serovar Manilae]
AKP28186.1	1.1025	0.140782	0.405627	413	6.83e-05	7.53e-05	hypothetical protein LIMLP_18665 [Leptospira interrogans serovar Manilae]
AKP24751.1	1.10179	0.139854	0.407839	654	4.17e-05	4.6e-05	potassium transporter [Leptospira interrogans serovar Manilae]
AKP24741.1	1.10179	0.139847	0.298763	1240	0.000278735	0.000307107	methyltransferase [Leptospira interrogans serovar Manilae]
AKP26251.1	1.10173	0.139768	0.166051	1988	0.000669447	0.000737549	protein disaggregation chaperone [Leptospira interrogans serovar Manilae]
AKP26071.1	1.10158	0.13957	0.179425	1031	6.54e-05	7.21e-05	hypothetical protein LIMLP_09015 [Leptospira interrogans serovar Manilae]
AKP26516.1	1.10125	0.139139	0.159258	1027	0.000472442	0.000520275	lactoylglutathione lyase [Leptospira interrogans serovar Manilae]
AKP24810.1	1.1007	0.138421	0.368408	1796	0.000128873	0.000141851	polyhydroxyalkanoate synthesis repressor PhaR [Leptospira interrogans serovar Manilae]
AKP25849.1	1.1006	0.138285	0.0272795	1134	0.00098526	0.00108437	2-isopropylmalate synthase [Leptospira interrogans serovar Manilae]
AKP24947.1	1.10037	0.13799	0.0182378	178	0.00693693	0.00763319	lipoprotein [Leptospira interrogans serovar Manilae]
AKP26194.1	1.09993	0.137406	0.270984	504	0.00104584	0.00115034	Clp protease ClpP [Leptospira interrogans serovar Manilae]
AKP24529.1	1.09948	0.136817	0.284202	1548	0.000365806	0.000402195	serine acetyltransferase [Leptospira interrogans serovar Manilae]
AKP25669.1	1.0994	0.136719	0.250806	1426	7.94e-05	8.73e-05	guanylate kinase [Leptospira interrogans serovar Manilae]
AKP27039.1	1.0994	0.136718	0.363209	2310	0.000236968	0.000260523	anti-sigma factor antagonist [Leptospira interrogans serovar Manilae]
AKP25026.1	1.09779	0.134597	0.372165	609	0.000299761	0.000329074	30S ribosomal protein S10 [Leptospira interrogans serovar Manilae]
AKP26009.1	1.09778	0.134585	0.317998	116	0.000676751	0.000742922	N-acetyl-gamma-glutamyl-phosphate reductase [Leptospira interrogans serovar Manilae]
AKP28192.1	1.0973	0.133965	0.29832	197	0.000119701	0.000131348	hypothetical protein LIMLP_19000 [Leptospira interrogans serovar Manilae]
AKP25735.1	1.09713	0.133737	0.348151	892	0.000503483	0.000552387	esterase [Leptospira interrogans serovar Manilae]
AKP26895.1	1.09655	0.132975	0.186899	1567	0.000448617	0.000491932	lactonase, 7-bladed beta-propeller domain protein [Leptospira interrogans serovar Manilae]
AKP24903.1	1.09649	0.132891	0.330605	1173	5.4e-05	5.92e-05	phosphoribosyl-AMP cyclohydrolase [Leptospira interrogans serovar Manilae]
AKP26793.1	1.09561	0.131736	0.300437	513	7.96e-05	8.72e-05	anaphase-promoting complex subunit 5 domain protein [Leptospira interrogans serovar Manilae]
AKP25562.1	1.09502	0.130956	0.348495	2468	0.000107201	0.000117387	rod shape-determining protein RodA [Leptospira interrogans serovar Manilae]
AKP24504.1	1.09377	0.129304	0.356213	2242	0.000377281	0.000412657	inositol phosphatase [Leptospira interrogans serovar Manilae]
AKP26404.1	1.09343	0.128866	0.355035	1784	7.95e-05	8.7e-05	FAD-dependent oxidoreductase [Leptospira interrogans serovar Manilae]
AKP24707.1	1.09335	0.128757	0.358552	79	0.000534233	0.000584104	short-chain dehydrogenase [Leptospira interrogans serovar Manilae]
AKP26585.1	1.09309	0.128412	0.399061	376	6.34e-05	6.93e-05	hypothetical protein LIMLP_12015 [Leptospira interrogans serovar Manilae]
AKP25966.1	1.0918	0.126706	0.220131	1668	0.000428609	0.000467954	tyrosine--tRNA ligase [Leptospira interrogans serovar Manilae]
AKP27081.1	1.09171	0.126589	0.171232	684	0.000163732	0.000178748	hypothetical protein LIMLP_14880 [Leptospira interrogans serovar Manilae]
AKP26361.1	1.09069	0.125246	0.244566	235	0.000271344	0.000295953	2,4-dihydroxyhept-2-ene-1,7-dioic acid aldolase [Leptospira interrogans serovar Manilae]
AKP26259.1	1.09042	0.124879	0.237776	2296	0.000915301	0.000998059	asparagine--tRNA ligase [Leptospira interrogans serovar Manilae]
AKP26104.1	1.09011	0.124479	0.0493704	226	0.00148785	0.00162193	O-acetylhomoserine aminocarboxypropyltransferase [Leptospira interrogans serovar Manilae]
AKP26255.1	1.08971	0.123944	0.37099	2162	5.93e-05	6.46e-05	hypothetical protein LIMLP_10080 [Leptospira interrogans serovar Manilae]
AKP25701.1	1.08908	0.123113	0.400229	439	0.000358044	0.000389939	phosphate permease [Leptospira interrogans serovar Manilae]
AKP27851.1	1.08856	0.122427	0.238521	1114	0.000477851	0.000520172	hypothetical protein LIMLP_14535 [Leptospira interrogans serovar Manilae]
AKP25307.1	1.08815	0.121875	0.0800426	1345	0.00135333	0.00147263	acetyl-CoA acetyltransferase [Leptospira interrogans serovar Manilae]
AKP25704.1	1.08802	0.121705	0.12214	651	0.000290023	0.000315551	histidine kinase [Leptospira interrogans serovar Manilae]
AKP26626.1	1.08776	0.121364	0.314284	495	0.00105565	0.0011483	chemotaxis protein CheY [Leptospira interrogans serovar Manilae]
AKP25416.1	1.08725	0.120677	0.258198	64	0.00098344	0.00106924	dihydroxy-acid dehydratase [Leptospira interrogans serovar Manilae]
AKP27603.1	1.08718	0.120596	0.164206	1304	0.000780817	0.000848891	branched-chain amino acid aminotransferase [Leptospira interrogans serovar Manilae]
AKP28193.1	1.08705	0.120423	0.324952	267	0.000557182	0.000605686	elongation factor P [Leptospira interrogans serovar Manilae]
AKP24936.1	1.08676	0.120027	0.364443	1660	0.000109852	0.000119383	transcriptional regulator [Leptospira interrogans serovar Manilae]
AKP26707.1	1.0865	0.119692	0.205607	731	0.000196788	0.000213811	pyrimidine deaminase [Leptospira interrogans serovar Manilae]
AKP25471.1	1.08638	0.119532	0.399802	1166	4.25e-05	4.62e-05	lipoprotein [Leptospira interrogans serovar Manilae]
AKP26841.1	1.08637	0.119518	0.261953	115	9.38e-05	0.00010193	cell division protein [Leptospira interrogans serovar Manilae]
AKP25720.1	1.08488	0.117529	0.360756	2137	0.000425561	0.000461681	diguanylate cyclase [Leptospira interrogans serovar Manilae]
AKP25386.1	1.08466	0.117249	0.340443	312	0.000224388	0.000243386	cell division protein [Leptospira interrogans serovar Manilae]
AKP24744.1	1.08436	0.116844	0.278384	2085	0.000119299	0.000129364	ribosome biogenesis GTPase RsgA [Leptospira interrogans serovar Manilae]
AKP24768.1	1.08417	0.116589	0.164277	737	0.000876392	0.000950157	GDP-D-mannose dehydratase [Leptospira interrogans serovar Manilae]
AKP26829.1	1.08381	0.116106	0.299004	228	0.000491236	0.000532404	tryptophan synthase susbunit alpha [Leptospira interrogans serovar Manilae]
AKP24826.1	1.08362	0.115862	0.35053	1248	0.000180768	0.000195885	hypothetical protein LIMLP_01945 [Leptospira interrogans serovar Manilae]
AKP26549.1	1.08345	0.115631	0.36979	870	0.000306401	0.00033197	LytR family transcriptional regulator [Leptospira interrogans serovar Manilae]
AKP26476.1	1.08323	0.115335	0.132314	1155	0.00108669	0.00117713	UDP-glucose 6-dehydrogenase [Leptospira interrogans serovar Manilae]
AKP27313.1	1.08313	0.115207	0.384679	1507	4.63e-05	5.02e-05	hypothetical protein LIMLP_16185 [Leptospira interrogans serovar Manilae]
AKP24580.1	1.08246	0.114317	0.360471	537	0.000246392	0.000266711	NUDIX hydrolase [Leptospira interrogans serovar Manilae]
AKP25096.1	1.08204	0.113755	0.374797	1780	6.9e-05	7.46e-05	peptide methionine sulfoxide reductase [Leptospira interrogans serovar Manilae]
AKP26540.1	1.08162	0.11319	0.331354	364	0.00177845	0.0019236	GTP-binding protein TypA [Leptospira interrogans serovar Manilae]
AKP24685.1	1.08153	0.113072	0.334676	2021	0.00010795	0.000116751	chromosome partitioning protein ParA [Leptospira interrogans serovar Manilae]
AKP27587.1	1.08144	0.112948	0.40112	1435	0.000138014	0.000149253	ABC transporter substrate-binding protein [Leptospira interrogans serovar Manilae]
AKP25425.1	1.08123	0.112668	0.170688	568	0.000400384	0.000432905	serine protease [Leptospira interrogans serovar Manilae]
AKP26189.1	1.08121	0.112648	0.36827	262	9.84e-05	0.000106349	glutamine amidotransferase [Leptospira interrogans serovar Manilae]
AKP25903.1	1.08113	0.112536	0.37891	1337	0.000143472	0.000155111	endoflagellar biosynthesis chaperone [Leptospira interrogans serovar Manilae]
AKP28226.1	1.08067	0.111929	0.342224	740	0.000339611	0.000367008	hypothetical protein LIMLP_19435 (plasmid) [Leptospira interrogans serovar Manilae]
AKP25674.1	1.07999	0.111017	0.341849	1262	5.86e-05	6.33e-05	ATP synthase [Leptospira interrogans serovar Manilae]
AKP26226.1	1.07997	0.110991	0.388827	2287	8.9e-05	9.62e-05	lipoprotein [Leptospira interrogans serovar Manilae]
AKP27200.1	1.07981	0.110772	0.393535	982	0.000409243	0.000441903	nitrogen regulatory protein P-II [Leptospira interrogans serovar Manilae]
AKP24791.1	1.07963	0.110538	0.363877	829	5.54e-05	5.98e-05	phosphopantothenoylcysteine decarboxylase [Leptospira interrogans serovar Manilae]
AKP24853.1	1.07944	0.110286	0.368854	930	0.000232252	0.000250702	beta-propeller repeat protein [Leptospira interrogans serovar Manilae]
AKP25246.1	1.07942	0.110255	0.436621	2082	0.00106968	0.00115464	TonB-dependent receptor [Leptospira interrogans serovar Manilae]
AKP25887.1	1.07935	0.110169	0.30284	947	0.000244057	0.000263424	hypothetical protein LIMLP_07995 [Leptospira interrogans serovar Manilae]
AKP25643.1	1.07926	0.110042	0.0294227	2363	4.65e-05	5.02e-05	hypothetical protein LIMLP_06630 [Leptospira interrogans serovar Manilae]
AKP25162.1	1.07908	0.109802	0.374195	337	0.000182222	0.000196632	methylglyoxal synthase [Leptospira interrogans serovar Manilae]
AKP25280.1	1.07848	0.108997	0.296294	832	0.00075139	0.000810358	Eco57I restriction-modification methylase [Leptospira interrogans serovar Manilae]
AKP27056.1	1.07838	0.108862	0.0751717	76	0.00122861	0.0013249	pyridoxal phosphate-dependent aminotransferase [Leptospira interrogans serovar Manilae]
contaminant_KERATIN04	1.07808	0.108458	0.367896	315	9.26e-05	9.98e-05
AKP27487.1	1.07774	0.108003	0.339442	1001	0.000106248	0.000114507	nicotinate-nucleotide--dimethylbenzimidazole phosphoribosyltransferase [Leptospira interrogans serovar Manilae]
AKP27573.1	1.07743	0.1076	0.354369	875	6.11e-05	6.59e-05	hypothetical protein LIMLP_17620 [Leptospira interrogans serovar Manilae]
AKP28045.1	1.07712	0.10718	0.203415	1154	0.000835951	0.000900421	serine protease [Leptospira interrogans serovar Manilae]
AKP24536.1	1.07678	0.106718	0.438068	1836	0.000710452	0.000764998	serine/threonine protein phosphatase [Leptospira interrogans serovar Manilae]
AKP27518.1	1.07661	0.1065	0.400758	2140	0.000277696	0.000298971	chemotaxis protein [Leptospira interrogans serovar Manilae]
AKP25728.1	1.07627	0.106043	0.321763	2374	0.00142082	0.00152919	membrane protein [Leptospira interrogans serovar Manilae]
AKP27847.1	1.07624	0.105994	0.424942	1198	9.41e-05	0.000101324	ABC transporter ATP-binding protein [Leptospira interrogans serovar Manilae]
AKP25476.1	1.07542	0.104902	0.39251	2150	9.62e-05	0.000103504	alpha/beta hydrolase family protein [Leptospira interrogans serovar Manilae]
AKP24723.1	1.07449	0.103648	0.299154	1179	0.000673663	0.000723842	hypothetical protein LIMLP_01385 [Leptospira interrogans serovar Manilae]
AKP24779.1	1.07359	0.102448	0.263134	268	0.000660382	0.000708982	UDP-N-acetylglucosamine acyltransferase [Leptospira interrogans serovar Manilae]
AKP26443.1	1.07316	0.101865	0.416395	406	8.52e-05	9.15e-05	hypothetical protein LIMLP_11160 [Leptospira interrogans serovar Manilae]
AKP24971.1	1.07295	0.101584	0.401488	2180	0.000117581	0.000126158	mannose-6-phosphate isomerase [Leptospira interrogans serovar Manilae]
AKP26378.1	1.07292	0.101545	0.349565	319	0.000346374	0.000371632	NAD-dependent dehydratase [Leptospira interrogans serovar Manilae]
AKP28056.1	1.07287	0.10147	0.365795	592	6.51e-05	6.98e-05	leucine rich repeat protein [Leptospira interrogans serovar Manilae]
AKP25851.1	1.0727	0.101252	0.368557	608	0.00034787	0.000373161	peptidase [Leptospira interrogans serovar Manilae]
AKP26537.1	1.07189	0.10016	0.43206	1176	0.000152415	0.000163372	lipoprotein [Leptospira interrogans serovar Manilae]
AKP24502.1	1.07175	0.0999625	0.42672	273	0.000974019	0.0010439	hypothetical protein LIMLP_00145 [Leptospira interrogans serovar Manilae]
AKP26448.1	1.07168	0.0998782	0.353408	16	0.000281542	0.000301724	peptide-binding protein [Leptospira interrogans serovar Manilae]
AKP25890.1	1.07156	0.0997117	0.256805	962	0.000343999	0.000368616	radical SAM protein [Leptospira interrogans serovar Manilae]
AKP26167.1	1.07117	0.0991822	0.379759	2158	0.000240668	0.000257796	hypothetical protein LIMLP_09575 [Leptospira interrogans serovar Manilae]
AKP27733.1	1.07087	0.0987803	0.385062	1098	0.000208719	0.000223511	UDP-3-O-(3-hydroxymyristoyl) glucosamine N-acyltransferase [Leptospira interrogans serovar Manilae]
AKP24512.1	1.0708	0.0986835	0.391315	258	0.00035774	0.000383067	anaphase-promoting complex, cyclosome, subunit 3 [Leptospira interrogans serovar Manilae]
AKP26099.1	1.07072	0.0985863	0.115538	1616	0.000545301	0.000583867	ATPase AAA [Leptospira interrogans serovar Manilae]
AKP26469.1	1.07055	0.0983505	0.445583	1854	0.000329491	0.000352736	potassium transporter [Leptospira interrogans serovar Manilae]
AKP26878.1	1.07054	0.0983413	0.428557	995	5.42e-05	5.8e-05	zinc-ribbon domain protein [Leptospira interrogans serovar Manilae]
AKP25872.1	1.07035	0.0980765	0.266571	1147	0.000315812	0.000338028	histidine kinase [Leptospira interrogans serovar Manilae]
AKP25833.1	1.07011	0.0977634	0.252106	929	0.000473944	0.000507174	general secretion pathway protein GspG [Leptospira interrogans serovar Manilae]
contaminant_KERATIN19	1.07005	0.0976764	0.404732	2217	0.000132968	0.000142282
AKP27810.1	1.07003	0.0976464	0.413639	1316	0.000163597	0.000175054	sulfate transporter [Leptospira interrogans serovar Manilae]
AKP24662.1	1.06996	0.0975516	0.350498	874	0.000304964	0.000326298	amidohydrolase [Leptospira interrogans serovar Manilae]
AKP26305.1	1.06991	0.0974865	0.285565	1119	0.000162194	0.000173533	hypothetical protein LIMLP_10380 [Leptospira interrogans serovar Manilae]
AKP24913.1	1.06931	0.0966816	0.408801	2038	4.67e-05	4.99e-05	oxidoreductase [Leptospira interrogans serovar Manilae]
AKP24809.1	1.06873	0.0958921	0.358968	1735	0.00140572	0.00150233	HEAT repeat protein [Leptospira interrogans serovar Manilae]
AKP27611.1	1.06864	0.0957711	0.259131	2098	0.00114168	0.00122004	hypothetical protein LIMLP_00660 [Leptospira interrogans serovar Manilae]
AKP24615.1	1.06841	0.0954687	0.389388	66	0.000168934	0.000180491	RNA polymerase sigma70 factor [Leptospira interrogans serovar Manilae]
AKP26238.1	1.06838	0.0954283	0.356547	2358	0.000913324	0.00097578	succinate dehydrogenase [Leptospira interrogans serovar Manilae]
AKP25533.1	1.06818	0.0951503	0.392884	2119	4.07e-05	4.35e-05	magnesium transporter [Leptospira interrogans serovar Manilae]
AKP26897.1	1.06807	0.095009	0.270551	695	0.000594876	0.00063537	cAMP-binding protein [Leptospira interrogans serovar Manilae]
AKP27164.1	1.06781	0.0946485	0.42132	2312	0.000115289	0.000123106	hypothetical protein LIMLP_15345 [Leptospira interrogans serovar Manilae]
AKP24482.1	1.06763	0.094416	0.347905	552	0.00134998	0.00144129	DNA gyrase subunit A [Leptospira interrogans serovar Manilae]
AKP27763.1	1.06719	0.0938198	0.353017	451	0.000199792	0.000213216	redoxin [Leptospira interrogans serovar Manilae]
AKP26122.1	1.0659	0.092072	0.442192	1561	5.01e-05	5.34e-05	HIT family hydrolase [Leptospira interrogans serovar Manilae]
AKP26075.1	1.06576	0.0918872	0.44079	802	6.78e-05	7.23e-05	ATPase AAA [Leptospira interrogans serovar Manilae]
AKP27346.1	1.06559	0.0916472	0.388495	797	0.000506981	0.000540232	alcohol dehydrogenase [Leptospira interrogans serovar Manilae]
AKP25240.1	1.06556	0.0916069	0.387892	837	0.000152447	0.000162441	energy transducer TonB [Leptospira interrogans serovar Manilae]
AKP28066.1	1.06528	0.0912382	0.388619	2416	0.000485974	0.0005177	hypothetical protein LIMLP_18690 [Leptospira interrogans serovar Manilae]
AKP27075.1	1.06504	0.0909027	0.378941	203	0.000292903	0.000311952	anthranilate synthase component II [Leptospira interrogans serovar Manilae]
AKP25644.1	1.0648	0.0905838	0.28777	22	0.00171475	0.00182587	acyl dehydratase [Leptospira interrogans serovar Manilae]
AKP25806.1	1.06468	0.0904207	0.265318	2392	6.77e-05	7.21e-05	OstA-like protein [Leptospira interrogans serovar Manilae]
AKP25287.1	1.06454	0.0902265	0.375614	510	9.61e-05	0.000102304	ABC transporter ATP-binding protein [Leptospira interrogans serovar Manilae]
AKP27663.1	1.06415	0.0896963	0.4194	1901	0.000703605	0.000748739	hypothetical protein LIMLP_04280 [Leptospira interrogans serovar Manilae]
AKP25412.1	1.06301	0.0881542	0.264776	2100	0.000191919	0.000204011	membrane protein [Leptospira interrogans serovar Manilae]
AKP24579.1	1.06283	0.0879093	0.428571	658	0.000267729	0.00028455	hypothetical protein LIMLP_00555 [Leptospira interrogans serovar Manilae]
AKP26625.1	1.06249	0.0874503	0.414223	589	0.000201522	0.000214115	ribulose-phosphate 3-epimerase [Leptospira interrogans serovar Manilae]
AKP25487.1	1.06226	0.0871406	0.358546	1105	0.000537285	0.000570738	MhpC [Leptospira interrogans serovar Manilae]
AKP25467.1	1.06221	0.0870623	0.324012	842	0.000453137	0.000481324	dihydrolipoamide dehydrogenase [Leptospira interrogans serovar Manilae]
AKP27400.1	1.06207	0.0868777	0.182723	2022	0.000454623	0.000482841	ribonuclease D [Leptospira interrogans serovar Manilae]
AKP25857.1	1.06202	0.0868159	0.382257	496	0.000580558	0.000616566	hypothetical protein LIMLP_07830 [Leptospira interrogans serovar Manilae]
AKP26899.1	1.06155	0.086178	0.350825	2229	0.00126527	0.00134315	endoflagellar filament sheath protein [Leptospira interrogans serovar Manilae]
AKP26579.1	1.06138	0.0859438	0.334133	808	0.00108118	0.00114754	phosphoribosylformylglycinamidine synthase [Leptospira interrogans serovar Manilae]
AKP24844.1	1.06137	0.0859263	0.39945	1687	2.81e-05	2.99e-05	hypothetical protein LIMLP_02055 [Leptospira interrogans serovar Manilae]
AKP26612.1	1.06118	0.085671	0.372041	1258	0.000405732	0.000430555	transcriptional regulator [Leptospira interrogans serovar Manilae]
AKP26705.1	1.06042	0.0846334	0.316897	1552	0.000530923	0.000563	3,4-dihydroxy-2-butanone 4-phosphate synthase [Leptospira interrogans serovar Manilae]
AKP27098.1	1.06021	0.0843514	0.194006	799	0.00164942	0.00174873	catalase [Leptospira interrogans serovar Manilae]
AKP25343.1	1.06001	0.0840801	0.317432	1560	0.00159278	0.00168837	ABC transporter substrate-binding protein [Leptospira interrogans serovar Manilae]
AKP27807.1	1.05983	0.0838356	0.403686	208	0.000248828	0.000263716	pirin [Leptospira interrogans serovar Manilae]
AKP24698.1	1.05917	0.0829401	0.430736	2010	3.44e-05	3.65e-05	chemotaxis protein CheY [Leptospira interrogans serovar Manilae]
AKP25866.1	1.05917	0.0829309	0.201478	1611	0.00135815	0.00143851	ribosome-binding ATPase YchF [Leptospira interrogans serovar Manilae]
AKP27683.1	1.05901	0.0827148	0.392857	1190	0.000250551	0.000265336	orotate phosphoribosyltransferase [Leptospira interrogans serovar Manilae]
AKP27553.1	1.0587	0.0822894	0.284295	2380	0.000724711	0.000767249	dihydroorotate dehydrogenase [Leptospira interrogans serovar Manilae]
AKP27087.1	1.05868	0.082264	0.328086	2314	0.00126195	0.001336	enoyl-CoA hydratase [Leptospira interrogans serovar Manilae]
AKP27987.1	1.05843	0.0819235	0.21737	1855	0.00261619	0.00276905	adenosylhomocysteinase [Leptospira interrogans serovar Manilae]
AKP27855.1	1.05802	0.0813725	0.369816	1408	0.000234016	0.000247594	tetratricopeptide repeat protein [Leptospira interrogans serovar Manilae]
AKP25909.1	1.05729	0.0803704	0.356009	1239	0.000135646	0.000143418	deoxyguanosinetriphosphate triphosphohydrolase [Leptospira interrogans serovar Manilae]
AKP26938.1	1.05708	0.0800887	0.410401	1152	6.23e-05	6.59e-05	N-acetylmuramoyl-L-alanine amidase [Leptospira interrogans serovar Manilae]
AKP26355.1	1.0569	0.0798421	0.423444	867	4.67e-05	4.94e-05	carbohydrate biosynthesis protein [Leptospira interrogans serovar Manilae]
AKP25354.1	1.05685	0.0797672	0.338149	1104	0.000555271	0.000586837	hypothetical protein LIMLP_04955 [Leptospira interrogans serovar Manilae]
AKP25360.1	1.05655	0.0793605	0.385714	1558	0.000248582	0.00026264	aminopeptidase [Leptospira interrogans serovar Manilae]
AKP26624.1	1.05633	0.0790605	0.388936	515	0.000404864	0.000427669	segregation protein A [Leptospira interrogans serovar Manilae]
AKP26611.1	1.05579	0.0783217	0.348309	805	0.000345938	0.000365237	hypothetical protein LIMLP_12145 [Leptospira interrogans serovar Manilae]
AKP26116.1	1.05577	0.0782933	0.435421	1056	5.91e-05	6.24e-05	UDP-N-acetylglucosamine--N-acetylmuramyl-(pentapeptide) pyrophosphoryl-UDP N-acetylglucosamine transferase [Leptospira interrogans serovar Manilae]
AKP24713.1	1.05521	0.0775264	0.422175	1751	0.000264089	0.000278669	inorganic pyrophosphatase [Leptospira interrogans serovar Manilae]
AKP27155.1	1.05519	0.0775043	0.356242	1813	0.000699024	0.000737604	threonine synthase [Leptospira interrogans serovar Manilae]
AKP26421.1	1.05404	0.0759273	0.42306	1402	0.000316729	0.000333845	cation transporter [Leptospira interrogans serovar Manilae]
AKP25095.1	1.05399	0.0758562	0.450697	2492	0.000187413	0.000197531	alpha/beta hydrolase [Leptospira interrogans serovar Manilae]
AKP25809.1	1.05396	0.075825	0.370251	959	0.000289847	0.000305488	aldolase [Leptospira interrogans serovar Manilae]
AKP25459.1	1.05393	0.0757786	0.434955	1667	0.000194002	0.000204464	flavin reductase [Leptospira interrogans serovar Manilae]
AKP26191.1	1.05369	0.0754483	0.438811	1812	5.65e-05	5.95e-05	hypothetical protein LIMLP_09710 [Leptospira interrogans serovar Manilae]
AKP26498.1	1.05262	0.0739895	0.43408	88	0.000158874	0.000167235	ABC transporter ATP-binding protein [Leptospira interrogans serovar Manilae]
AKP26485.1	1.05242	0.0737122	0.138468	571	0.00108078	0.00113744	peptidase S41 [Leptospira interrogans serovar Manilae]
AKP25698.1	1.05216	0.0733516	0.312151	1645	0.00111099	0.00116893	Clp protease [Leptospira interrogans serovar Manilae]
AKP27823.1	1.05192	0.0730239	0.272942	1943	0.00108623	0.00114263	channel protein TolC [Leptospira interrogans serovar Manilae]
AKP26101.1	1.05184	0.0729175	0.452228	1770	2.81e-05	2.95e-05	hypothetical protein LIMLP_09185 [Leptospira interrogans serovar Manilae]
AKP27417.1	1.05179	0.072846	0.441512	1585	6.09e-05	6.4e-05	acetyl-CoA acetyltransferase [Leptospira interrogans serovar Manilae]
AKP24965.1	1.05175	0.0727935	0.323378	1764	0.000468381	0.00049262	30S ribosomal protein S1 [Leptospira interrogans serovar Manilae]
AKP26235.1	1.05162	0.0726138	0.381386	51	0.000482736	0.000507655	aldo/keto reductase [Leptospira interrogans serovar Manilae]
AKP26500.1	1.05159	0.0725764	0.460589	13	0.000103058	0.000108375	HIT family hydrolase [Leptospira interrogans serovar Manilae]
AKP27513.1	1.05134	0.0722327	0.420762	344	0.000170652	0.000179414	DNA mismatch repair protein [Leptospira interrogans serovar Manilae]
AKP25530.1	1.05116	0.071988	0.191702	1455	0.000641448	0.000674267	hypothetical protein LIMLP_05980 [Leptospira interrogans serovar Manilae]
AKP25464.1	1.05107	0.0718539	0.447688	2200	6.18e-05	6.5e-05	sodium:proton antiporter [Leptospira interrogans serovar Manilae]
AKP26812.1	1.05018	0.0706403	0.318278	1033	0.000813638	0.000854469	hypothetical protein LIMLP_13295 [Leptospira interrogans serovar Manilae]
AKP27890.1	1.05005	0.0704576	0.466153	666	0.000314517	0.000330259	acyltransferase [Leptospira interrogans serovar Manilae]
AKP27020.1	1.04983	0.0701534	0.457522	54	5.35e-05	5.62e-05	hypothetical protein LIMLP_14490 [Leptospira interrogans serovar Manilae]
AKP26166.1	1.04963	0.0698803	0.174117	733	0.00122011	0.00128066	inosine-5-monophosphate dehydrogenase [Leptospira interrogans serovar Manilae]
AKP26446.1	1.04937	0.0695233	0.426377	763	3.77e-05	3.96e-05	peptide-binding protein [Leptospira interrogans serovar Manilae]
AKP26519.1	1.04928	0.0694001	0.399693	1731	0.000247666	0.000259871	hypothetical protein LIMLP_11615 [Leptospira interrogans serovar Manilae]
AKP26534.1	1.04922	0.0693139	0.351629	1145	0.000711641	0.000746666	glycine--tRNA ligase [Leptospira interrogans serovar Manilae]
AKP25854.1	1.04904	0.0690727	0.315695	231	0.000696139	0.000730279	dehydrogenase [Leptospira interrogans serovar Manilae]
AKP27109.1	1.049	0.0690157	0.368318	1161	0.00105841	0.00111028	ABC transporter ATP-binding protein [Leptospira interrogans serovar Manilae]
AKP26994.1	1.04885	0.068806	0.438865	844	0.000355924	0.000373311	phosphoribosylaminoimidazole-succinocarboxamide synthase [Leptospira interrogans serovar Manilae]
AKP24872.1	1.04884	0.0687979	0.30602	1189	0.000765498	0.000802887	UDP-3-O-(3-hydroxymyristoyl) glucosamine N-acyltransferase [Leptospira interrogans serovar Manilae]
AKP27077.1	1.04882	0.0687737	0.43716	644	4.38e-05	4.59e-05	chemotaxis protein CheY [Leptospira interrogans serovar Manilae]
AKP26491.1	1.04839	0.0681688	0.466903	1815	2.87e-05	3.01e-05	channel protein TolC [Leptospira interrogans serovar Manilae]
AKP27714.1	1.04827	0.068008	0.372652	2451	0.000194691	0.000204089	RNA-binding protein [Leptospira interrogans serovar Manilae]
AKP26631.1	1.04809	0.0677616	0.447042	1636	8.37e-05	8.78e-05	cell division protein ZapA [Leptospira interrogans serovar Manilae]
AKP25048.1	1.04794	0.0675499	0.319377	2397	0.00130889	0.00137163	adenylate kinase [Leptospira interrogans serovar Manilae]
AKP27874.1	1.04776	0.0673017	0.441202	1032	0.000306532	0.00032117	transcriptional regulator [Leptospira interrogans serovar Manilae]
AKP24546.1	1.04759	0.0670804	0.431866	902	0.000767526	0.000804056	dioxygenase [Leptospira interrogans serovar Manilae]
AKP24848.1	1.04743	0.0668544	0.447802	851	0.00130338	0.0013652	multidrug transporter [Leptospira interrogans serovar Manilae]
AKP27609.1	1.04701	0.066278	0.408392	2297	0.00029326	0.000307047	lipoprotein [Leptospira interrogans serovar Manilae]
AKP24945.1	1.04664	0.0657675	0.353378	1462	0.000504694	0.000528233	cell division protein FtsA [Leptospira interrogans serovar Manilae]
AKP27409.1	1.04649	0.0655529	0.404283	2116	0.000376993	0.000394518	ornithine acetyltransferase [Leptospira interrogans serovar Manilae]
AKP27047.1	1.04638	0.0654023	0.447692	2509	8.66e-05	9.06e-05	dioxygenase [Leptospira interrogans serovar Manilae]
AKP25681.1	1.04618	0.065137	0.417825	675	0.00022744	0.000237944	saccharopine dehydrogenase [Leptospira interrogans serovar Manilae]
AKP25811.1	1.04585	0.0646816	0.372514	2414	0.000294885	0.000308407	Fis family transcriptional regulator [Leptospira interrogans serovar Manilae]
AKP27371.1	1.04575	0.0645402	0.285569	1649	0.00200708	0.0020989	crotonyl-CoA reductase [Leptospira interrogans serovar Manilae]
AKP27156.1	1.04564	0.06438	0.333436	349	0.00131855	0.00137872	membrane protein [Leptospira interrogans serovar Manilae]
AKP25031.1	1.04555	0.0642633	0.430607	1411	0.000159321	0.000166578	30S ribosomal protein S19 [Leptospira interrogans serovar Manilae]
AKP26675.1	1.04499	0.0634957	0.442097	1989	0.000163978	0.000171356	chemotaxis protein CheY [Leptospira interrogans serovar Manilae]
AKP27386.1	1.04473	0.0631302	0.416036	2291	0.000171825	0.00017951	hypothetical protein LIMLP_16595 [Leptospira interrogans serovar Manilae]
AKP26148.1	1.04458	0.0629164	0.357281	640	0.000489641	0.000511466	dihydrolipoamide succinyltransferase [Leptospira interrogans serovar Manilae]
AKP26934.1	1.04382	0.061872	0.342602	372	0.00087205	0.000910263	transcription termination factor NusG [Leptospira interrogans serovar Manilae]
AKP26088.1	1.0438	0.0618519	0.388358	2391	0.000668134	0.000697401	iron dicitrate transport regulator FecR [Leptospira interrogans serovar Manilae]
AKP27430.1	1.04341	0.061311	0.435524	205	6.33e-05	6.61e-05	LuxR family transcriptional regulator [Leptospira interrogans serovar Manilae]
AKP25574.1	1.04323	0.061062	0.288989	4	0.00064307	0.000670872	hypothetical protein LIMLP_06235 [Leptospira interrogans serovar Manilae]
AKP25828.1	1.04301	0.0607588	0.436018	2024	4.69e-05	4.89e-05	lipoprotein [Leptospira interrogans serovar Manilae]
AKP26914.1	1.04195	0.0592847	0.374758	1244	0.00129717	0.00135159	Zn-dependent peptidase [Leptospira interrogans serovar Manilae]
AKP27471.1	1.04176	0.0590203	0.441096	2301	5.93e-05	6.18e-05	carboxypeptidase [Leptospira interrogans serovar Manilae]
AKP26372.1	1.04151	0.0586735	0.38714	17	0.00020966	0.000218362	xylanase [Leptospira interrogans serovar Manilae]
AKP25061.1	1.04126	0.0583328	0.297292	1814	0.00120514	0.00125486	L,L-diaminopimelate aminotransferase [Leptospira interrogans serovar Manilae]
AKP27114.1	1.04101	0.0579836	0.459677	1460	0.000161398	0.000168016	ABC transporter permease [Leptospira interrogans serovar Manilae]
AKP26182.1	1.04059	0.057401	0.448159	1800	0.000199318	0.000207408	cation transporter [Leptospira interrogans serovar Manilae]
AKP26003.1	1.04004	0.0566407	0.356199	2436	0.00194208	0.00201984	peptidase inhibitor [Leptospira interrogans serovar Manilae]
AKP27588.1	1.03995	0.05652	0.482262	908	6.15e-05	6.39e-05	membrane protein [Leptospira interrogans serovar Manilae]
AKP27597.1	1.03954	0.0559455	0.409007	347	0.000253447	0.000263468	plasmid stablization protein ParB [Leptospira interrogans serovar Manilae]
AKP27406.1	1.03935	0.0556857	0.434664	679	0.000129079	0.000134159	hypothetical protein LIMLP_16715 [Leptospira interrogans serovar Manilae]
AKP24552.1	1.03927	0.0555769	0.434592	2182	0.000278966	0.000289923	acyl-phosphate glycerol 3-phosphate acyltransferase [Leptospira interrogans serovar Manilae]
AKP24958.1	1.03906	0.0552741	0.473764	381	3.8e-05	3.95e-05	S-layer protein [Leptospira interrogans serovar Manilae]
AKP25888.1	1.03896	0.0551371	0.42659	1497	0.000150188	0.000156039	hypothetical protein LIMLP_08000 [Leptospira interrogans serovar Manilae]
AKP27868.1	1.03894	0.0551156	0.444799	71	9.79e-05	0.000101749	methionine sulfoxide reductase A [Leptospira interrogans serovar Manilae]
AKP25824.1	1.03887	0.0550124	0.379344	1397	0.000645994	0.000671103	metal-dependent phosphohydrolase [Leptospira interrogans serovar Manilae]
AKP25830.1	1.03809	0.0539352	0.303987	1295	0.000888111	0.000921941	general secretion pathway protein GspD [Leptospira interrogans serovar Manilae]
AKP25697.1	1.03792	0.0537012	0.339013	1807	0.00280903	0.00291556	trigger factor [Leptospira interrogans serovar Manilae]
AKP26521.1	1.03775	0.0534632	0.27412	792	0.00129983	0.0013489	serine hydroxymethyltransferase [Leptospira interrogans serovar Manilae]
AKP25089.1	1.03769	0.0533807	0.42503	577	0.000340424	0.000353256	LuxR family transcriptional regulator [Leptospira interrogans serovar Manilae]
AKP26972.1	1.03751	0.0531222	0.416322	1967	4.74e-05	4.92e-05	lipoprotein [Leptospira interrogans serovar Manilae]
AKP27483.1	1.03746	0.0530521	0.381307	146	0.00175627	0.00182205	DNA gyrase subunit B [Leptospira interrogans serovar Manilae]
AKP27072.1	1.03737	0.0529265	0.434332	1736	0.000304678	0.000316063	glycosyl transferase [Leptospira interrogans serovar Manilae]
AKP25600.1	1.03733	0.0528699	0.447324	1643	0.000435341	0.000451591	phosphatase [Leptospira interrogans serovar Manilae]
AKP25808.1	1.03729	0.0528251	0.39964	1052	0.000115267	0.000119565	RNA polymerase sigma54 factor [Leptospira interrogans serovar Manilae]
AKP26499.1	1.0372	0.052689	0.357357	170	0.000215666	0.000223688	glucose kinase [Leptospira interrogans serovar Manilae]
AKP27509.1	1.03708	0.0525259	0.446348	2176	0.000119519	0.000123951	peptide ABC transporter ATPase [Leptospira interrogans serovar Manilae]
AKP25015.1	1.03689	0.0522604	0.4401	446	4.4e-05	4.56e-05	endonuclease [Leptospira interrogans serovar Manilae]
AKP25768.1	1.03687	0.0522382	0.45011	73	0.000280862	0.000291218	methionine aminopeptidase [Leptospira interrogans serovar Manilae]
AKP25164.1	1.03646	0.0516665	0.319475	1656	0.000592362	0.00061396	tetratricopeptide repeat protein [Leptospira interrogans serovar Manilae]
AKP27971.1	1.03635	0.0515067	0.371699	1466	0.000276327	0.000286371	acyl carrier protein [Leptospira interrogans serovar Manilae]
AKP25165.1	1.03555	0.0504027	0.31935	1040	0.00102935	0.00106595	NHL repeat protein [Leptospira interrogans serovar Manilae]
AKP27303.1	1.03548	0.0503029	0.339063	167	0.000336932	0.000348888	hypothetical protein LIMLP_16130 [Leptospira interrogans serovar Manilae]
AKP25503.1	1.03477	0.0493134	0.349422	2155	0.000103157	0.000106744	alpha/beta hydrolase [Leptospira interrogans serovar Manilae]
AKP24560.1	1.03446	0.0488719	0.422543	2198	5.32e-05	5.5e-05	hypothetical protein LIMLP_00450 [Leptospira interrogans serovar Manilae]
AKP27750.1	1.03439	0.0487756	0.419197	2159	0.00025702	0.000265858	NADPH-dependent 7-cyano-7-deazaguanine reductase [Leptospira interrogans serovar Manilae]
AKP25781.1	1.03369	0.0477995	0.417098	130	7.91e-05	8.18e-05	hypothetical protein LIMLP_07385 [Leptospira interrogans serovar Manilae]
AKP27431.1	1.03349	0.0475213	0.415403	350	0.00056495	0.000583869	peptidase [Leptospira interrogans serovar Manilae]
AKP28032.1	1.03314	0.0470371	0.455909	965	8.68e-05	8.96e-05	precorrin-2 C20-methyltransferase [Leptospira interrogans serovar Manilae]
AKP26344.1	1.03312	0.0470083	0.382026	928	0.0014238	0.00147096	UDP-glucose 4-epimerase [Leptospira interrogans serovar Manilae]
AKP24576.1	1.03234	0.0459134	0.406897	209	0.000271836	0.000280626	peptide chain release factor 1 [Leptospira interrogans serovar Manilae]
AKP26262.1	1.03192	0.0453298	0.42246	855	0.000330008	0.000340541	cysteinyl-tRNA synthetase [Leptospira interrogans serovar Manilae]
AKP26147.1	1.03186	0.0452456	0.423739	556	0.000417915	0.000431229	pyruvate dehydrogenase [Leptospira interrogans serovar Manilae]
AKP26008.1	1.03135	0.0445393	0.22756	1961	0.00110684	0.00114155	recombinase RecA [Leptospira interrogans serovar Manilae]
AKP26303.1	1.03133	0.0445047	0.450308	2183	0.000168317	0.00017359	chemotaxis protein CheY [Leptospira interrogans serovar Manilae]
AKP28114.1	1.03114	0.044237	0.452988	2433	0.000105709	0.000109001	hypothetical protein LIMLP_18945 [Leptospira interrogans serovar Manilae]
AKP25190.1	1.03111	0.0441914	0.442579	677	0.000225417	0.000232428	peptidase M16 [Leptospira interrogans serovar Manilae]
AKP26059.1	1.03107	0.0441483	0.458703	2430	6.09e-05	6.28e-05	dihydrolipoamide dehydrogenase [Leptospira interrogans serovar Manilae]
AKP24716.1	1.03044	0.0432632	0.459441	1912	0.000112242	0.000115659	RNA helicase [Leptospira interrogans serovar Manilae]
AKP24613.1	1.03028	0.0430316	0.438731	70	8.92e-05	9.19e-05	NADH-quinone oxidoreductase subunit I [Leptospira interrogans serovar Manilae]
AKP26888.1	1.03021	0.0429371	0.396765	1445	0.000411751	0.00042419	hydroxyethylthiazole kinase [Leptospira interrogans serovar Manilae]
AKP24717.1	1.03005	0.0427173	0.38754	1303	0.0012469	0.00128437	phenylalanyl-tRNA synthetase subunit beta [Leptospira interrogans serovar Manilae]
AKP25999.1	1.02976	0.042303	0.458997	2141	5.59e-05	5.75e-05	2-dehydropantoate 2-reductase [Leptospira interrogans serovar Manilae]
AKP27454.1	1.0296	0.0420787	0.400759	1640	0.00266086	0.00273961	ACP S-malonyltransferase [Leptospira interrogans serovar Manilae]
AKP27914.1	1.02895	0.0411789	0.368514	1164	0.000567879	0.000584321	uroporphyrinogen synthase [Leptospira interrogans serovar Manilae]
AKP25403.1	1.02888	0.0410802	0.45547	1906	8.18e-05	8.41e-05	hypothetical protein LIMLP_05250 [Leptospira interrogans serovar Manilae]
AKP25665.1	1.02884	0.0410163	0.449029	2220	0.000190436	0.000195928	polymerase [Leptospira interrogans serovar Manilae]
AKP27176.1	1.02879	0.0409462	0.405868	2078	0.00312583	0.00321582	bacterial Ig-like domain, group 2 [Leptospira interrogans serovar Manilae]
AKP27881.1	1.02875	0.0408937	0.423073	680	0.00042154	0.00043366	tetratricopeptide repeat protein [Leptospira interrogans serovar Manilae]
AKP26388.1	1.02841	0.0404157	0.0989511	2112	0.00267457	0.00275056	SAM-dependent methyltransferase [Leptospira interrogans serovar Manilae]
AKP27946.1	1.02761	0.0392885	0.362749	2474	0.000904809	0.000929788	ATPase [Leptospira interrogans serovar Manilae]
AKP25120.1	1.02743	0.0390453	0.394442	791	0.000264181	0.000271428	GTPase ObgE [Leptospira interrogans serovar Manilae]
AKP25571.1	1.02718	0.0386853	0.453593	1265	0.000166388	0.00017091	hypothetical protein LIMLP_06220 [Leptospira interrogans serovar Manilae]
AKP26806.1	1.02688	0.0382719	0.465109	2259	0.000309676	0.000318001	hypothetical protein LIMLP_13250 [Leptospira interrogans serovar Manilae]
AKP27312.1	1.02645	0.0376592	0.457591	2449	0.000185322	0.000190223	ribose 5-phosphate isomerase [Leptospira interrogans serovar Manilae]
AKP26190.1	1.02641	0.0376132	0.462899	359	0.000197413	0.000202628	lipoprotein [Leptospira interrogans serovar Manilae]
AKP25027.1	1.02636	0.037543	0.41879	2071	0.000907746	0.000931679	50S ribosomal protein L3 [Leptospira interrogans serovar Manilae]
AKP27459.1	1.02623	0.037356	0.330892	683	0.000903376	0.000927073	argininosuccinate synthase [Leptospira interrogans serovar Manilae]
AKP26622.1	1.02616	0.0372493	0.440479	604	0.000106309	0.000109089	chorismate mutase [Leptospira interrogans serovar Manilae]
AKP27061.1	1.02589	0.0368784	0.449402	1182	0.000396055	0.00040631	dehydratase [Leptospira interrogans serovar Manilae]
AKP27536.1	1.02542	0.0362184	0.423985	2096	7.7e-05	7.9e-05	permease [Leptospira interrogans serovar Manilae]
AKP26056.1	1.02506	0.0357046	0.426432	2106	0.000203378	0.000208474	hydrolase [Leptospira interrogans serovar Manilae]
AKP25197.1	1.02498	0.0356004	0.433706	3	0.000416171	0.000426569	channel protein TolC [Leptospira interrogans serovar Manilae]
AKP27510.1	1.02497	0.0355764	0.445352	486	0.000137716	0.000141154	peptide ABC transporter ATPase [Leptospira interrogans serovar Manilae]
AKP27025.1	1.02489	0.035465	0.452649	2122	0.000178179	0.000182614	sigma factor regulatory protein, FecR/PupR family [Leptospira interrogans serovar Manilae]
AKP25664.1	1.02483	0.0353797	0.449428	1299	0.000492179	0.000504398	RNA polymerase sigma70 [Leptospira interrogans serovar Manilae]
AKP27438.1	1.02441	0.0347914	0.305791	1336	0.00161491	0.00165432	acetyl-CoA acetyltransferase [Leptospira interrogans serovar Manilae]
AKP25148.1	1.02422	0.0345283	0.471463	1508	9.79e-05	0.000100319	NADH-quinone oxidoreductase subunit H [Leptospira interrogans serovar Manilae]
AKP26198.1	1.02411	0.0343708	0.413468	744	0.000594862	0.000609204	primase [Leptospira interrogans serovar Manilae]
AKP27304.1	1.02386	0.0340132	0.466103	642	0.000272065	0.000278555	tetratricopeptide repeat protein [Leptospira interrogans serovar Manilae]
AKP27954.1	1.02361	0.0336596	0.450919	2369	0.000145646	0.000149084	hypothetical protein LIMLP_18050 [Leptospira interrogans serovar Manilae]
AKP26955.1	1.02351	0.0335293	0.471175	1734	0.000362868	0.0003714	hypothetical protein LIMLP_14100 [Leptospira interrogans serovar Manilae]
AKP25389.1	1.02337	0.033327	0.428753	793	0.000324907	0.0003325	alcohol dehydrogenase [Leptospira interrogans serovar Manilae]
AKP26403.1	1.02294	0.0327222	0.435564	863	0.000482251	0.000493314	phosphoheptose isomerase [Leptospira interrogans serovar Manilae]
AKP28106.1	1.02284	0.0325802	0.451599	2042	0.000951516	0.000973248	rubrerythrin [Leptospira interrogans serovar Manilae]
AKP24478.1	1.0227	0.0323841	0.317497	2325	0.00150844	0.00154268	DNA polymerase III subunit beta [Leptospira interrogans serovar Manilae]
AKP25452.1	1.02258	0.0322151	0.455958	2402	0.000138526	0.000141655	DNA repair protein RadA [Leptospira interrogans serovar Manilae]
AKP26060.1	1.0222	0.0316818	0.470544	548	0.000178918	0.00018289	ABC transporter [Leptospira interrogans serovar Manilae]
AKP25121.1	1.02219	0.0316639	0.455607	318	0.000458386	0.000468557	gamma-glutamyl kinase [Leptospira interrogans serovar Manilae]
AKP27010.1	1.02216	0.0316222	0.46798	1553	0.00032732	0.000334574	polyketide cyclase [Leptospira interrogans serovar Manilae]
AKP27008.1	1.02173	0.0310152	0.451054	2316	0.000491738	0.000502423	ATPase [Leptospira interrogans serovar Manilae]
AKP28046.1	1.02143	0.0305896	0.436051	826	0.000851175	0.000869416	serine protease [Leptospira interrogans serovar Manilae]
AKP25445.1	1.02141	0.0305643	0.389438	1675	0.00056132	0.000573339	pyruvate kinase [Leptospira interrogans serovar Manilae]
AKP25384.1	1.02128	0.0303796	0.345695	1419	0.00152563	0.0015581	tRNA nucleotidyltransferase [Leptospira interrogans serovar Manilae]
AKP28163.1	1.02097	0.0299447	0.39921	811	0.00117236	0.00119695	pyruvate kinase [Leptospira interrogans serovar Manilae]
AKP27246.1	1.02088	0.0298198	0.4672	2249	8.45e-05	8.62e-05	sulfurtransferase [Leptospira interrogans serovar Manilae]
AKP24772.1	1.02086	0.0297868	0.454626	2319	0.000187455	0.000191366	2-amino-4-hydroxy-6-hydroxymethyldihydropteridine pyrophosphokinase [Leptospira interrogans serovar Manilae]
AKP26119.1	1.02023	0.0289014	0.458217	2129	0.000329298	0.000335961	UDP-N-acetylmuramoyl-L-alanyl-D-glutamate--2,6-diaminopimelate ligase [Leptospira interrogans serovar Manilae]
AKP25545.1	1.02005	0.0286459	0.396853	2258	0.00346773	0.00353727	ATP F0F1 synthase subunit beta [Leptospira interrogans serovar Manilae]
AKP26921.1	1.02002	0.0285959	0.462998	2398	0.000406919	0.000415065	hypothetical protein LIMLP_13905 [Leptospira interrogans serovar Manilae]
AKP26887.1	1.01993	0.0284681	0.457147	57	0.000185276	0.000188968	acyl-CoA dehydrogenase [Leptospira interrogans serovar Manilae]
AKP27498.1	1.01973	0.0281925	0.444944	1894	0.00145342	0.00148211	sulfite reductase [Leptospira interrogans serovar Manilae]
AKP24898.1	1.01941	0.0277385	0.445585	891	0.00105282	0.00107326	cAMP-binding protein [Leptospira interrogans serovar Manilae]
AKP26328.1	1.01919	0.0274287	0.450264	739	0.000168225	0.000171454	dTDP-4-dehydrorhamnose reductase [Leptospira interrogans serovar Manilae]
AKP27366.1	1.01843	0.0263473	0.454004	2390	0.000347221	0.00035362	membrane protein [Leptospira interrogans serovar Manilae]
AKP26566.1	1.0184	0.0263043	0.465999	2027	0.000162359	0.000165347	cAMP-binding protein [Leptospira interrogans serovar Manilae]
AKP26627.1	1.01836	0.0262483	0.423951	944	0.000941572	0.000958859	chemotaxis protein CheY [Leptospira interrogans serovar Manilae]
AKP26518.1	1.01809	0.025862	0.467172	2011	0.000140979	0.000143529	metal-dependent hydrolase [Leptospira interrogans serovar Manilae]
AKP27129.1	1.01804	0.0257954	0.445561	706	0.000859414	0.000874918	leucyl-tRNA synthetase [Leptospira interrogans serovar Manilae]
AKP26668.1	1.0179	0.0255964	0.47744	2001	0.000128832	0.000131138	hypothetical protein LIMLP_12480 [Leptospira interrogans serovar Manilae]
AKP27920.1	1.01761	0.0251865	0.453677	1824	0.000271405	0.000276185	coproporphyrinogen III oxidase [Leptospira interrogans serovar Manilae]
AKP27380.1	1.01742	0.02491	0.431978	2136	0.000826747	0.000841146	cAMP-binding protein [Leptospira interrogans serovar Manilae]
AKP27811.1	1.01722	0.0246374	0.481958	616	0.000102408	0.000104172	peptide permease [Leptospira interrogans serovar Manilae]
AKP26632.1	1.01716	0.0245421	0.474535	2288	0.000358714	0.000364868	hypothetical protein LIMLP_12270 [Leptospira interrogans serovar Manilae]
AKP27437.1	1.01634	0.0233763	0.404046	1957	0.00249323	0.00253395	3-hydroxyacyl-CoA dehydrogenase [Leptospira interrogans serovar Manilae]
AKP26623.1	1.01622	0.0232074	0.441769	849	0.000740728	0.00075274	P-protein [Leptospira interrogans serovar Manilae]
AKP25743.1	1.01614	0.0230976	0.449322	1671	5.64e-05	5.73e-05	lipase [Leptospira interrogans serovar Manilae]
AKP27902.1	1.01604	0.0229507	0.444834	1022	0.000518068	0.000526375	lipoprotein [Leptospira interrogans serovar Manilae]
AKP25502.1	1.01601	0.0229095	0.441139	338	0.00127386	0.00129425	adenylate cyclase [Leptospira interrogans serovar Manilae]
AKP25331.1	1.01568	0.0224392	0.413902	1641	0.00307432	0.00312251	peptigoglycan-binding protein LysM [Leptospira interrogans serovar Manilae]
AKP24831.1	1.01507	0.0215814	0.491902	1810	0.000198535	0.000201527	acriflavin resistance protein [Leptospira interrogans serovar Manilae]
AKP24542.1	1.01501	0.021487	0.47337	606	0.000392939	0.000398835	deoxycytidine triphosphate deaminase [Leptospira interrogans serovar Manilae]
AKP25334.1	1.01483	0.0212319	0.477823	47	0.000126616	0.000128493	Fur family transcriptional regulator [Leptospira interrogans serovar Manilae]
AKP27835.1	1.01435	0.0205568	0.459711	1977	0.00022717	0.00023043	alcohol dehydrogenase [Leptospira interrogans serovar Manilae]
AKP24682.1	1.01427	0.0204466	0.444905	7	0.0039316	0.00398772	phosphoenolpyruvate carboxykinase [Leptospira interrogans serovar Manilae]
AKP25370.1	1.01424	0.0203982	0.456464	2270	0.000794925	0.000806244	leucine rich repeat protein [Leptospira interrogans serovar Manilae]
AKP27679.1	1.01423	0.0203798	0.480471	2262	9.99e-05	0.000101314	serine protease [Leptospira interrogans serovar Manilae]
AKP26286.1	1.01397	0.0200186	0.478658	787	0.000182852	0.000185407	hypothetical protein LIMLP_10255 [Leptospira interrogans serovar Manilae]
AKP27670.1	1.01375	0.0197043	0.438737	972	0.00302418	0.00306577	acyl-CoA dehydrogenase [Leptospira interrogans serovar Manilae]
AKP25128.1	1.01348	0.0193166	0.442506	1106	0.00147129	0.00149112	thiol peroxidase [Leptospira interrogans serovar Manilae]
AKP25305.1	1.01347	0.0193059	0.456398	384	0.000426265	0.000432007	acyl-CoA transferase [Leptospira interrogans serovar Manilae]
AKP24693.1	1.01334	0.0191173	0.476804	971	0.00089436	0.00090629	hypothetical protein LIMLP_01200 [Leptospira interrogans serovar Manilae]
AKP27516.1	1.0133	0.0190592	0.450893	308	0.00154802	0.0015686	hypothetical protein LIMLP_17310 [Leptospira interrogans serovar Manilae]
AKP26334.1	1.01329	0.0190536	0.481017	1822	0.00010079	0.00010213	fatty-acid oxidation protein subunit alpha [Leptospira interrogans serovar Manilae]
AKP26959.1	1.01262	0.0180912	0.479231	785	0.000706241	0.000715153	polyphosphate kinase [Leptospira interrogans serovar Manilae]
AKP26329.1	1.01217	0.0174463	0.471048	1447	0.000332036	0.000336076	dTDP-4-dehydrorhamnose 3,5-epimerase [Leptospira interrogans serovar Manilae]
AKP27779.1	1.01212	0.017386	0.481478	2289	7.2e-05	7.29e-05	ABC transporter ATP-binding protein [Leptospira interrogans serovar Manilae]
AKP26520.1	1.01206	0.0172901	0.482503	600	8.09e-05	8.19e-05	lipoate--protein ligase [Leptospira interrogans serovar Manilae]
AKP27768.1	1.01203	0.0172476	0.477961	873	0.00100419	0.00101626	thioredoxin [Leptospira interrogans serovar Manilae]
AKP26695.1	1.01203	0.0172463	0.483916	1828	9.61e-05	9.73e-05	transporter [Leptospira interrogans serovar Manilae]
AKP26815.1	1.01147	0.0164469	0.462662	1279	0.000494578	0.000500249	cytochrome C [Leptospira interrogans serovar Manilae]
AKP24980.1	1.01145	0.0164242	0.440046	869	0.00174548	0.00176547	citrate synthase [Leptospira interrogans serovar Manilae]
AKP27706.1	1.01116	0.0160056	0.462227	2121	0.000675318	0.000682851	peptide chain release factor 3 [Leptospira interrogans serovar Manilae]
AKP26013.1	1.01111	0.0159363	0.463791	2164	0.000644033	0.000651186	glycosyl transferase [Leptospira interrogans serovar Manilae]
AKP25122.1	1.01091	0.0156497	0.411039	963	0.000910385	0.000920315	gamma-glutamyl phosphate reductase [Leptospira interrogans serovar Manilae]
AKP27940.1	1.01085	0.0155679	0.484243	81	0.000367835	0.000371825	hypothetical protein LIMLP_17980 [Leptospira interrogans serovar Manilae]
AKP26434.1	1.00998	0.014327	0.485647	1249	0.000257985	0.000260559	chemotaxis protein CheW [Leptospira interrogans serovar Manilae]
AKP24822.1	1.00924	0.0132655	0.475897	565	0.000393771	0.000397408	glucose-6-phosphate isomerase [Leptospira interrogans serovar Manilae]
AKP25034.1	1.00915	0.0131392	0.455927	884	0.000828103	0.00083568	50S ribosomal protein L16 [Leptospira interrogans serovar Manilae]
AKP27762.1	1.00887	0.0127401	0.487021	1921	0.00048189	0.000486165	membrane protein [Leptospira interrogans serovar Manilae]
AKP26582.1	1.00835	0.0119925	0.429691	2231	0.00584832	0.00589713	glutamine synthetase [Leptospira interrogans serovar Manilae]
AKP27548.1	1.00834	0.0119885	0.475952	726	0.000354287	0.000357243	hypothetical protein LIMLP_17480 [Leptospira interrogans serovar Manilae]
AKP26463.1	1.00832	0.0119585	0.45573	2178	0.00086796	0.000875185	diguanylate cyclase [Leptospira interrogans serovar Manilae]
AKP24774.1	1.0077	0.0110671	0.469577	1470	0.00114368	0.00115249	3-deoxy-D-arabino-heptulosonate 7-phosphate synthase [Leptospira interrogans serovar Manilae]
AKP26390.1	1.00762	0.0109545	0.478659	370	0.00156876	0.00158072	macrocin-O-methyltransferase [Leptospira interrogans serovar Manilae]
AKP28197.1	1.0076	0.0109225	0.488351	840	0.000173168	0.000174484	orotidine 5'-phosphate decarboxylase [Leptospira interrogans serovar Manilae]
AKP26426.1	1.00744	0.0106912	0.470045	535	0.000463555	0.000467003	thymidylate synthase [Leptospira interrogans serovar Manilae]
AKP26577.1	1.00719	0.0103324	0.481375	404	0.00114606	0.00115429	isoleucyl-tRNA synthetase [Leptospira interrogans serovar Manilae]
AKP25733.1	1.00711	0.0102167	0.457153	1620	0.00103566	0.00104302	glutamyl-tRNA amidotransferase [Leptospira interrogans serovar Manilae]
AKP26055.1	1.00682	0.00980438	0.478905	645	0.00105303	0.00106021	glycerol kinase [Leptospira interrogans serovar Manilae]
AKP27220.1	1.0068	0.00977602	0.471034	1781	0.00037175	0.000374278	transcriptional regulator [Leptospira interrogans serovar Manilae]
AKP24762.1	1.00664	0.00954335	0.488141	1254	0.000145163	0.000146126	potassium transporter TrkA [Leptospira interrogans serovar Manilae]
AKP24612.1	1.00663	0.009529	0.469632	265	0.000671803	0.000676255	NADH dehydrogenase [Leptospira interrogans serovar Manilae]
AKP27626.1	1.00643	0.00925086	0.474575	517	0.00030178	0.000303721	aldo/keto reductase [Leptospira interrogans serovar Manilae]
AKP24592.1	1.00635	0.00913923	0.494857	1638	5.64e-05	5.68e-05	cysteine methyltransferase [Leptospira interrogans serovar Manilae]
AKP26714.1	1.00619	0.00889778	0.466152	1398	0.000896437	0.000901983	transcriptional regulator [Leptospira interrogans serovar Manilae]
AKP25628.1	1.00616	0.00885597	0.489215	2359	0.00117887	0.00118613	molecular chaperone GroES [Leptospira interrogans serovar Manilae]
AKP25037.1	1.00557	0.00800895	0.484068	1351	0.000500013	0.000502797	50S ribosomal protein L14 [Leptospira interrogans serovar Manilae]
AKP27935.1	1.00531	0.00764484	0.493116	1845	8.67e-05	8.71e-05	protein tyrosine phosphatase [Leptospira interrogans serovar Manilae]
AKP26367.1	1.00475	0.00683118	0.488535	2396	0.000344047	0.00034568	CMP-N-acetylneuraminic acid synthetase [Leptospira interrogans serovar Manilae]
AKP24598.1	1.00474	0.00682688	0.476151	2318	0.00210454	0.00211453	tetratricopeptide repeat protein [Leptospira interrogans serovar Manilae]
AKP27882.1	1.00472	0.00679727	0.493617	1865	7.96e-05	7.99e-05	methyltransferase [Leptospira interrogans serovar Manilae]
AKP25342.1	1.00457	0.00657653	0.466831	2128	0.000292193	0.000293528	GTP pyrophosphokinase [Leptospira interrogans serovar Manilae]
AKP28182.1	1.00455	0.00654631	0.49031	1975	0.000353138	0.000354744	bacterioferritin comigratory protein [Leptospira interrogans serovar Manilae]
AKP26660.1	1.00436	0.0062755	0.48769	986	0.000395244	0.000396967	RNA polymerase sigma70 factor [Leptospira interrogans serovar Manilae]
AKP26936.1	1.00427	0.0061536	0.495217	2163	0.000244609	0.000245655	hypothetical protein LIMLP_14005 [Leptospira interrogans serovar Manilae]
AKP27909.1	1.00401	0.0057674	0.493711	196	0.000306633	0.000307861	5,10-methylenetetrahydrofolate reductase [Leptospira interrogans serovar Manilae]
AKP27958.1	1.00386	0.00556148	0.496646	700	9.81e-05	9.85e-05	histidine kinase [Leptospira interrogans serovar Manilae]
AKP25109.1	1.00381	0.0054874	0.488772	152	5.66e-05	5.68e-05	ribosomal RNA large subunit methyltransferase N [Leptospira interrogans serovar Manilae]
AKP25543.1	1.00376	0.00541185	0.473556	2395	0.0036574	0.00367115	ATP F0F1 synthase subunit alpha [Leptospira interrogans serovar Manilae]
AKP26331.1	1.00375	0.00540042	0.493589	1416	0.000131453	0.000131946	glycosyl transferase [Leptospira interrogans serovar Manilae]
AKP27915.1	1.0034	0.0048962	0.489818	1576	0.000483571	0.000485215	delta-aminolevulinic acid dehydratase [Leptospira interrogans serovar Manilae]
AKP26092.1	1.00311	0.00447422	0.487928	1759	0.000311979	0.000312948	hypothetical protein LIMLP_09135 [Leptospira interrogans serovar Manilae]
AKP25054.1	1.00267	0.00384025	0.457972	342	0.00340875	0.00341784	DNA-directed RNA polymerase subunit alpha [Leptospira interrogans serovar Manilae]
AKP24481.1	1.00251	0.00362102	0.487709	720	0.00130577	0.00130905	DNA gyrase subunit B [Leptospira interrogans serovar Manilae]
AKP27060.1	1.00225	0.00324844	0.49562	2157	0.000683755	0.000685296	dehydratase [Leptospira interrogans serovar Manilae]
AKP27916.1	1.00217	0.00313006	0.494392	746	0.00085454	0.000856396	glutamate-1-semialdehyde aminotransferase [Leptospira interrogans serovar Manilae]
AKP26400.1	1.00209	0.00300865	0.483167	728	0.000423955	0.00042484	ADP-heptose synthase [Leptospira interrogans serovar Manilae]
AKP27408.1	1.00195	0.00280415	0.498767	1113	5.03e-05	5.04e-05	histidine kinase [Leptospira interrogans serovar Manilae]
AKP25817.1	1.0017	0.00244423	0.497814	2004	0.000197455	0.00019779	RNA-binding protein [Leptospira interrogans serovar Manilae]
AKP26733.1	1.00161	0.0023259	0.493538	1910	0.00165129	0.00165395	glycerol-3-phosphate acyltransferase [Leptospira interrogans serovar Manilae]
AKP26379.1	1.00065	0.00093545	0.496835	2025	0.000236184	0.000236337	acylneuraminate cytidylyltransferase [Leptospira interrogans serovar Manilae]
AKP26655.1	1.00051	0.000732332	0.499233	2083	0.000220328	0.000220439	universal stress protein UspA [Leptospira interrogans serovar Manilae]
AKP26735.1	1.00042	0.000612421	0.497756	1096	0.00109381	0.00109427	adenylosuccinate synthetase [Leptospira interrogans serovar Manilae]
AKP26202.1	1.00035	0.000511903	0.499323	1919	5.96e-05	5.96e-05	hypothetical protein LIMLP_09770 [Leptospira interrogans serovar Manilae]
AKP27315.1	1.00034	0.000491809	0.496725	730	0.00250541	0.00250627	hypothetical protein LIMLP_16195 [Leptospira interrogans serovar Manilae]
AKP25862.1	1.00022	0.0003168	0.499662	1480	0.000119485	0.000119512	3-octaprenyl-4-hydroxybenzoate carboxy-lyase [Leptospira interrogans serovar Manilae]
AKP26538.1	1.00006	9.2758e-05	0.499925	362	6.22e-05	6.22e-05	transcriptional regulator [Leptospira interrogans serovar Manilae]
AKP26780.1	-1.00072	-0.00104489	0.49653	247	0.000827939	0.00082734	diaminopimelate decarboxylase [Leptospira interrogans serovar Manilae]
AKP24967.1	-1.00083	-0.00119713	0.498649	1127	0.00041876	0.000418413	anti-sigma regulatory factor [Leptospira interrogans serovar Manilae]
AKP24660.1	-1.00113	-0.00162539	0.49529	249	0.00224644	0.00224391	membrane protein [Leptospira interrogans serovar Manilae]
AKP25687.1	-1.00156	-0.00224467	0.495691	1192	0.00193267	0.00192967	helicase [Leptospira interrogans serovar Manilae]
AKP27628.1	-1.0022	-0.00317375	0.495298	2409	0.000443281	0.000442307	hypothetical protein LIMLP_01810 [Leptospira interrogans serovar Manilae]
AKP26333.1	-1.00223	-0.0032076	0.496644	1255	0.000262913	0.000262329	aminotransferase [Leptospira interrogans serovar Manilae]
AKP27241.1	-1.00234	-0.00337742	0.483657	198	0.0012491	0.00124618	beta-ketoadipyl CoA thiolase [Leptospira interrogans serovar Manilae]
AKP28136.1	-1.00244	-0.00351661	0.491524	35	0.000953455	0.000951134	hypothetical protein LIMLP_19095 [Leptospira interrogans serovar Manilae]
AKP26474.1	-1.00252	-0.0036305	0.496252	2300	0.000208715	0.00020819	UDP-N-acetylmuramoylalanyl-D-glutamyl-2, 6-diaminopimelate--D-alanyl-D-alanine ligase [Leptospira interrogans serovar Manilae]
AKP26027.1	-1.00286	-0.00411552	0.483407	1947	0.000648224	0.000646378	acetylornithine aminotransferase [Leptospira interrogans serovar Manilae]
AKP24924.1	-1.0029	-0.00418065	0.498111	282	0.000142355	0.000141943	carbonic anhydrase [Leptospira interrogans serovar Manilae]
AKP27908.1	-1.00295	-0.0042547	0.486187	28	0.00175813	0.00175295	carbohydrate-binding protein [Leptospira interrogans serovar Manilae]
AKP26552.1	-1.00306	-0.00441364	0.49673	1960	0.000330769	0.000329759	hypothetical protein LIMLP_11810 [Leptospira interrogans serovar Manilae]
AKP24557.1	-1.00307	-0.00441562	0.482738	1834	0.000112373	0.000112029	cupin fold metalloprotein, WbuC family [Leptospira interrogans serovar Manilae]
AKP25896.1	-1.00343	-0.00494083	0.494394	2257	0.000154562	0.000154033	hypothetical protein LIMLP_08050 [Leptospira interrogans serovar Manilae]
AKP26646.1	-1.00353	-0.0050822	0.4837	1598	0.00138702	0.00138215	dihydrolipoamide dehydrogenase [Leptospira interrogans serovar Manilae]
AKP27420.1	-1.00356	-0.00513085	0.455155	2084	0.000538388	0.000536477	DNA ligase [Leptospira interrogans serovar Manilae]
AKP27998.1	-1.00398	-0.00573659	0.483404	1045	0.000883129	0.000879624	hypothetical protein LIMLP_18325 [Leptospira interrogans serovar Manilae]
AKP26976.1	-1.00414	-0.00595525	0.479463	1100	0.00144322	0.00143728	3-ketoacyl-ACP reductase [Leptospira interrogans serovar Manilae]
AKP25623.1	-1.00415	-0.00596795	0.493848	188	3.97e-05	3.96e-05	SAM-dependent methyltransferase [Leptospira interrogans serovar Manilae]
AKP27830.1	-1.00416	-0.00599576	0.493714	721	0.000317978	0.000316659	glutathione peroxidase [Leptospira interrogans serovar Manilae]
AKP25408.1	-1.0042	-0.00605295	0.49379	1972	0.000170323	0.000169609	sulfate transporter [Leptospira interrogans serovar Manilae]
[truncated: 1,104 more rows]

## Sheet: Equivalence
Table S8. Proteome of L. interrogans upon exposure to 10 and 50 µM paraquat
[truncated: 3,792 more rows]

## Sheet: Oxidation_data
Table S8. Proteome of L. interrogans upon exposure to 10 and 50 µM paraquat
[truncated: 32,084 more rows]
