# Supplementary material for: Revisiting oxygen toxicity: evolution and adaptation to superoxide in a SOD-deficient bacterial pathogen
Source: mBio. 2025 Jul 23;16(8):e00645-25. doi: 10.1128/mbio.00645-25 (PMC12345160; doi:10.1128/mbio.00645-25)
Supplement: Table S9 — DEGs comparing paraquat and H2O2 exposures. [file mbio.00645-25-s0008.xlsx]

## Sheet: Comparison_PQ_H2O2
Table S9. Comparison of DEGs of L. interrogans upon exposure to 50 µM paraquat and 1 mM H2O2.
Table containing all genes that are significantly deregulated (padj<0.05) under both exposure to 1 mM H2O2 (according to Zavala et al. 2020) and 50 µM PQ (this study), log2FC values are presented using the untreated WT condition as reference
locus_tag	old_locus_tag	gene_name	log2FC_WT_H2O2	log2FC_WT_PQ50	logPadj_WT_H2O2	logPadj_WT_PQ50	Product
LIMLP_RS00020	LIMLP_00020		1.07541	-0.400431	4.89981	1.42336	hypothetical protein
LIMLP_RS00025	LIMLP_00025	gyrB	0.554205	0.357313	5.38504	1.44693	DNA gyrase subunit B
LIMLP_RS00130	LIMLP_00130		-1.68968	-0.565218	14.7299	2.15311	adenylate cyclase
LIMLP_RS00135	LIMLP_00135		-0.813	-0.850329	7.45932	3.42611	NA
LIMLP_RS00140	LIMLP_00140		-1.05878	-0.755993	10.056	5.3233	lipoprotein
LIMLP_RS00180	LIMLP_00180	tsaB	-1.14884	-0.803409	12.3986	8.06243	metal-dependent molecular chaperone
LIMLP_RS00185	LIMLP_00185		-1.19786	-0.638224	17.5775	8.35017	ribonuclease R
LIMLP_RS00195	LIMLP_00195		-0.684247	-0.509322	5.23246	2.00689	GMC family oxidoreductase
LIMLP_RS00260	LIMLP_00260		0.760454	1.19444	1.76011	8.35811	NA
LIMLP_RS00280	LIMLP_00280		-0.364584	0.424631	2.22456	1.39147	tetratricopeptide repeat protein
LIMLP_RS00290	LIMLP_00290	cysE	0.770591	-0.305711	5.82708	1.33776	serine acetyltransferase
LIMLP_RS00325	LIMLP_00325		-0.65207	-0.308695	10.1653	1.33579	serine/threonine protein phosphatase
LIMLP_RS00330	LIMLP_00330		-1.03411	-0.751962	13.1375	4.94667	NA
LIMLP_RS00340	LIMLP_00340		-1.15633	-0.946591	5.10594	4.29062	NA
LIMLP_RS00350	LIMLP_00350		-0.651515	-0.415664	4.66101	2.32924	hypothetical protein
LIMLP_RS00450	LIMLP_00450		0.575371	-0.455278	3.31623	2.44913	NA
LIMLP_RS00455	LIMLP_00455	tRNA Ser	1.0685	-0.997281	5.44102	2.19562	NA
LIMLP_RS00490	LIMLP_00490		-0.756234	-0.691644	4.76991	2.51766	lipoprotein
LIMLP_RS00495	LIMLP_00495		-0.821465	-1.04081	7.02592	8.01027	hydrolase
LIMLP_RS00660	LIMLP_00655		0.475337	0.49929	1.60183	2.59447	iron dicitrate transport regulator FecR
LIMLP_RS00725	LIMLP_00720		0.591717	0.513846	2.87126	2.20763	ABC transporter permease
LIMLP_RS00755	LIMLP_00750		0.24043	0.198984	1.60328	1.51689	NADH-quinone oxidoreductase subunit I
LIMLP_RS00760	LIMLP_00755		0.720114	0.635017	3.18437	1.69467	hypothetical protein
LIMLP_RS00770	LIMLP_00765		0.346193	0.225173	1.60773	1.44448	NA
LIMLP_RS00815	LIMLP_00815	yidD	-1.28177	-0.868393	9.12142	5.04542	hypothetical protein
LIMLP_RS00820	LIMLP_00820	yidC	-2.18555	-1.20187	11.6783	12.9095	preprotein translocase subunit YidC
LIMLP_RS00825	LIMLP_00825		-2.01741	-1.08307	12.2602	6.9373	Jag RNA-binding protein
LIMLP_RS00830	LIMLP_00830	mnmE	-1.508	-1.08306	15.9059	10.148	tRNA modification GTPase TrmE
LIMLP_RS00835	LIMLP_00835		-0.357235	-0.54536	1.9774	5.172	malate dehydrogenase
LIMLP_RS00885	LIMLP_00885		0.547404	0.81416	2.17514	1.73789	NA
LIMLP_RS00900	LIMLP_00900		-0.5941	-0.956049	1.68225	2.03515	NA
LIMLP_RS00960	LIMLP_00960		-0.445883	-0.440106	1.66475	1.5676	phage tail protein
LIMLP_RS00980	LIMLP_00980		-0.328879	-0.487159	1.53098	2.32413	NA
LIMLP_RS01005	LIMLP_01005		-0.42074	-0.35248	3.25172	1.69286	NA
LIMLP_RS01010	LIMLP_01010		-0.380609	-0.492221	1.57295	2.30364	membrane protein
LIMLP_RS01055	LIMLP_01055		-0.978317	-0.424283	9.90711	2.30002	glycosyl transferase
LIMLP_RS01100	LIMLP_01100	coxB	-0.290951	-0.229227	1.4847	1.38251	cytochrome C oxidase subunit II
LIMLP_RS01185	LIMLP_01185		0.674701	0.585063	2.98118	2.65312	NA
LIMLP_RS01235	LIMLP_01235		-0.390239	-0.645149	3.48272	4.38198	NA
LIMLP_RS01260	LIMLP_01260		1.04523	0.987882	4.70142	3.05123	NA
LIMLP_RS01280	LIMLP_01280	tRNA Thr	2.42089	0.617375	44.0682	1.87644	NA
LIMLP_RS01355	LIMLP_01355		-0.586882	-0.501199	5.36375	2.51265	carbonic anhydrase
LIMLP_RS01425	LIMLP_01425		0.520712	0.336686	2.89642	1.42069	cation transporter
LIMLP_RS01460	LIMLP_01460		-0.543739	-0.584147	4.35268	1.76422	NA
LIMLP_RS01470	LIMLP_01470		-0.707245	-0.832659	9.40054	7.31356	NA
LIMLP_RS01480	LIMLP_01480		-1.35562	-0.383346	13.1508	1.43929	choline dehydrogenase
LIMLP_RS01545	LIMLP_01545		2.45141	1.33107	10.8817	6.78995	NA
LIMLP_RS01550	LIMLP_01550		1.41894	0.875505	5.75125	5.26385	glycerophosphodiester phosphodiesterase
LIMLP_RS01570	LIMLP_01570	acyP	0.384572	-0.79871	3.5232	2.05805	acylphosphatase
LIMLP_RS01575	LIMLP_01575		0.728481	0.580742	3.11664	1.60006	NA
LIMLP_RS01580	LIMLP_01580		0.512431	0.402649	7.99509	2.94419	aldo/keto reductase
LIMLP_RS01665	LIMLP_01665		-1.00194	-0.478415	11.4845	2.57757	cell division protein Fic
LIMLP_RS01720	LIMLP_01720		0.833736	0.607253	6.69921	3.46276	glycerol-3-phosphate dehydrogenase
LIMLP_RS01730	LIMLP_01730		-0.896652	-0.510345	7.89094	1.88585	hemolysin
LIMLP_RS01740	LIMLP_01740		-1.37559	-0.638253	8.91377	2.56589	DNA/pantothenate metabolism flavoprotein
LIMLP_RS01765	LIMLP_01765		0.383414	0.549912	2.48979	5.22304	diguanylate cyclase
LIMLP_RS01805	LIMLP_01805	metG	0.395007	0.304079	5.33732	2.83761	methionine--tRNA ligase
LIMLP_RS01810	LIMLP_01810		1.13467	0.501127	7.00003	1.58368	NA
LIMLP_RS01815	LIMLP_01815		0.258674	0.40057	1.57219	1.68371	NA
LIMLP_RS01840	LIMLP_01840		0.619555	0.607596	4.70443	3.98216	NA
LIMLP_RS01845	LIMLP_01845		1.12368	0.654561	12.4618	3.0292	polyhydroxyalkanoate synthesis repressor PhaR
LIMLP_RS01850	LIMLP_01850		0.667656	0.314217	9.2434	1.67023	NA
LIMLP_RS01865	LIMLP_01865		2.01913	0.531588	18.3629	3.50528	beta-lactamase
LIMLP_RS01890	LIMLP_01890		-0.466004	-0.510148	4.32688	4.2273	histidine kinase
LIMLP_RS01895	LIMLP_01895		-0.419726	-0.363641	3.04124	3.00256	histidine kinase
LIMLP_RS01900	LIMLP_01900		-0.720902	-0.538634	6.3605	3.02949	serine/threonine protein kinase
LIMLP_RS01905	LIMLP_01905		-0.772361	-0.829268	5.73238	4.35671	nucleoside-diphosphate-sugar pyrophosphorylase
LIMLP_RS01930	LIMLP_01930		-0.570975	-0.481615	3.86958	2.93927	uracil-DNA glycosylase
LIMLP_RS01940	LIMLP_01940		0.378578	0.782009	3.1476	5.96817	nucleoside-diphosphate sugar epimerase
LIMLP_RS01980	LIMLP_01980	sppA	0.204215	0.495882	1.40766	2.64117	serine protease
LIMLP_RS02005	LIMLP_02005		-0.663326	-0.871122	2.17966	2.23197	histidine kinase
LIMLP_RS02010	LIMLP_02010		-3.50211	-2.65599	3.31312	4.81844	lipoprotein
LIMLP_RS02040	LIMLP_02040		1.53787	0.806079	5.31947	2.8683	hypothetical protein
LIMLP_RS02045	LIMLP_02045		1.38305	0.584482	17.0304	4.99807	pirin
LIMLP_RS02050	LIMLP_02050		0.880629	0.635221	3.46024	4.93257	DoxX family protein
LIMLP_RS02105	LIMLP_02105		1.32741	1.26022	4.11563	14.4462	beta-propeller repeat protein
LIMLP_RS02125	LIMLP_02125		0.429904	0.451871	3.1652	3.89898	NA
LIMLP_RS02130	LIMLP_02130		-0.475031	-0.545665	2.04403	1.34515	NA
LIMLP_RS02135	LIMLP_02135		-0.617839	-0.646361	4.76496	5.01454	hypothetical protein
LIMLP_RS02220	LIMLP_02220		0.760515	0.398645	3.44547	1.45515	acetyltransferase
LIMLP_RS02260	LIMLP_02260	23S rRNA	1.07813	2.11631	3.04886	1.80645	NA
LIMLP_RS02300	LIMLP_02300		-0.400577	-0.568405	1.39803	3.0733	NA
LIMLP_RS02310	LIMLP_02310		0.535725	0.597402	2.67235	1.7037	hydrolase
LIMLP_RS02320	LIMLP_02320		-0.599169	-0.414921	2.70541	1.71042	GNAT family acetyltransferase
LIMLP_RS02325	LIMLP_02325		-0.687879	-0.353759	4.31296	1.45622	hypothetical protein
LIMLP_RS02355	LIMLP_02355		0.598885	0.777997	4.58794	4.12608	multidrug transporter AcrB
LIMLP_RS02370	LIMLP_02370		0.596859	0.418268	3.49968	1.39679	NA
LIMLP_RS02380	LIMLP_02380		0.662251	0.387325	9.73349	1.42739	ankyrin
LIMLP_RS02385	LIMLP_02385		0.311865	0.44828	1.591	3.97464	acyl-CoA dehydrogenase
LIMLP_RS02420	LIMLP_02420		1.45989	5.3689	8.96298	137.532	transporter
LIMLP_RS02425	LIMLP_02425		0.931624	4.71417	8.04965	53.6045	hypothetical protein
LIMLP_RS02440	LIMLP_02440	TonB receptor	-0.43056	1.56362	1.93782	7.22216	TonB-dependent receptor
LIMLP_RS02445	LIMLP_02445		0.393236	0.446602	2.38714	1.78894	hypothetical protein
LIMLP_RS02490	LIMLP_02490		-1.00548	-1.05213	6.2192	3.02679	lipase
LIMLP_RS02515	LIMLP_02515		2.89501	0.710938	14.6001	1.48588	metal-sensitive transcriptional repressor
LIMLP_RS02520	LIMLP_02520	copZ	2.36289	0.765434	9.83723	1.53999	copper resistance protein CopZ
LIMLP_RS02525	LIMLP_02525		2.148	0.695321	11.2512	7.3409	ATPase P
LIMLP_RS02555	LIMLP_02555		0.39831	0.328744	2.43726	2.55117	NAD/FAD-binding protein
LIMLP_RS02610	LIMLP_02610		0.57216	0.427029	2.19602	1.51763	NA
LIMLP_RS02615	LIMLP_02615	nadA	0.658546	0.515201	3.89552	3.00625	quinolinate synthase A
LIMLP_RS02640	LIMLP_02640		0.975493	0.578938	10.527	5.14414	glycosyl transferase
LIMLP_RS02655	LIMLP_02655		-0.868948	-0.532149	4.60839	2.57926	NA
LIMLP_RS02665	LIMLP_02665		-0.631071	-0.788248	3.80742	3.72559	ABC transporter permease
LIMLP_RS02670	LIMLP_02670		-0.999878	-0.631417	4.33683	2.576	ABC transporter permease
LIMLP_RS02675	LIMLP_02675		-1.03971	-0.503111	5.04825	2.62134	S-layer protein
LIMLP_RS02745	LIMLP_02745		0.928382	0.332049	5.96957	1.63714	anti-sigma factor antagonist
LIMLP_RS02790	LIMLP_02790		0.996813	0.562855	9.10945	3.22818	beta-lactamase
LIMLP_RS02795	LIMLP_02795	ccp	5.85171	3.84412	50	80.8308	cytochrome C peroxidase
LIMLP_RS02815	LIMLP_02815		0.296737	0.589154	1.63211	1.69838	citrate synthase
LIMLP_RS02820	LIMLP_02820		-1.48144	-0.768772	15.1127	3.49219	spore coat biosynthesis protein F
LIMLP_RS02840	LIMLP_02840		0.482988	1.01576	1.52136	6.65794	chemotaxis protein
LIMLP_RS02870	LIMLP_02870	cas7c	-1.11598	-0.519407	13.0896	1.3981	CRISPR-associated protein Csh2
LIMLP_RS02905	LIMLP_02905		-0.660088	-0.72278	7.27161	3.85479	hypothetical protein
LIMLP_RS02910	LIMLP_02910		-0.79046	-0.799115	8.39916	5.09075	von Willebrand factor A
LIMLP_RS02920	LIMLP_02920		-0.868455	-0.653637	12.1659	2.15019	hypothetical protein
LIMLP_RS02925	LIMLP_02925		-0.611154	-0.90544	2.16456	5.45638	hypothetical protein
LIMLP_RS02960	LIMLP_02960		0.700808	0.728662	7.10253	2.16915	hypothetical protein
LIMLP_RS02965	LIMLP_02965		0.618971	0.516734	8.55439	2.1957	hypothetical protein
LIMLP_RS03015	LIMLP_03015		-0.652367	-0.463848	10.5318	2.25399	sulfatase
LIMLP_RS03055	LIMLP_03055		0.598679	0.378755	3.93465	1.51363	peroxiredoxin
LIMLP_RS03060	LIMLP_03060		0.27086	0.339215	2.16562	2.44913	NA
LIMLP_RS03095	LIMLP_03095	rplB	-0.814033	-0.351236	1.93474	1.31516	50S ribosomal protein L2
LIMLP_RS03105	LIMLP_03105	rplV	-1.00135	-0.394131	2.24533	1.70693	50S ribosomal protein L22
LIMLP_RS03110	LIMLP_03110	rpsC	-0.919707	-0.46791	2.1209	2.23646	30S ribosomal protein S3
LIMLP_RS03125	LIMLP_03125	rpsQ	-1.06147	-0.59381	2.24533	2.29052	30S ribosomal protein S17
LIMLP_RS03150	LIMLP_03150	rpsH	-1.13865	-0.509101	2.48339	1.62276	30S ribosomal protein S8
LIMLP_RS03155	LIMLP_03155	rplF	-1.17412	-0.560658	2.77634	2.85184	50S ribosomal protein L6
LIMLP_RS03160	LIMLP_03160		-1.22546	-0.809857	2.94969	3.56568	50S ribosomal protein L18
LIMLP_RS03165	LIMLP_03165	rpsE	-1.25134	-0.707989	3.132	1.97364	30S ribosomal protein S5
LIMLP_RS03170	LIMLP_03170	rpmD	-1.15463	-0.467097	2.78091	1.38175	50S ribosomal protein L30
LIMLP_RS03175	LIMLP_03175	rplO	-1.04712	-0.645427	2.63497	3.26424	50S ribosomal protein L15
LIMLP_RS03180	LIMLP_03180	secY	-1.11208	-0.790654	3.79586	5.62234	preprotein translocase subunit SecY
LIMLP_RS03200	LIMLP_03200	rpsM	-1.11064	-0.458109	2.92994	1.67783	30S ribosomal protein S13
LIMLP_RS03205	LIMLP_03205	rpsK	-0.992151	-0.753552	2.84915	3.46276	30S ribosomal protein S11
LIMLP_RS03210	LIMLP_03210	rpsD	-1.01986	-0.794579	3.35888	6.11675	30S ribosomal protein S4
LIMLP_RS03215	LIMLP_03215		-1.48039	-0.66401	5.02809	6.25995	DNA-directed RNA polymerase subunit alpha
LIMLP_RS03220	LIMLP_03220	rplQ	-1.43214	-0.569368	4.75091	4.34092	50S ribosomal protein L17
LIMLP_RS03275	LIMLP_03275		0.455089	0.589754	2.73793	2.55003	hypothetical protein
LIMLP_RS03290	LIMLP_03290		-1.3667	-1.10184	11.9335	10.229	sugar kinase
LIMLP_RS03295	LIMLP_03295		-1.05187	-0.927882	9.47602	4.16086	rRNA methyltransferase
LIMLP_RS03300	LIMLP_03300		-0.888293	-0.821555	4.30022	1.9893	SAM-dependent methyltransferase
LIMLP_RS03335	LIMLP_03335		-0.54105	-0.397889	8.55439	3.26631	NA
LIMLP_RS03360	LIMLP_03360		2.08683	1.00998	11.4592	7.98278	tetratricopeptide repeat protein
LIMLP_RS03380	LIMLP_03380	tmk	0.653126	1.00301	2.73793	5.24138	thymidylate kinase
LIMLP_RS03390	LIMLP_03390		1.43072	0.607454	27.405	2.04911	serine protease
LIMLP_RS03435	LIMLP_03440		0.633604	0.767557	2.01307	2.87124	NA
LIMLP_RS03455	LIMLP_03460		0.381227	0.436491	2.51019	2.92818	alpha/beta hydrolase
LIMLP_RS03460	LIMLP_03465	msrB	0.813558	0.421674	4.26006	2.60855	peptide methionine sulfoxide reductase
LIMLP_RS03545	LIMLP_03550		0.428286	0.394487	2.54952	1.40188	2-isopropylmalate synthase
LIMLP_RS03620	LIMLP_03625		0.777767	1.14427	3.19119	7.03183	anti-sigma factor antagonist
LIMLP_RS03630	LIMLP_03635	ilvB	0.820558	2.79839	4.19973	2.8019	acetolactate synthase
LIMLP_RS03635	LIMLP_03640		0.685799	2.68912	2.19633	3.54526	NA
LIMLP_RS03670	LIMLP_03680		0.661377	0.892138	1.62824	3.92418	RNA polymerase sigma70
LIMLP_RS03675	LIMLP_03685	fecR	0.696532	1.18773	1.72572	7.96473	NA
LIMLP_RS03695	LIMLP_03705		-1.32525	-0.729681	9.87463	8.80583	NADH-quinone oxidoreductase subunit N
LIMLP_RS03700	LIMLP_03710		-1.39538	-0.573725	9.83723	8.50566	NADH dehydrogenase
LIMLP_RS03705	LIMLP_03715	nuoL	-1.10733	-0.347766	8.98297	1.31872	NADH:ubiquinone oxidoreductase subunit L
LIMLP_RS03745	LIMLP_03755		0.581408	0.481898	3.6707	1.47801	NADH dehydrogenase
LIMLP_RS03795	LIMLP_03805		1.10239	0.643807	6.32615	3.14083	methylglyoxal synthase
LIMLP_RS03825	LIMLP_03835		-0.582524	-0.536832	7.54608	2.57757	histone deacetylase
LIMLP_RS03830	LIMLP_03840		-0.288282	-0.409656	2.16811	1.4375	glycosyl hydrolase
LIMLP_RS03835	LIMLP_03845		-0.608406	0.412461	6.3568	1.37392	enoyl-CoA hydratase
LIMLP_RS03840	LIMLP_03850		-0.205327	0.490073	1.44328	1.88259	NA
LIMLP_RS03900	LIMLP_03910		-0.827456	-0.463368	17.4128	3.32632	hypothetical protein
LIMLP_RS03965	LIMLP_03975		-0.977403	-0.62358	6.38977	3.55561	peptidase M16
LIMLP_RS03975	LIMLP_03985		-0.501868	0.409072	7.12741	2.13721	peptidase S54
LIMLP_RS04000	LIMLP_04010		0.647603	0.656785	4.36485	1.97016	channel protein TolC
LIMLP_RS04005	LIMLP_04015		0.97843	0.402493	8.82387	2.09509	hypothetical protein
LIMLP_RS04050	LIMLP_04060		-0.381227	0.390274	1.83933	1.8051	short-chain dehydrogenase
LIMLP_RS04120	LIMLP_04130		0.813205	1.1262	5.30172	9.23346	kua-ubiquitin conjugating enzyme hybrid localization domain protein
LIMLP_RS04130	LIMLP_04140		0.578463	0.60976	2.67212	4.53217	mechanosensitive ion channel protein
LIMLP_RS04140	LIMLP_04150		-0.375166	-0.446555	1.56867	2.24407	hypothetical protein
LIMLP_RS04170	LIMLP_04180		-1.37193	-0.671071	17.1943	2.96659	hypothetical protein
LIMLP_RS04185	LIMLP_04195		-0.872236	0.775883	8.17257	1.70152	chromosome partitioning protein ParA
LIMLP_RS04370	LIMLP_04380		-0.545876	-0.434526	4.48446	1.48666	polyketide cyclase
LIMLP_RS04375	LIMLP_04385		-0.647898	-0.70633	5.16971	4.3813	NA
LIMLP_RS04390	LIMLP_04400		0.225543	0.357647	1.33536	1.68371	histidine kinase
LIMLP_RS04415	LIMLP_04425		0.747485	0.653782	6.47465	3.78062	pectinacetylesterase domain protein
LIMLP_RS04420	LIMLP_04430	23S rRNA	1.06097	1.97054	3.00012	1.7274	NA
LIMLP_RS04430	LIMLP_04440		-0.490603	-0.552646	3.46804	3.9833	DEAD/DEAH box helicase
LIMLP_RS04435	LIMLP_04445		-0.569828	-0.825817	2.34718	4.18767	anticodon nuclease
LIMLP_RS04470	LIMLP_04480		2.02473	0.461872	11.2381	1.69286	hypothetical protein
LIMLP_RS04480	LIMLP_04490		-0.77312	-0.990164	3.15283	4.32161	hypothetical protein
LIMLP_RS04535	LIMLP_04545		0.826911	0.77978	6.15848	5.3901	glyoxal reductase
LIMLP_RS04540	LIMLP_04550		0.88816	0.419233	5.93643	3.29082	serine/threonine protein phosphatase
LIMLP_RS04545	LIMLP_04555		2.45147	1.19248	27.7335	5.67936	phosphohydrolase
LIMLP_RS04550	LIMLP_04560		0.621135	0.610407	7.82815	2.16607	MORN repeat protein
LIMLP_RS04560	LIMLP_04570	ispG	0.333287	0.539259	2.25305	2.76089	4-hydroxy-3-methylbut-2-en-1-yl diphosphate synthase
LIMLP_RS04600	LIMLP_04610		-1.29007	-0.821974	7.08894	3.03281	NA
LIMLP_RS04605	LIMLP_04615		-1.50476	-0.563326	7.32094	1.96606	TonB-dependent receptor
LIMLP_RS04625	LIMLP_04635	yncE	1.47999	1.47171	4.33777	6.87327	lipoprotein
LIMLP_RS04650	LIMLP_04660		-2.69172	-0.939803	26.851	4.08783	NA
LIMLP_RS04660	LIMLP_04670		-1.03011	-0.66709	4.33431	3.65044	AraC family transcriptional regulator
LIMLP_RS04665	LIMLP_04675		0.940727	0.460216	8.50404	2.18382	sulfurtransferase
LIMLP_RS04670	LIMLP_04680	yfeH	1.01212	2.94768	7.55784	21.8323	symporter
LIMLP_RS04675	LIMLP_04685	tauD	1.24909	3.09454	12.5056	43.0516	taurine dioxygenase
LIMLP_RS04725	LIMLP_04735		-1.04056	-0.769357	4.58495	4.72904	serine/threonine protein kinase
LIMLP_RS04765	LIMLP_04775		1.9409	0.390215	21.3539	1.48171	histidine kinase
LIMLP_RS04815	LIMLP_04825		0.568586	0.686336	3.34624	1.67023	Fur family transcriptional regulator
LIMLP_RS04860	LIMLP_04870	16S rRNA	1.18885	2.09933	3.35748	1.76047	NA
LIMLP_RS04880	LIMLP_04890		-0.631507	-0.6066	2.84951	3.96069	NA
LIMLP_RS04885	LIMLP_04895		-0.880541	-1.39102	1.7348	2.95582	NA
LIMLP_RS04915	LIMLP_04925		0.659337	0.516692	2.00659	1.50204	lipoprotein
LIMLP_RS04955	LIMLP_04965		-0.940041	-0.560139	6.98474	6.08309	biopolymer transporter TolR
LIMLP_RS04970	LIMLP_04980		-0.636635	-0.493534	2.41729	2.57926	NA
LIMLP_RS04980	LIMLP_04990		0.327599	0.377157	2.08618	2.28006	aminopeptidase
LIMLP_RS05005	LIMLP_05015		1.35916	1.23075	5.7415	8.7986	NA
LIMLP_RS05035	LIMLP_05045		0.306755	0.397404	1.32343	1.30925	NA
LIMLP_RS05045	LIMLP_05055	molR	1.20335	1.2763	6.04641	7.08484	MolR family transcriptional regulator
LIMLP_RS05105	LIMLP_05110		3.56493	0.515838	47.3578	2.31797	LemA
LIMLP_RS05110	LIMLP_05115		6.5266	1.77059	122.509	10.5013	NA
LIMLP_RS05120	LIMLP_05125		1.19729	0.940994	4.0011	5.61344	hypothetical protein
LIMLP_RS05125	LIMLP_05130		-0.288233	0.540046	2.8148	3.15935	cell division protein FtsK
LIMLP_RS05130	LIMLP_05135		1.24358	0.571014	13.4242	2.65449	methyltransferase
LIMLP_RS05175	LIMLP_05180		0.288137	0.355081	1.97094	2.44351	NA
LIMLP_RS05195	LIMLP_05200	nadE	0.951216	0.880782	6.83059	6.9469	NAD(+) synthase
LIMLP_RS05230	LIMLP_05235		-0.365411	0.387653	2.21838	1.72561	stage II sporulation protein
LIMLP_RS05245	LIMLP_05250		-1.68648	-1.82506	8.08962	6.25995	NA
LIMLP_RS05250	LIMLP_05255		-2.3931	-2.14403	5.83246	8.52348	NA
LIMLP_RS05255	LIMLP_05260		-2.32665	-2.11668	5.761	4.43391	cytochrome C peroxidase
LIMLP_RS05260	LIMLP_05265		-2.14175	-1.64817	3.58916	2.91583	hypothetical protein
LIMLP_RS05355	LIMLP_05360		-0.621423	-0.594869	2.41417	1.95497	NA
LIMLP_RS05385	LIMLP_05390	sseA	0.383461	0.348226	4.19336	1.70152	thiosulfate sulfurtransferase
LIMLP_RS05405	LIMLP_05410		0.4529	0.824858	2.89175	8.84437	kelch repeat protein
LIMLP_RS05430	LIMLP_05435		0.606394	0.403926	2.20251	3.27741	NA
LIMLP_RS05435	LIMLP_05440		0.363167	0.645783	2.6645	2.50427	phosphoribosylformylglycinamidine cyclo-ligase
LIMLP_RS05445	LIMLP_05450		-2.09217	-0.814083	17.3795	2.4363	diguanylate cyclase
LIMLP_RS05485	LIMLP_05490	pyk	0.428974	0.847045	2.31155	2.91558	pyruvate kinase
LIMLP_RS05505	LIMLP_05510		-0.709978	-0.264657	9.441	1.51201	hypothetical protein
LIMLP_RS05520	LIMLP_05525		0.43517	0.479474	4.03307	2.88342	alpha-galactosidase
LIMLP_RS05580	LIMLP_05585		-0.475425	-0.429572	3.2573	1.791	haloacid dehalogenase
LIMLP_RS05595	LIMLP_05600		0.81461	1.64927	9.13879	27.1297	transcriptional regulator
LIMLP_RS05605	LIMLP_05610		0.37554	0.90559	2.94126	7.4479	sodium:proton antiporter
LIMLP_RS05615	LIMLP_05620		2.38631	1.23352	13.1051	7.58488	Fur family transcriptional regulator
LIMLP_RS05645	LIMLP_05650		-0.518615	0.479857	4.67338	2.5678	NA
LIMLP_RS05655	LIMLP_05660		0.547259	0.385251	2.99441	2.42229	NA
LIMLP_RS05690	LIMLP_05695		0.512487	0.786343	1.5362	2.7707	NA
LIMLP_RS05695	LIMLP_05700		-0.965626	-0.637988	3.51692	2.59416	hypothetical protein
LIMLP_RS05745	LIMLP_05750		-0.540516	0.426459	7.57114	1.35254	flagellar hook assembly scaffolding protein
LIMLP_RS05785	LIMLP_05790		-0.425598	0.434485	2.21072	2.3435	aldolase
LIMLP_RS05790	LIMLP_05795		0.731545	0.348575	5.71699	1.42336	ornithine carbamoyltransferase
LIMLP_RS05820	LIMLP_05825		0.761244	0.871705	4.1802	6.63105	alpha/beta hydrolase
LIMLP_RS05855	LIMLP_05860		1.34718	0.817388	7.13613	4.9006	DoxX-like family protein
LIMLP_RS05860	LIMLP_05865		-0.702655	-0.555183	2.25987	1.88653	hypothetical protein
LIMLP_RS05910	LIMLP_05920		0.674867	0.560975	3.17632	1.83149	NA
LIMLP_RS05925	LIMLP_05935		0.964824	0.54898	3.25067	2.90122	chemotaxis protein
LIMLP_RS05945	LIMLP_05955	ahpC	4.01301	2.11717	186.976	34.8914	thioredoxin peroxidase
LIMLP_RS05950	LIMLP_05960	sufB	2.26476	0.641516	58.7926	10.1855	Fe-S cluster assembly protein SufB
LIMLP_RS05955	LIMLP_05965		0.356213	0.263313	1.37609	1.61476	histidine kinase
LIMLP_RS05985	LIMLP_05995		0.683955	0.618773	2.50422	2.83901	hypothetical protein
LIMLP_RS06025	LIMLP_06035		-0.662116	-0.609964	3.08877	2.1478	hypothetical protein
LIMLP_RS06035	LIMLP_06045	atpB	-0.620881	-0.725895	6.42529	4.79779	ATP synthase F0F1 subunit A
LIMLP_RS06055	LIMLP_06065		-1.38259	-0.792101	9.94816	2.37732	ATP F0F1 synthase subunit alpha
LIMLP_RS06060	LIMLP_06070	atpG	-1.55166	-1.02615	11.1122	4.90136	ATP F0F1 synthase subunit gamma
LIMLP_RS06065	LIMLP_06075	atpD	-1.60303	-1.17312	11.5964	6.1707	ATP F0F1 synthase subunit beta
LIMLP_RS06070	LIMLP_06080	atpC	-1.43622	-1.04234	14.4242	6.25097	ATP synthase F0F1 subunit epsilon
LIMLP_RS06085	LIMLP_06095		-0.310516	-0.40792	1.43615	2.28863	NA
LIMLP_RS06105	LIMLP_06115		-1.03329	-0.574769	8.66636	2.82541	DNA alkylation repair protein
LIMLP_RS06160	LIMLP_06170	mrdA	-1.17052	-0.582543	7.59665	2.12462	cell division protein FtsI
LIMLP_RS06165	LIMLP_06175	rodA	-1.13385	-0.661537	9.87463	5.54407	rod shape-determining protein RodA
LIMLP_RS06170	LIMLP_06180		0.385997	0.49912	1.66224	3.19352	NA
LIMLP_RS06190	LIMLP_06200	sbp2	0.981267	3.34813	23.6393	43.7734	ABC transporter permease
LIMLP_RS06195	LIMLP_06205		1.51937	3.36861	15.4788	31.2025	hypothetical protein
LIMLP_RS06230	LIMLP_06240		0.24972	0.421313	2.84965	1.85232	NA
LIMLP_RS06255	LIMLP_06265		-0.710956	-0.607633	3.20858	3.21877	hypothetical protein
LIMLP_RS06280	LIMLP_06290		0.845106	0.550684	8.39333	2.13506	transcriptional regulator
LIMLP_RS06290	LIMLP_06300		0.340246	0.348535	2.57	1.51414	2-nitropropane dioxygenase
LIMLP_RS06305	LIMLP_06315		1.15387	0.416455	7.82106	2.42838	NA
LIMLP_RS06320	LIMLP_06330		-0.401881	-0.49942	2.57407	2.5504	membrane protein
LIMLP_RS06340	LIMLP_06350		-0.696053	0.346535	5.14802	1.56118	Fe-S oxidoreductase
LIMLP_RS06365	LIMLP_06375		0.521655	0.49698	5.83105	2.58372	NA
LIMLP_RS06380	LIMLP_06390		0.554712	0.527606	2.82852	2.66134	phosphatase
LIMLP_RS06415	LIMLP_06425		-1.62767	0.647829	19.8256	1.99765	DNA methyltransferase
LIMLP_RS06420	LIMLP_06430	bfr	-1.27375	0.966837	11.8531	4.26124	bacterioferritin
LIMLP_RS06430	LIMLP_06440		-0.458001	0.396241	4.3129	1.78549	ADP-heptose--LPS heptosyltransferase
LIMLP_RS06455	LIMLP_06465		0.510965	0.58225	2.75972	1.72757	peptidase M20
LIMLP_RS06460	LIMLP_06470		0.781457	0.89843	6.45681	11.1817	NA
LIMLP_RS06525	LIMLP_06535		0.555783	0.57854	3.31623	1.63967	hypothetical protein
LIMLP_RS06545	LIMLP_06555		1.11249	0.508774	9.25875	2.14078	membrane protein
LIMLP_RS06560	LIMLP_06570		0.508365	0.620807	4.12427	6.65246	nucleoside-diphosphate sugar epimerase
LIMLP_RS06595	LIMLP_06605		1.10784	0.829825	5.75071	3.06774	plasmid partitioning protein ParB
LIMLP_RS06635	LIMLP_06645		0.648024	0.384461	5.39208	2.41984	peptidase M3
LIMLP_RS06650	LIMLP_06660		0.814403	0.420403	6.9949	1.44586	short-chain dehydrogenase
LIMLP_RS06690	LIMLP_06700	fliQ	-0.961905	-0.501294	6.87899	1.48259	flagellar biosynthesis protein FliQ
LIMLP_RS06700	LIMLP_06710	flhB	-1.11716	-0.498011	8.10543	1.99094	endoflagellar biosynthesis protein
LIMLP_RS06705	LIMLP_06715	flhA	-1.24399	-0.548079	11.4592	3.20827	endoflagellar biosynthesis protein
LIMLP_RS06730	LIMLP_06740		-0.559615	-0.284654	13.1809	1.34788	polymerase
LIMLP_RS06755	LIMLP_06765		-0.610202	-0.457752	4.67747	1.79871	hypothetical protein
LIMLP_RS06785	LIMLP_06795		-0.357494	0.354258	3.76201	1.71852	flagellar protein FlbB
LIMLP_RS06795	LIMLP_06805		-1.17382	-0.718903	6.403	2.39023	hypothetical protein
LIMLP_RS06810	LIMLP_06820		0.844046	0.96808	3.52008	5.79102	saccharopine dehydrogenase
LIMLP_RS06815	LIMLP_06825		-1.53577	-0.837217	7.91031	11.1159	peptidase M23
LIMLP_RS06820	LIMLP_06830		-1.43989	-0.901016	8.67662	5.42113	N-acetyl neuraminic (sialic) acid synthetase
LIMLP_RS06825	LIMLP_06835		-1.34381	-0.984685	4.53845	8.01607	alkaline phosphatase
LIMLP_RS06845	LIMLP_06855		-1.10102	-0.9028	7.13613	4.32817	NA
LIMLP_RS06860	LIMLP_06870		1.05876	1.2379	6.53423	6.87588	tetratricopeptide repeat protein
LIMLP_RS06865	LIMLP_06875	ilvB	0.72475	0.867953	4.69371	2.4089	acetolactate synthase catalytic subunit
LIMLP_RS06870	LIMLP_06880	ilvN	0.880244	0.633808	15.3635	4.0358	acetolactate synthase
LIMLP_RS06890	LIMLP_06900		0.41898	0.651306	1.8409	4.35804	acyl-CoA thioesterase
LIMLP_RS06910	LIMLP_06920	clpX	0.342175	0.249321	2.27498	2.14682	Clp protease ATP-binding protein
LIMLP_RS06920	LIMLP_06930		-1.01478	-0.753173	5.82144	2.01394	GNAT family acetyltransferase
LIMLP_RS06935	LIMLP_06945		0.4517	0.434741	6.12022	1.7322	RNA-binding protein
LIMLP_RS06940	LIMLP_06950		0.481766	0.701278	8.04911	3.64066	peptidylprolyl isomerase
LIMLP_RS06955	LIMLP_06965	pgsB	-0.536136	-0.702865	3.18349	6.25995	capsular biosynthesis protein
LIMLP_RS06960	LIMLP_06970	pgsC	-0.525206	-1.54374	1.33591	5.28172	capsular biosynthesis protein
LIMLP_RS06965	LIMLP_06975	pgsW	-0.950624	-0.836577	6.30483	6.23846	poly-gamma-glutamate biosynthesis protein
LIMLP_RS06985	LIMLP_06995		-0.16659	-0.436184	1.31181	4.24639	histidine kinase
LIMLP_RS07045	LIMLP_07055		0.779949	0.555797	3.84455	1.80645	glycerate kinase
LIMLP_RS07055	LIMLP_07065		1.11882	0.626713	8.21666	3.6849	hydrolase
LIMLP_RS07060	LIMLP_07070		1.51106	0.952797	8.94998	5.76658	NA
LIMLP_RS07090	LIMLP_07100		-0.644227	-0.425118	5.79549	2.17706	UDP-diphosphatase
LIMLP_RS07095	LIMLP_07105		-1.26047	-0.932202	8.66544	8.90141	membrane protein
LIMLP_RS07100	LIMLP_07110		-1.57637	-1.1949	10.6339	14.7071	glycosyl transferase
LIMLP_RS07160	LIMLP_07175		-0.869603	-0.670465	5.32988	4.38198	lipase
LIMLP_RS07165	LIMLP_07180		-0.820914	-0.914905	4.59119	5.09619	membrane protein
LIMLP_RS07185	LIMLP_07200	xerD	0.345477	0.506149	1.90148	1.92254	recombinase XerD
LIMLP_RS07220	LIMLP_07235		-0.916822	0.570629	14.9955	3.00283	NA
LIMLP_RS07230	LIMLP_07245		0.661833	0.238548	4.65423	2.30364	chemotaxis protein CheX
LIMLP_RS07250	LIMLP_07265		-1.25578	-0.823436	8.42437	3.12151	NA
LIMLP_RS07270	LIMLP_07285		0.874324	0.601775	3.01605	2.65449	NA
LIMLP_RS07275	LIMLP_07290		-0.657947	-0.366493	5.29993	1.53541	SAM-dependent methyltransferase
LIMLP_RS07285	LIMLP_07300		-0.815367	-0.887525	6.50126	3.27683	hypothetical protein
LIMLP_RS07290	LIMLP_07305	map	-0.388102	-0.447729	3.91143	2.22052	methionine aminopeptidase
LIMLP_RS07295	LIMLP_07310		-0.462888	-0.337274	6.5597	1.58695	hypothetical protein
LIMLP_RS07305	LIMLP_07320	queG	-0.594049	-0.564073	7.5034	3.85472	4Fe-4S ferredoxin
LIMLP_RS07340	LIMLP_07355	16S rRNA	1.15403	2.0773	3.17067	1.75172	NA
LIMLP_RS07375	LIMLP_07390		-0.267709	-0.533998	1.61118	2.42838	serine/threonine protein phosphatase
LIMLP_RS07405	LIMLP_07420	cheB	-1.5946	-1.21401	7.42537	5.38391	chemotaxis protein CheY
LIMLP_RS07410	LIMLP_07425	cheD	-1.09142	-1.02041	3.98146	3.90883	chemotaxis protein CheD
LIMLP_RS07415	LIMLP_07430	cheW	-0.931173	-0.804597	3.39507	1.57258	chemotaxis protein CheW
LIMLP_RS07425	LIMLP_07440		-0.79825	-0.792343	4.7854	2.69491	chemotaxis protein CheA
LIMLP_RS07465	LIMLP_07480		0.615037	0.684437	3.00445	1.60094	flagellin
LIMLP_RS07500	LIMLP_07515		0.434863	0.353884	10.0179	1.47458	CTP synthetase
LIMLP_RS07505	LIMLP_07520	kdsA	0.332151	0.528549	3.24586	3.19166	2-dehydro-3-deoxyphosphooctonate aldolase
LIMLP_RS07530	LIMLP_07545		-0.33675	-0.442015	1.31112	3.10577	aldolase
LIMLP_RS07540	LIMLP_07555		-0.680382	-0.650095	9.431	8.0704	histidine kinase
LIMLP_RS07550	LIMLP_07565		-0.666037	-0.321152	6.9717	1.9899	NA
LIMLP_RS07555	LIMLP_07570	priA	-0.927642	-0.593343	7.74513	3.46725	primosomal protein N'
LIMLP_RS07560	LIMLP_07575	fmt	-0.463015	-0.270266	4.26375	1.33876	methionyl-tRNA formyltransferase
LIMLP_RS07585	LIMLP_07600	rimM	-1.21661	-0.945114	7.49903	3.20633	16S rRNA-processing protein RimM
LIMLP_RS07615	LIMLP_07630		0.439367	0.576612	2.32027	3.64269	metal-dependent phosphohydrolase
LIMLP_RS07630	LIMLP_07645		1.00046	0.592825	6.43163	2.38488	ATPase AAA
LIMLP_RS07640	LIMLP_07655		0.402564	-0.389461	2.65441	2.24958	peptidase M23
LIMLP_RS07655	LIMLP_07670	gspE	-0.371909	-0.538356	2.75643	3.61438	general secretion pathway protein GspE
LIMLP_RS07660	LIMLP_07675		-0.542684	-0.414399	2.68261	4.53558	type II secretion system protein F
LIMLP_RS07675	LIMLP_07690		-0.424972	-0.808706	3.22234	6.11152	NA
LIMLP_RS07680	LIMLP_07695		-0.764551	-0.992909	7.48854	10.7619	pili subunit
LIMLP_RS07685	LIMLP_07700		-0.258609	-0.70619	1.56679	8.88675	type II secretion protein
LIMLP_RS07690	LIMLP_07705		-0.451149	-0.375065	4.32441	3.29082	actin
LIMLP_RS07695	LIMLP_07710		-0.556021	-0.339138	4.22468	2.8317	NA
LIMLP_RS07700	LIMLP_07715	gspN	-0.608424	-0.397958	9.60501	1.85485	NA
LIMLP_RS07720	LIMLP_07735		0.493349	0.540148	3.35711	1.31374	ribonucleotide-diphosphate reductase subunit alpha
LIMLP_RS07745	LIMLP_07760		0.449048	0.589044	5.36172	4.4686	permease
LIMLP_RS07760	LIMLP_07775		0.596352	0.923994	6.41984	3.72892	hypothetical protein
LIMLP_RS07770	LIMLP_07785		0.950971	0.698766	8.4208	4.05282	2-isopropylmalate synthase
LIMLP_RS07780	LIMLP_07795	xerC	-0.556886	0.546846	13.2694	3.84582	recombinase XerC
LIMLP_RS07785	LIMLP_07800	hslV	-0.183226	0.327893	1.54993	1.72901	peptidase
LIMLP_RS07830	LIMLP_07845		0.644135	0.338149	3.90386	1.94561	chromosome partitioning protein
LIMLP_RS07900	LIMLP_07915	recN	5.03567	0.667399	50	1.78321	DNA repair protein
LIMLP_RS07935	LIMLP_07950		-1.03707	-0.64314	5.83523	3.66603	glycosyl transferase
LIMLP_RS07950	LIMLP_07965		-1.89969	-0.964154	34.2872	4.45786	long-chain fatty acid--CoA ligase
LIMLP_RS07955	LIMLP_07970		-1.30804	0.666026	7.84063	1.96744	NA
LIMLP_RS07960	LIMLP_07975	ptsP	0.369778	0.235596	2.00428	1.54415	phosphoenolpyruvate--protein phosphatase
LIMLP_RS07970	LIMLP_07985		0.418653	0.522293	2.4715	1.98198	short-chain dehydrogenase
LIMLP_RS07980	LIMLP_07995		0.317874	0.535939	1.9521	3.3664	hypothetical protein
LIMLP_RS08020	LIMLP_08035	lipA	0.344225	0.406738	3.76778	2.30364	lipoyl synthase
LIMLP_RS08030	LIMLP_08045		0.386485	0.443888	2.04613	1.62053	acyltransferase
LIMLP_RS08050	LIMLP_08065		-0.423874	0.418014	3.39507	2.14262	NA
LIMLP_RS08065	LIMLP_08080		-1.00701	-0.421091	10.6339	2.45226	phosphoribosylglycinamide formyltransferase
LIMLP_RS08070	LIMLP_08085	fliS	0.459087	0.365596	2.7707	1.7541	endoflagellar biosynthesis chaperone
LIMLP_RS08115	LIMLP_08130	nifS	-0.367414	-0.871965	2.84915	9.19347	cysteine desulfurase
LIMLP_RS08145	LIMLP_08160		0.408471	0.568273	3.53201	3.72514	alkylglycerone-phosphate synthase
LIMLP_RS08165	LIMLP_08180		-0.356493	-0.276285	2.81343	1.62025	hypothetical protein
LIMLP_RS08170	LIMLP_08185		0.25282	-0.45145	1.62957	1.91458	RNA-binding protein
LIMLP_RS08175	LIMLP_08190		-0.566904	-0.798565	4.91424	6.12567	acyltransferase
LIMLP_RS08180	LIMLP_08195		-0.948842	-0.878274	8.49444	6.25995	NA
LIMLP_RS08365	LIMLP_08380		0.325757	0.476674	1.32204	1.51972	NA
LIMLP_RS08370	LIMLP_08385		0.553714	0.550619	4.94993	1.75836	NA
LIMLP_RS08390	LIMLP_08405		-0.481082	-0.545489	7.71115	3.98383	polyketide cyclase
LIMLP_RS08395	LIMLP_08410		2.71211	-0.481578	25.3253	2.35492	TonB-dependent receptor
LIMLP_RS08405	LIMLP_08420		1.44953	-0.620618	13.2089	2.81071	NA
LIMLP_RS08420	LIMLP_08435		0.713061	0.520187	13.9472	4.28491	glycerol-3-phosphate dehydrogenase
LIMLP_RS08475	LIMLP_08490		0.618525	0.548525	2.91475	2.39206	histidine kinase
LIMLP_RS08490	LIMLP_08505	mgtE	0.682984	0.50907	14.1943	3.26424	magnesium transporter
LIMLP_RS08495	LIMLP_08510		0.584021	0.518078	5.78812	2.85841	endoflagellar motor protein
LIMLP_RS08510	LIMLP_08525	uvrA	0.58041	0.722012	4.08854	3.51573	excinuclease ABC subunit A
LIMLP_RS08515	LIMLP_08530	sppA	0.411599	0.642886	3.71951	5.23931	serine protease
LIMLP_RS08530	LIMLP_08545		0.304263	0.589263	2.48089	2.44913	membrane protein
LIMLP_RS08590	LIMLP_08605		-0.699275	-0.337008	3.44203	1.36972	hypothetical protein
LIMLP_RS08620	LIMLP_08635		-0.514596	-0.255988	3.85596	2.03515	peptidase inhibitor
LIMLP_RS08640	LIMLP_08655		-0.416353	-0.602267	1.85422	1.98845	HIT family hydrolase
LIMLP_RS08650	LIMLP_08665	recA	2.68682	0.766372	40.6999	2.48383	recombinase RecA
LIMLP_RS08670	LIMLP_08685		1.15079	0.999012	5.82708	5.88142	alpha/beta hydrolase
LIMLP_RS08695	LIMLP_08710		-0.396297	-0.582455	2.61545	2.41578	PLD-like domain protein
LIMLP_RS08705	LIMLP_08720		-0.542371	-0.46301	4.57436	2.46595	NA
LIMLP_RS08735	LIMLP_08750		-0.538505	-0.351475	2.4912	1.6958	NA
LIMLP_RS08785	LIMLP_08800	mutS	0.369535	0.318686	2.16857	1.49604	DNA mismatch repair protein MutS
LIMLP_RS08790	LIMLP_08805	serB	-0.358325	-0.452951	1.88262	2.18144	phosphoserine phosphatase
LIMLP_RS08845	LIMLP_08860	thrB	-0.802662	-0.752393	7.1878	2.41207	serine kinase
LIMLP_RS08855	LIMLP_08870		-1.15147	-0.606435	2.76575	3.19252	hydrolase
LIMLP_RS08860	LIMLP_08875		-0.582774	-0.742578	1.84506	4.03805	NA
LIMLP_RS08875	LIMLP_08890		0.802588	-0.312709	3.2769	2.05484	aldose epimerase
LIMLP_RS08890	LIMLP_08905		-0.552802	-0.48709	3.31465	3.36015	NA
LIMLP_RS08915	LIMLP_08930	glpK	-1.30253	-0.336605	8.13105	2.3818	glycerol kinase
LIMLP_RS08965	LIMLP_08980	grxD	0.941556	0.978007	8.49703	4.3813	glutaredoxin
LIMLP_RS08970	LIMLP_08985		1.25224	0.948207	14.2687	5.63164	glutaredoxin
LIMLP_RS08975	LIMLP_08990	gshAB	-0.557309	-0.606159	2.28152	5.96363	carboxylate--amine ligase
LIMLP_RS08990	LIMLP_09005	clpA	0.877643	0.382391	6.43163	2.06803	Clp protease ClpA
LIMLP_RS09020	LIMLP_09035		-0.775641	-0.619127	4.35689	3.36124	ATPase AAA
LIMLP_RS09175	LIMLP_09190		-1.09318	-0.900067	4.92768	3.26736	16S rRNA methyltransferase
LIMLP_RS09185	LIMLP_09200	metY	1.36019	3.05844	9.25582	72.6179	O-acetylhomoserineaminocarboxypropyltransferase
LIMLP_RS09190	LIMLP_09205	metX	0.344859	2.19108	1.92244	31.5759	homoserine acetyltransferase
LIMLP_RS09240	LIMLP_09255	murC	-0.921436	-0.389988	8.03418	2.4692	UDP-N-acetylmuramate--alanine ligase
LIMLP_RS09280	LIMLP_09295		0.852817	0.73048	6.92306	4.06124	SAM-dependent methyltransferase
LIMLP_RS09285	LIMLP_09300		0.996524	0.53756	8.35544	3.56281	NA
LIMLP_RS09340	LIMLP_09355		0.645974	0.995308	5.15129	7.58488	hypothetical protein
LIMLP_RS09360	LIMLP_09375		-1.1802	-0.574904	6.90828	3.65556	NA
LIMLP_RS09390	LIMLP_09405		0.421101	0.432888	1.6259	1.54158	flagellin
LIMLP_RS09425	LIMLP_09440		0.720307	1.169	2.7199	3.82757	transcriptional regulator
LIMLP_RS09530	LIMLP_09545		0.462269	0.441832	2.89601	1.91023	thiamine monophosphate synthase
LIMLP_RS09555	LIMLP_09570	guaB	0.454088	0.345128	9.25875	2.39206	inosine-5-monophosphate dehydrogenase
LIMLP_RS09580	LIMLP_09595		-1.22565	-0.579821	13.7623	2.72003	NA
LIMLP_RS09585	LIMLP_09600		-0.776828	-0.988035	5.91348	4.97549	hypothetical protein
LIMLP_RS09635	LIMLP_09650		5.25977	1.58839	7.00893	1.54276	membrane protein
LIMLP_RS09665	LIMLP_09680		0.820691	-0.469261	4.50286	2.18382	NA
LIMLP_RS09675	LIMLP_09690	secA	-0.418392	-0.314972	3.08455	2.47623	preprotein translocase subunit SecA
LIMLP_RS09680	LIMLP_09695		-0.297347	-0.622738	2.23857	3.53467	glutamine amidotransferase
LIMLP_RS09690	LIMLP_09705		-0.530906	-0.490467	4.69371	2.23228	NA
LIMLP_RS09700	LIMLP_09715		-0.276851	-0.46754	3.22555	2.57757	alpha/beta hydrolase
LIMLP_RS09755	LIMLP_09770		-1.2298	-0.402521	18.2604	1.55699	NA
LIMLP_RS09765	LIMLP_09780	tRNA Met	1.2787	-2.28674	4.78449	4.87106	NA
LIMLP_RS09795	LIMLP_09810		-1.55414	-0.693129	13.1449	2.01015	lipoprotein
LIMLP_RS09855	LIMLP_09870	trxA	0.818134	0.406289	9.53356	1.57111	thioredoxin
LIMLP_RS09860	LIMLP_09875		0.262481	0.30666	1.81517	1.3862	hypothetical protein
LIMLP_RS09895	LIMLP_09910		-0.711339	-0.604558	6.42404	2.3994	NA
LIMLP_RS09905	LIMLP_09920		-0.745638	0.291171	8.78214	1.33579	carbohydrate-binding module 48
LIMLP_RS09920	LIMLP_09935	serA	0.663201	0.742039	4.95274	4.3813	D-3-phosphoglycerate dehydrogenase
LIMLP_RS09925	LIMLP_09940		1.52365	0.900002	28.9245	5.42534	NA
LIMLP_RS09940	LIMLP_09955		-0.946525	-1.05313	6.403	5.31431	NA
LIMLP_RS09945	LIMLP_09960		-1.15432	-0.844014	11.7482	4.33379	NA
LIMLP_RS09955	LIMLP_09970		-0.254128	0.432239	1.32567	3.63382	hypothetical protein
LIMLP_RS09960	LIMLP_09975		-0.225105	0.363801	1.78402	2.05268	aldo/keto reductase
LIMLP_RS09970	LIMLP_09985		-0.775661	0.417987	10.7104	1.37248	succinate dehydrogenase
LIMLP_RS10005	LIMLP_10020		-1.30925	-1.2663	5.1769	6.5438	1-aminocyclopropane-1-carboxylate deaminase
LIMLP_RS10020	LIMLP_10035		0.402359	-0.476817	2.28989	2.261	anti-sigma factor antagonist
LIMLP_RS10045	LIMLP_10060	clpB	2.27757	1.01866	14.7952	5.19725	protein disaggregation chaperone
LIMLP_RS10095	LIMLP_10110	asnS	0.424112	0.725889	2.53491	3.73752	asparagine--tRNA ligase
LIMLP_RS10100	LIMLP_10115	folD	0.623025	0.554549	2.5871	2.56655	5,10-methylene-tetrahydrofolate cyclohydrolase
LIMLP_RS10130	LIMLP_10145		2.77619	1.11045	31.4599	11.3125	catalase
LIMLP_RS10135	LIMLP_10150		2.71665	0.933374	33.7254	4.66055	ankyrin
LIMLP_RS10140	LIMLP_10155	perRA	3.59137	1.94465	130.647	31.0756	Fur family transcriptional regulator
LIMLP_RS10175	LIMLP_10190		-0.402436	0.622497	2.33785	4.22302	histidine kinase
LIMLP_RS10190	LIMLP_10205		0.410843	0.510137	1.81423	1.95497	acyltransferase
LIMLP_RS10210	LIMLP_10225		-0.249142	-0.452924	2.07054	2.54557	NA
LIMLP_RS10220	LIMLP_10235	murJ	-1.27071	-0.604444	5.84622	2.65449	membrane protein
LIMLP_RS10260	LIMLP_10275		5.66976	0.646038	62.7435	2.79463	NA
LIMLP_RS10265	LIMLP_10280		0.528834	0.470863	2.07029	3.14392	HD family phosphohydrolase
LIMLP_RS10280	LIMLP_10295	cysK	0.699676	3.62176	5.51865	56.5549	cysteine synthase
LIMLP_RS10290	LIMLP_10305		0.544563	0.350838	4.01743	1.35254	acetyltransferase
LIMLP_RS10315	LIMLP_10330	gap	0.416667	0.591629	7.7416	1.55028	glyceraldehyde-3-phosphate dehydrogenase
LIMLP_RS10320	LIMLP_10335		0.323635	0.472218	6.31011	2.15061	phosphoglycerate kinase
LIMLP_RS10330	LIMLP_10345		0.351466	0.26083	4.05728	1.36629	NA
LIMLP_RS10350	LIMLP_10365		-0.722088	-0.411408	7.73531	1.91511	histidine kinase
LIMLP_RS10365	LIMLP_10380		-0.475044	-0.467365	6.1571	5.21843	NA
LIMLP_RS10390	LIMLP_10405	recO	-0.966834	-0.709625	6.21966	4.3018	DNA recombination protein RecO
LIMLP_RS10395	LIMLP_10410	ybeY	-0.626604	-0.629925	3.57193	3.80253	rRNA maturation factor
LIMLP_RS10405	LIMLP_10420		-0.642283	-0.54298	2.58576	2.51205	phosphate starvation-inducible protein
LIMLP_RS10410	LIMLP_10425	aspS	-0.359667	-0.382396	2.06509	2.30133	aspartyl-tRNA synthetase
LIMLP_RS10415	LIMLP_10430	dnaB	-0.613713	-0.515325	2.46454	2.1155	DNA helicase
LIMLP_RS10480	LIMLP_10500		-0.293463	-0.49297	1.49981	2.20519	rhamnosyltransferase
LIMLP_RS10490	LIMLP_10510	rfbA	-0.47091	-0.3486	2.83412	1.43245	glucose-1-phosphate thymidylyltransferase
LIMLP_RS10520	LIMLP_10540		-0.57238	-0.367561	4.2915	1.3937	glycosyl transferase
LIMLP_RS10540	LIMLP_10560		-0.294551	-0.471715	2.16811	1.54276	methyltransferase
LIMLP_RS10555	LIMLP_10575		-0.51192	-0.563048	2.17966	1.98842	NA
LIMLP_RS10565	LIMLP_10585		-0.665623	-0.386708	6.0871	1.791	glycosyl transferase
LIMLP_RS10570	LIMLP_10590	wecB	-0.587334	-0.453198	6.35663	3.39347	UDP-N-acetylglucosamine 2-epimerase
LIMLP_RS10675	LIMLP_10695		-0.383068	-0.419172	2.44774	1.73993	acetyltransferase
LIMLP_RS10725	LIMLP_10745		-0.287339	-0.393742	1.4206	3.01218	NA
LIMLP_RS10755	LIMLP_10775		-0.38118	-0.604118	1.47493	1.65207	acetyltransferase
LIMLP_RS10775	LIMLP_10795		-0.386365	-0.306866	2.92261	1.70973	ABC transporter ATP-binding protein
LIMLP_RS10855	LIMLP_10875		1.2204	0.548309	5.01281	2.64675	SAM-dependent methyltransferase
LIMLP_RS10860	LIMLP_10880		1.35687	0.798343	5.89385	4.46033	NUDIX hydrolase
LIMLP_RS10865	LIMLP_10885		1.49006	0.780691	13.5295	3.89898	sporadic carbohydrate cluster protein, LIC12192 family
LIMLP_RS10870	LIMLP_10890		1.5168	0.526049	12.2085	1.76564	2OG-Fe(II) oxygenase
LIMLP_RS10875	LIMLP_10895		1.80914	1.03132	22.0902	9.61014	transketolase
LIMLP_RS10880	LIMLP_10900		1.96591	1.13759	29.5326	7.96081	transketolase
LIMLP_RS10885	LIMLP_10905		1.95171	0.904693	22.2702	5.18442	phosphotransferase enzyme domain protein
LIMLP_RS10890	LIMLP_10910		2.25024	1.20762	65.7055	8.99551	UDP-glucose 4-epimerase
LIMLP_RS10895	LIMLP_10915		2.33161	1.38849	50.2453	11.9946	ADP-heptose synthase
LIMLP_RS10900	LIMLP_10920		2.71981	1.20631	95.7497	7.43872	mannose-1-phosphate guanylyltransferase
LIMLP_RS10905	LIMLP_10925	wcaG	2.60553	1.49268	80.1423	11.7998	NAD-dependent dehydratase
LIMLP_RS10910	LIMLP_10930	gmhA-like	2.59085	1.2784	77.6533	8.43075	phosphoheptose isomerase
LIMLP_RS10915	LIMLP_10935		2.52497	0.948832	79.8817	5.76016	FAD-dependent oxidoreductase
LIMLP_RS10920	LIMLP_10940		2.42516	0.949277	55.868	4.18178	GDP-L-fucose synthase
LIMLP_RS10925	LIMLP_10945		2.29269	1.2383	28.3391	5.97457	transcriptional regulator
LIMLP_RS10940	LIMLP_10965		2.53918	1.66621	11.7711	18.1964	beta-propeller repeat protein
LIMLP_RS10965	LIMLP_10990		-1.4846	-1.08082	32.8502	9.93229	photosynthetic protein synthase I
LIMLP_RS10980	LIMLP_11005		-1.32162	-0.698106	36.8436	4.10445	plastocyanin
LIMLP_RS11070	LIMLP_11095		0.299416	0.628362	1.85094	4.4686	histidine kinase
LIMLP_RS11090	LIMLP_11115		0.531435	0.426746	2.53853	2.72175	chemotaxis protein CheW
LIMLP_RS11105	LIMLP_11130		-1.19812	-0.360952	6.9476	2.53755	mannose-1-phosphate guanylyltransferase
LIMLP_RS11110	LIMLP_11135		-0.780943	-0.36966	8.8611	1.99283	NA
LIMLP_RS11150	LIMLP_11175		-1.41214	-0.962086	20.4315	8.91241	peptide-binding protein
LIMLP_RS11155	LIMLP_11180		-1.59246	-0.843217	17.367	4.05179	hypothetical protein
LIMLP_RS11160	LIMLP_11185		-1.7759	-0.98409	26.3502	3.88276	peptide-binding protein
LIMLP_RS11200	LIMLP_11225		-0.58339	-0.580651	1.56948	1.34515	hypothetical protein
LIMLP_RS11210	LIMLP_11235		-0.748787	0.435827	6.16095	1.31872	NA
LIMLP_RS11215	LIMLP_11240		-1.94142	-1.42375	2.4256	4.77259	NA
LIMLP_RS11220	LIMLP_11245		-0.622867	-0.871506	5.1898	5.172	peptidase M23
LIMLP_RS11225	LIMLP_11250	nhaC	-0.727738	-0.353088	7.05271	1.38786	sodium:proton antiporter
LIMLP_RS11230	LIMLP_11255		-0.558205	-0.359058	6.48526	1.70892	pseudouridylate synthase
LIMLP_RS11270	LIMLP_11295	proC	-0.206012	0.260271	1.70098	2.553	pyrroline-5-carboxylate reductase
LIMLP_RS11350	LIMLP_11375	purE	0.68766	0.414789	4.76221	1.92763	phosphoribosylaminoimidazole carboxylase
LIMLP_RS11375	LIMLP_11400	radC	3.50119	0.941886	40.7914	4.35804	DNA repair protein
LIMLP_RS11380	LIMLP_11405		3.01556	1.13814	28.8822	10.5013	NA
LIMLP_RS11415	LIMLP_11440	lexA	2.36812	0.657444	24.0863	2.72003	XRE family transcriptional regulator
LIMLP_RS11430	LIMLP_11455		0.819209	0.423261	5.00114	2.25591	transposase
LIMLP_RS11490	LIMLP_11515		-0.802277	-0.325384	7.29268	1.72001	membrane protein
LIMLP_RS11565	LIMLP_11590		-0.599211	-0.392001	2.79922	1.78445	adenylate cyclase
LIMLP_RS11600	LIMLP_11625		0.4785	0.674032	6.02446	1.95063	serine hydroxymethyltransferase
LIMLP_RS11610	LIMLP_11635		-0.481188	-0.433731	3.26772	2.32976	NA
LIMLP_RS11615	LIMLP_11640		-0.700092	-0.466391	6.30483	2.3902	NA
LIMLP_RS11625	LIMLP_11650		0.790086	0.32515	5.0991	1.48259	transposase
LIMLP_RS11650	LIMLP_11675		-1.14751	-0.565685	3.43232	3.10298	hypothetical protein
LIMLP_RS11660	LIMLP_11685		-1.85444	-1.01049	13.385	8.40884	NA
LIMLP_RS11675	LIMLP_11700		0.685695	0.353009	6.46762	1.87644	peptidase
LIMLP_RS11680	LIMLP_11705		0.970964	0.362021	13.3905	1.61337	energy transducer TonB
LIMLP_RS11745	LIMLP_11770		0.986437	0.560263	13.8581	4.43084	TlpA
LIMLP_RS11755	LIMLP_11780		-1.64148	-0.679547	15.767	5.93449	NA
LIMLP_RS11785	LIMLP_11810		0.708257	0.334941	5.14102	2.92006	hypothetical protein
LIMLP_RS11830	LIMLP_11855		0.44113	0.714821	2.29696	7.42765	histidine kinase
LIMLP_RS11835	LIMLP_11860		0.675226	0.989212	3.48267	4.29546	chemotaxis protein CheY
LIMLP_RS11855	LIMLP_11880		0.322874	1.07384	1.3305	7.05087	permease
LIMLP_RS11860	LIMLP_11885		-0.710431	-0.37962	9.06405	1.86828	permease
LIMLP_RS11875	LIMLP_11900		-0.320629	-0.35149	1.82821	2.16983	protein kinase
LIMLP_RS11890	LIMLP_11915		0.469111	0.463513	3.01224	2.23415	ankyrin
LIMLP_RS11895	LIMLP_11920		-0.636435	-0.662682	3.4873	2.23045	NA
LIMLP_RS11900	LIMLP_11925		-0.637308	-0.393147	2.83209	1.43299	NA
LIMLP_RS11910	LIMLP_11935		0.728858	0.605255	9.04119	3.74031	NA
LIMLP_RS11915	LIMLP_11940	STAS-d2	0.684741	-0.557014	2.23718	1.75086	sulfate transporter
LIMLP_RS11975	LIMLP_12000		0.961683	0.848424	8.75224	3.17034	NA
LIMLP_RS12035	LIMLP_12060		0.526285	0.473125	8.50362	5.91753	ATPase
LIMLP_RS12045	LIMLP_12070		-0.500996	-0.937221	2.34622	8.06314	peptidase
LIMLP_RS12095	LIMLP_12120		-0.562134	0.523771	3.06491	1.92425	alkaline phosphatase
LIMLP_RS12120	LIMLP_12145		0.832712	0.40302	12.5841	1.64485	hypothetical protein
LIMLP_RS12125	LIMLP_12150		0.565895	0.535252	4.18338	2.91385	NA
LIMLP_RS12165	LIMLP_12190		-0.824298	-0.675417	3.4873	4.53217	ATP phosphoribosyltransferase
LIMLP_RS12180	LIMLP_12205	cmk	-1.4871	-1.37277	5.78468	8.27215	cytidylate kinase
LIMLP_RS12185	LIMLP_12210	aroA	-1.88698	-1.36649	6.32389	17.9763	3-phosphoshikimate 1-carboxyvinyltransferase
LIMLP_RS12190	LIMLP_12215		-1.26768	-0.883195	4.33581	8.10507	chorismate mutase
LIMLP_RS12200	LIMLP_12225	scpB	-0.644643	-0.579906	3.53465	1.88653	segregation protein A
LIMLP_RS12235	LIMLP_12260		-0.664863	-0.357063	3.37147	1.70892	5-formyltetrahydrofolate cyclo-ligase
LIMLP_RS12265	LIMLP_12290	thrS	0.458661	0.638429	4.65415	4.76242	threonyl-tRNA synthetase
LIMLP_RS12270	LIMLP_12295	carA	0.523865	0.670098	2.13862	4.13119	carbamoyl phosphate synthase small subunit
LIMLP_RS12275	LIMLP_12300		0.552173	1.1499	4.16795	6.97054	NA
LIMLP_RS12365	LIMLP_12390		0.574767	0.438833	7.4668	2.05181	chemotaxis protein
LIMLP_RS12375	LIMLP_12400	uspA	1.12056	0.707958	7.83553	2.61639	universal stress protein UspA
LIMLP_RS12400	LIMLP_12425		1.62814	0.553973	18.8612	2.80658	NA
LIMLP_RS12405	LIMLP_12430		1.14689	0.38008	12.5953	3.72166	RNA polymerase sigma70 factor
LIMLP_RS12430	LIMLP_12455		-0.554299	-0.598368	4.26375	4.87106	hypothetical protein
LIMLP_RS12450	LIMLP_12480		1.06095	0.423111	7.73531	3.15161	hypothetical protein
LIMLP_RS12465	LIMLP_12495		0.35031	0.42635	2.32072	1.8672	chemotaxis protein
LIMLP_RS12480	LIMLP_12510		4.79408	1.50499	10.5673	3.03281	NA
LIMLP_RS12485	LIMLP_12515		1.65544	0.679611	10.9569	2.6167	chemotaxis protein CheY
LIMLP_RS12490	LIMLP_12520		1.3426	0.791925	11.2676	7.97909	hypothetical protein
LIMLP_RS12495	LIMLP_12525		0.550207	0.558423	3.29901	2.62845	adenylate cyclase
LIMLP_RS12510	LIMLP_12540		0.93668	1.12181	6.39743	5.13736	histidinol-phosphate aminotransferase
LIMLP_RS12540	LIMLP_12570	mutL	0.275409	0.448538	3.4327	1.63903	DNA mismatch repair protein MutL
LIMLP_RS12610	LIMLP_12640	cysT	1.09116	4.14534	5.82139	85.6637	sulfate ABC transporter permease
LIMLP_RS12615	LIMLP_12645	sbp1	1.63692	4.56543	11.2937	119.439	ABC transporter permease
LIMLP_RS12640	LIMLP_12670		1.47227	0.700708	20.6707	2.13344	3,4-dihydroxy-2-butanone 4-phosphate synthase
LIMLP_RS12645	LIMLP_12675		-0.663391	-0.270441	2.62623	1.43432	riboflavin synthase subunit alpha
LIMLP_RS12650	LIMLP_12680		-1.01638	-0.302509	4.55909	1.53768	pyrimidine deaminase
LIMLP_RS12655	LIMLP_12685	secF	-1.29695	-0.404413	7.82364	3.1634	preprotein translocase subunit SecF
LIMLP_RS12660	LIMLP_12690	secD	-1.05023	-0.310239	6.73744	1.45992	preprotein translocase subunit SecD
LIMLP_RS12675	LIMLP_12705	trpD	-0.567384	-0.243082	2.87602	1.35579	anthranilate phosphoribosyltransferase
LIMLP_RS12680	LIMLP_12710	pgsA	-0.57034	-0.433264	2.45264	1.77134	CDP-diacylglycerol--glycerol-3-phosphate 3-phosphatidyltransferase
LIMLP_RS12710	LIMLP_12740		0.714217	-0.458298	4.85785	1.78375	ATPase AAA
LIMLP_RS12795	LIMLP_12825		-0.863336	-0.653066	10.2954	3.94988	ribosomal subunit interface protein
LIMLP_RS12825	LIMLP_12855		0.420653	0.612522	3.96473	4.38269	NA
LIMLP_RS12830	LIMLP_12860		0.252465	0.298673	1.30396	1.39747	permease
LIMLP_RS12840	LIMLP_12870		0.722981	0.571633	3.89552	1.94067	molecular chaperone DnaJ
LIMLP_RS12845	LIMLP_12875		0.501052	0.524727	4.99707	2.08885	hypothetical protein
LIMLP_RS12865	LIMLP_12895		0.306234	0.788336	1.46309	3.52346	channel protein TolC
LIMLP_RS12875	LIMLP_12905		-1.18537	-1.15461	2.68012	5.57336	FmdB family transcriptional regulator
LIMLP_RS12880	LIMLP_12910	lpxI	-1.55839	-1.32282	5.8992	12.3044	hypothetical protein
LIMLP_RS12885	LIMLP_12915	lpxB	-0.483277	-0.546064	4.38067	3.64066	lipid-A-disaccharide synthase
LIMLP_RS12975	LIMLP_13005		-0.924045	-0.60256	4.35642	3.03331	hydrolase
LIMLP_RS13085	LIMLP_13115		0.522034	0.404586	6.83395	1.34151	cell division protein
LIMLP_RS13145	LIMLP_13175		-0.755211	-0.595349	7.01877	2.97191	NA
LIMLP_RS13210	LIMLP_13240		-1.09549	-0.384502	9.36433	1.6832	NA
LIMLP_RS13225	LIMLP_13255		0.627505	0.589983	2.93369	3.28026	glutathione peroxidase
LIMLP_RS13265	LIMLP_13295		-0.407967	0.496633	1.33167	1.46315	hypothetical protein
LIMLP_RS13305	LIMLP_13335		0.84273	0.8102	8.13317	2.88851	beta-propeller repeat protein
LIMLP_RS13315	LIMLP_13345		0.686442	1.06351	5.1271	1.64655	antitoxin
LIMLP_RS13340	LIMLP_13370		-0.595119	0.480501	3.86775	2.75928	tetratricopeptide repeat protein
LIMLP_RS13350	LIMLP_13380		0.745531	1.1236	7.67988	6.81676	adenylate cyclase
LIMLP_RS13375	LIMLP_13405		0.296812	-0.403729	3.85787	1.46911	zinc protease
LIMLP_RS13445	LIMLP_13475		0.682965	0.383431	9.63816	1.41615	dihydrodipicolinate reductase
LIMLP_RS13450	LIMLP_13480		0.851923	0.308909	13.2562	1.74134	dihydrodipicolinate synthase
LIMLP_RS13475	LIMLP_13505		-0.418632	0.250286	2.24916	1.3758	GNAT family acetyltransferase
LIMLP_RS13480	LIMLP_13510		0.326652	0.605394	1.83936	7.1586	NA
LIMLP_RS13500	LIMLP_13530		-0.778653	0.456323	4.04968	1.81291	NA
LIMLP_RS13505	LIMLP_13535		-0.950256	0.50649	5.67411	2.39516	NA
LIMLP_RS13510	LIMLP_13540		-0.88238	0.693793	5.8545	2.41821	NA
LIMLP_RS13520	LIMLP_13550		-0.633283	0.505506	3.12821	1.91852	NA
LIMLP_RS13600	LIMLP_13630		0.681869	0.591712	3.70303	4.32161	hypothetical protein
LIMLP_RS13610	LIMLP_13640		0.53534	0.482125	5.44306	3.50329	cytochrome C biogenesis protein
LIMLP_RS13635	LIMLP_13665		1.33623	0.409311	11.4697	2.53463	thioesterase
LIMLP_RS13640	LIMLP_13670		1.77823	0.670584	18.966	1.78381	glutathione S-transferase
LIMLP_RS13645	LIMLP_13675		-0.241143	-0.362407	1.44777	2.17706	histidine kinase
LIMLP_RS13675	LIMLP_13705	thiM	0.694376	0.461744	6.28443	1.33046	hydroxyethylthiazole kinase
LIMLP_RS13710	LIMLP_13740	tRNA Ala	1.19225	-0.884741	3.69499	1.88772	NA
LIMLP_RS13720	LIMLP_13750		-0.971186	-0.273085	8.40964	1.58423	lactonase, 7-bladed beta-propeller domain protein
LIMLP_RS13735	LIMLP_13765		4.01909	0.605572	53.8855	1.91458	NA
LIMLP_RS13740	LIMLP_13770	greA	-0.561331	0.158848	3.49968	1.92284	transcription elongation factor GreA/GreB, N-terminal domain protein
LIMLP_RS13750	LIMLP_13780		0.399443	0.445827	4.19336	2.98139	endoflagellar filament sheath protein
LIMLP_RS13790	LIMLP_13820		0.708787	0.818007	2.15487	4.24426	NA
LIMLP_RS13835	LIMLP_13865		0.273228	0.661325	1.73897	1.97329	Zn-dependent peptidase
LIMLP_RS13845	LIMLP_13875		0.732632	0.933112	6.73501	12.4984	NA
LIMLP_RS13860	LIMLP_13890	alaS	0.473275	0.343418	2.94449	1.88076	alanyl-tRNA synthetase
LIMLP_RS13875	LIMLP_13905		0.793527	0.478122	5.46999	2.01015	hypothetical protein
LIMLP_RS13880	LIMLP_13910	thiL	0.787958	0.645276	7.08116	2.91385	thiamine monophosphate kinase
LIMLP_RS13900	LIMLP_13930	rpsG	-0.885816	-0.362615	3.6163	1.93551	30S ribosomal protein S7
LIMLP_RS13985	LIMLP_14015		-0.760728	-0.519163	3.19637	2.72003	N-acetylmuramoyl-L-alanine amidase
LIMLP_RS13995	LIMLP_14025		0.462608	0.487568	6.31297	2.11416	2-polyprenyl-3-methyl-5-hydroxy-6-metoxy-1, 4-benzoquinol methylase
LIMLP_RS14015	LIMLP_14045		0.495167	0.833102	4.95029	2.36188	peptidase M17
LIMLP_RS14025	LIMLP_14055		0.782829	1.0685	3.21936	9.33739	penicillin-binding protein
LIMLP_RS14070	LIMLP_14100		0.289894	0.599741	1.64493	3.96196	hypothetical protein
LIMLP_RS14120	LIMLP_14150		0.447132	-0.459448	2.6404	1.93888	hypothetical protein
LIMLP_RS14150	LIMLP_14180		1.44345	-0.515089	6.34224	2.64141	imelysin
LIMLP_RS14155	LIMLP_14185		-0.777382	-0.598258	5.50452	2.54333	hypothetical protein
LIMLP_RS14160	LIMLP_14190		-1.92421	-0.859481	7.87309	5.65721	NA
LIMLP_RS14165	LIMLP_14195		-1.52509	-0.748428	6.25134	3.17034	NA
LIMLP_RS14180	LIMLP_14210		-0.746685	0.580561	2.77934	1.33776	NA
LIMLP_RS14210	LIMLP_14240		0.373574	0.606022	2.15274	4.16086	NA
LIMLP_RS14235	LIMLP_14270		0.861046	0.762506	4.68974	3.85649	peptidase
LIMLP_RS14265	LIMLP_14300		-0.540994	-0.397012	3.48495	2.89449	lipoprotein
LIMLP_RS14340	LIMLP_14375		1.0066	0.760041	6.09775	3.4283	NA
LIMLP_RS14345	LIMLP_14380		0.748952	0.407655	5.64414	2.21498	ABC transporter ATP-binding protein
LIMLP_RS14350	LIMLP_14385		-0.475125	-0.493803	2.46417	2.988	methyltransferase type 11
LIMLP_RS14415	LIMLP_14450		-1.67544	-0.464123	13.663	2.61203	hypothetical protein
LIMLP_RS14420	LIMLP_14455		-1.69019	-0.864106	12.6715	5.71721	riboflavin biosynthesis protein RibD
LIMLP_RS14425	LIMLP_14460		-1.77367	-0.683759	16.3343	3.01377	MFS transporter
LIMLP_RS14430	LIMLP_14465	sphH	2.22183	-0.334317	13.446	1.42069	Sphingomyelinase C
LIMLP_RS14455	LIMLP_14490		0.350447	0.470517	1.49472	2.53755	hypothetical protein
LIMLP_RS14495	LIMLP_14530		0.608365	0.523487	2.18968	2.01374	histidine kinase
LIMLP_RS14550	LIMLP_14585		1.07587	0.476368	4.74146	2.21149	host cell attachment protein
LIMLP_RS14565	LIMLP_14600		0.424394	-0.575264	1.84458	1.42029	NA
LIMLP_RS14630	LIMLP_14665		-0.26056	0.530409	1.72315	5.02758	NA
LIMLP_RS14640	LIMLP_14675		0.702277	0.409765	3.1652	1.33876	DoxX family protein
LIMLP_RS14645	LIMLP_14680		0.507254	0.485875	2.62063	1.95497	acetyltransferase
LIMLP_RS14680	LIMLP_14715		1.15834	0.549059	5.21799	2.18959	ferritin
LIMLP_RS14740	LIMLP_14775		-0.631122	-0.341342	5.33609	1.92805	2-dehydropantoate 2-reductase
LIMLP_RS14760	LIMLP_14795		-0.803444	0.46742	7.74038	1.61632	alpha/beta hydrolase
LIMLP_RS14775	LIMLP_14810		-0.434449	1.02036	3.65149	7.87342	glutamine amidotransferase
LIMLP_RS14810	LIMLP_14845		-0.889308	-0.543051	3.70943	3.14083	ABC transporter permease
LIMLP_RS14815	LIMLP_14850		-0.704362	-0.61396	2.82468	4.98615	chemotaxis protein CheY
LIMLP_RS14850	LIMLP_14885		0.603789	0.287572	5.07662	1.52337	homoserine dehydrogenase
LIMLP_RS14955	LIMLP_14990	rdgB	-1.2722	-0.468255	10.5639	1.42531	NTP phosphatase
LIMLP_RS14975	LIMLP_15010		0.419218	0.455922	1.71868	2.23414	alpha/beta hydrolase
LIMLP_RS14985	LIMLP_15020		0.566339	-0.393192	2.26798	1.90187	membrane protein
LIMLP_RS14990	LIMLP_15025		0.529573	0.379513	5.47099	5.32135	acyl-CoA dehydrogenase
LIMLP_RS15010	LIMLP_15045		0.671157	0.800939	4.95439	3.37139	ABC transporter ATP-binding protein
LIMLP_RS15055	LIMLP_15095		-0.519803	0.241247	5.28956	1.88613	penicillin-binding protein
LIMLP_RS15090	LIMLP_15130		0.718471	-0.407248	2.30359	1.52274	transcriptional regulator
LIMLP_RS15105	LIMLP_15145		0.605962	0.563438	6.53063	2.32229	ABC transporter ATP-binding protein
LIMLP_RS15160	LIMLP_15200		-0.791398	-0.590574	5.98883	1.588	Ig domain protein
LIMLP_RS15185	LIMLP_15225		-0.57666	-0.703974	11.1633	2.37044	hypothetical protein
LIMLP_RS15220	LIMLP_15260		-1.21706	-0.859078	8.77806	5.10162	acriflavin resistance protein
LIMLP_RS15225	LIMLP_15265		-1.07072	-0.826511	10.7226	5.3901	acriflavin resistance protein
LIMLP_RS15230	LIMLP_15270		-0.765492	-0.571429	7.15779	1.93111	MORN repeat protein
LIMLP_RS15235	LIMLP_15275		-1.02763	-0.73767	4.67338	2.83761	NA
LIMLP_RS15255	LIMLP_15295	thrC	0.877756	0.470676	17.5629	2.95016	threonine synthase
LIMLP_RS15260	LIMLP_15300		1.36017	0.589415	19.2641	3.26736	membrane protein
LIMLP_RS15265	LIMLP_15305		1.0173	0.647863	6.5344	3.84241	NA
LIMLP_RS15275	LIMLP_15315		-1.36581	-0.697473	11.2186	5.07889	NA
LIMLP_RS15295	LIMLP_15335		-1.42927	-0.527283	4.69287	1.4962	NA
LIMLP_RS15470	LIMLP_15510	glmM	-1.44365	-0.484797	13.4829	1.48856	phosphomannomutase
LIMLP_RS15480	LIMLP_15520		-0.813227	-0.478645	10.5976	3.57538	glucose-1-phosphate thymidylyltransferase
LIMLP_RS15485	LIMLP_15525		-1.25439	-0.658834	14.854	3.84662	methylcrotonoyl-CoA carboxylase
LIMLP_RS15495	LIMLP_15535		4.36829	1.15665	15.3481	2.0598	ammonia channel protein
LIMLP_RS15500	LIMLP_15540		3.69266	1.20649	15.0314	1.95206	nitrogen regulatory protein P-II
LIMLP_RS15520	LIMLP_15560		-0.78539	-0.395558	5.10594	1.98226	spermidine synthase
LIMLP_RS15555	LIMLP_15595		-0.652466	-0.403845	2.93788	2.38378	50S ribosomal protein L25
LIMLP_RS15565	LIMLP_15605		-0.3237	-0.52371	1.90827	1.91511	UDP-N-acetylglucosamine diphosphorylase
LIMLP_RS15610	LIMLP_15650		0.748693	0.360794	4.6065	1.65382	transposase
LIMLP_RS15660	LIMLP_15700		-0.543154	-0.440247	5.96309	1.3361	permease
LIMLP_RS15680	LIMLP_15720	leuA2	2.04996	6.57907	64.4439	189.343	2-isopropylmalate synthase
LIMLP_RS15730	LIMLP_15770		0.933995	0.445558	8.68885	4.51049	NA
LIMLP_RS15745	LIMLP_15785		0.202107	0.482598	1.43105	3.0173	AcrR family transcriptional regulator
LIMLP_RS15760	LIMLP_15800		-0.771206	-0.749962	5.49649	4.32501	phosphohydrolase
LIMLP_RS15770	LIMLP_15810		-1.06481	-0.622887	1.41141	2.89752	ABC transporter ATP-binding protein
LIMLP_RS15880	LIMLP_15920		-0.842054	-0.553728	1.87367	1.58343	membrane protein
LIMLP_RS15885	LIMLP_15925		0.699982	0.928044	3.55459	21.1351	beta-propeller repeat protein
LIMLP_RS15895	LIMLP_15935		-0.64873	0.64388	2.65314	2.33301	NA
LIMLP_RS15905	LIMLP_15945		0.821699	0.41485	8.0637	1.99994	SAM-dependent methyltransferase
LIMLP_RS15910	LIMLP_15950		0.716779	0.563598	7.64919	3.22392	isovaleryl-CoA dehydrogenase
LIMLP_RS15935	LIMLP_15975		-0.326319	0.391258	2.5839	1.65655	NA
LIMLP_RS15960	LIMLP_16000		-0.654381	-0.603122	7.07355	3.09992	HD family phosphohydrolase
LIMLP_RS15985	LIMLP_16025		1.78979	1.19845	21.6762	7.25392	NA
LIMLP_RS16030	LIMLP_16070		0.918228	1.04101	5.46725	6.7346	Clp protease ClpX
LIMLP_RS16035	LIMLP_16075		0.689086	0.691343	3.37356	3.99201	NA
LIMLP_RS16115	LIMLP_16155		-0.262246	0.415198	2.01518	1.54616	NA
LIMLP_RS16130	LIMLP_16170		-1.55905	-0.40545	16.2866	1.41762	NA
LIMLP_RS16150	LIMLP_16190	serC	0.275598	0.377743	2.3883	1.69286	MFS transporter
LIMLP_RS16170	LIMLP_16210	gcvT	0.664143	0.430841	5.58411	2.5168	glycine cleavage system protein T
LIMLP_RS16175	LIMLP_16215	gcvH	0.417174	0.422081	3.86206	2.43128	glycine cleavage system protein H
LIMLP_RS16180	LIMLP_16220	gcvP	0.269752	0.551466	1.88974	3.09877	glycine dehydrogenase
LIMLP_RS16210	LIMLP_16250		-0.682955	-0.594016	2.15284	2.092	NA
LIMLP_RS16320	LIMLP_16360		-0.618249	-0.601209	3.58857	2.29052	acetyltransferase
LIMLP_RS16380	LIMLP_16420		-1.37025	-0.946832	3.704	2.01087	XRE family transcriptional regulator
LIMLP_RS16465	LIMLP_16505		1.02259	0.38307	10.6339	2.67813	molecular chaperone DnaJ
LIMLP_RS16480	LIMLP_16520		3.84369	1.3298	111.647	9.1835	DNA repair exonuclease
LIMLP_RS16485	LIMLP_16525		2.97986	0.685942	118.692	2.62837	DNA repair protein Rad50
LIMLP_RS16510	LIMLP_16550		0.298188	0.362749	1.55203	1.6958	NA
LIMLP_RS16535	LIMLP_16575		0.764104	0.709923	2.80268	1.53163	NA
LIMLP_RS16565	LIMLP_16605		-0.652609	-0.558148	2.32902	2.91162	NA
LIMLP_RS16580	LIMLP_16620	murA	0.558885	0.489424	4.7854	1.82292	UDP-N-acetylglucosamine 1-carboxyvinyltransferase
LIMLP_RS16600	LIMLP_16640		-0.728828	-0.544379	7.15535	2.833	NA
LIMLP_RS16605	LIMLP_16645		-1.22346	-0.625571	8.84439	2.0082	NA
LIMLP_RS16625	LIMLP_16665		1.30703	0.655457	7.57371	2.3533	hypothetical protein
LIMLP_RS16630	LIMLP_16670		1.0585	0.528696	4.17129	2.25552	NA
LIMLP_RS16640	LIMLP_16680		0.54938	0.382725	9.01841	1.71068	amidophosphoribosyltransferase
LIMLP_RS16660	LIMLP_16700		0.386709	0.384233	5.75718	1.39243	lipoprotein
LIMLP_RS16785	LIMLP_16825		1.26501	0.826127	4.55476	4.24511	histidine kinase
LIMLP_RS16805	LIMLP_16845		0.463282	0.515039	1.64229	2.46526	peptidase
LIMLP_RS16825	LIMLP_16865		0.98193	-0.694047	4.84581	2.38046	hypothetical protein
LIMLP_RS16845	LIMLP_16885		0.508656	0.442159	5.3459	1.30494	acetyl-CoA acetyltransferase
LIMLP_RS16885	LIMLP_16925		-1.42031	-1.05796	7.04194	4.8069	thioesterase
LIMLP_RS16890	LIMLP_16930	pheS	-1.01912	-0.757496	3.70322	8.08405	phenylalanyl-tRNA synthetase subunit alpha
LIMLP_RS16895	LIMLP_16935		-0.952478	-0.804797	3.69249	7.96081	UDP-N-acetylmuramate--alanine ligase
LIMLP_RS16900	LIMLP_16940		-0.67265	-0.530527	2.84464	3.097	NA
LIMLP_RS16935	LIMLP_16975		-1.00802	-0.395903	4.36913	1.56546	hypothetical protein
LIMLP_RS16945	LIMLP_16985		-0.42312	-0.398419	2.61305	2.0694	peptidase M4
LIMLP_RS16950	LIMLP_16990		-1.15258	-0.871054	8.56568	4.37823	peptidase M4
LIMLP_RS16975	LIMLP_17015		0.467171	0.551584	8.26313	3.16193	isocitrate dehydrogenase
LIMLP_RS16990	LIMLP_17030		0.669274	0.547217	4.65423	3.69962	histidine kinase
LIMLP_RS17020	LIMLP_17060		-1.10673	-0.489296	16.2803	3.5721	carboxypeptidase
LIMLP_RS17025	LIMLP_17065		-0.483841	-0.399608	3.30119	2.20944	NA
LIMLP_RS17030	LIMLP_17070		-0.252446	-0.340265	1.3305	2.25591	endoflagellar motor protein
LIMLP_RS17050	LIMLP_17090		-0.252874	-0.522051	1.46548	3.03212	hypothetical protein
LIMLP_RS17090	LIMLP_17130		-1.0527	-0.740336	4.88477	3.76495	hypothetical protein
LIMLP_RS17185	LIMLP_17225	cysD	0.586974	1.34318	1.53725	13.6986	sulfate adenylyltransferase
LIMLP_RS17190	LIMLP_17230	cysH	1.13502	0.782855	6.48724	2.23823	phosphoadenosine phosphosulfate reductase
LIMLP_RS17210	LIMLP_17250		-0.878791	-0.783393	1.53664	2.41578	NA
LIMLP_RS17230	LIMLP_17270		-0.506352	-0.387795	4.26709	1.65055	peptide ABC transporter ATPase
LIMLP_RS17240	LIMLP_17280		-0.952005	-0.569585	11.8335	5.24138	membrane biogenesis protein AsmA
LIMLP_RS17245	LIMLP_17285		-0.713915	-0.446282	7.29611	1.61793	hypothetical protein
LIMLP_RS17360	LIMLP_17400		0.596947	0.300769	2.40893	1.7322	glycerol-3-phosphate acyltransferase
LIMLP_RS17380	LIMLP_17420		-0.938335	-0.746737	2.93369	2.22925	permease
LIMLP_RS17390	LIMLP_17430		-1.05794	-0.587769	5.67343	1.71068	hypothetical protein
LIMLP_RS17395	LIMLP_17435		-1.15313	-0.58647	5.90878	3.17469	formate hydrogenase
LIMLP_RS17400	LIMLP_17440		-1.09705	-0.715209	5.76822	4.50777	formate hydrogenase
LIMLP_RS17405	LIMLP_17445		-1.33877	-0.875878	5.75697	3.4394	formate hydrogenase
LIMLP_RS17410	LIMLP_17450		-1.09476	-0.472903	6.27903	1.74716	formate hydrogenase
LIMLP_RS17415	LIMLP_17455		-1.00266	-0.42667	7.58003	1.90187	metal (Ni/Fe) hydrogenase large subunit
LIMLP_RS17420	LIMLP_17460		-1.00705	-0.577589	5.77178	3.96069	hydrogenase-4 subunit G
LIMLP_RS17425	LIMLP_17465		-1.79582	-1.19522	6.81343	6.57101	NA
LIMLP_RS17430	LIMLP_17470		-1.61316	-0.969365	4.81127	3.00283	NA
LIMLP_RS17435	LIMLP_17475		-1.4303	-0.536572	3.69249	1.78381	NA
LIMLP_RS17455	LIMLP_17495		-0.604428	-0.257442	8.42437	1.52414	ABC transporter ATP-binding protein
LIMLP_RS17510	LIMLP_17550		1.14716	0.563983	2.89883	4.59156	glutathione peroxidase
LIMLP_RS17530	LIMLP_17570		-0.445917	-0.556877	2.07041	1.60005	NA
LIMLP_RS17620	LIMLP_17660		-0.786989	-0.529431	4.29313	2.16983	NA
LIMLP_RS17800	LIMLP_17840	hemA	1.31932	1.00623	7.32094	4.62968	glutamyl-tRNA reductase
LIMLP_RS17805	LIMLP_17845	hemC	0.83613	1.02712	2.2773	7.54938	uroporphyrinogen synthase
LIMLP_RS17840	LIMLP_17880		0.628823	0.404734	9.12269	1.30148	NA
LIMLP_RS17845	LIMLP_17885	hemG	0.413977	0.670638	4.81828	3.18186	protoporphyrinogen oxidase
LIMLP_RS17880	LIMLP_17920		0.307021	0.272063	1.92914	1.4375	NA
LIMLP_RS17950	LIMLP_17990		-0.849273	-0.512802	7.34938	2.12346	NA
LIMLP_RS17965	LIMLP_18005		-0.378761	0.37879	2.14352	1.588	NA
LIMLP_RS17970	LIMLP_18010		0.368934	0.622477	4.26444	4.39383	ATPase
LIMLP_RS17975	LIMLP_18015		0.296862	0.571219	2.21289	3.41632	hypothetical protein
LIMLP_RS18000	LIMLP_18040		-0.594766	-0.597686	6.48442	7.76705	aerotolerance regulator BatD
LIMLP_RS18025	LIMLP_18065		0.771661	0.327138	9.11841	1.66536	antagonist of anti-sigma factor
LIMLP_RS18085	LIMLP_18125		0.943995	0.628331	9.2718	2.553	protein meaA
LIMLP_RS18100	LIMLP_18140		1.24955	0.547924	11.728	5.42298	hypothetical protein
LIMLP_RS18105	LIMLP_18145	hisE	1.29588	0.424391	15.5542	1.45992	phosphoribosyl-ATP pyrophosphatase
LIMLP_RS18120	LIMLP_18160	acpP	-0.520907	-0.913688	2.094	4.25687	acyl carrier protein
LIMLP_RS18125	LIMLP_18165	rnc	-0.385401	-0.65249	1.70274	2.50886	ribonuclease III
LIMLP_RS18185	LIMLP_18225		-0.568426	-0.537796	3.00885	2.36529	SAM-dependent methyltransferase
LIMLP_RS18200	LIMLP_18240		0.930999	0.397492	5.18867	1.42069	haloacid dehalogenase
LIMLP_RS18260	LIMLP_18300		0.463388	0.505673	2.40467	2.19084	3-ketoacyl-ACP reductase
LIMLP_RS18270	LIMLP_18310	bcp	1.2217	0.568518	12.0308	5.34797	bacterioferritin comigratory protein
LIMLP_RS18285	LIMLP_18325		0.333922	0.58645	2.73531	2.17822	hypothetical protein
LIMLP_RS18290	LIMLP_18330		0.305153	0.474452	1.77378	1.88772	3-ketoacyl-ACP reductase
LIMLP_RS18400	LIMLP_18440		-0.606722	-0.408828	2.00875	1.64932	alpha/beta hydrolase family protein
LIMLP_RS18410	LIMLP_18450		-0.594585	-1.17728	2.18683	5.28005	phosphoglycerate kinase
LIMLP_RS18415	LIMLP_18455	cobD	-1.37584	-1.72277	8.13843	12.421	cobalamin biosynthesis protein CobD
LIMLP_RS18420	LIMLP_18460	cobQ	-2.32533	-1.68787	18.5791	12.5257	cobalamin biosynthesis protein CobQ
LIMLP_RS18425	LIMLP_18465	cobU	-2.41158	-1.70447	15.4234	9.06288	adenosylcobinamide kinase
LIMLP_RS18430	LIMLP_18470	cbiZ	-1.99381	-1.6029	8.29601	8.90141	adenosylcobinamide amidohydrolase
LIMLP_RS18435	LIMLP_18475	cobB	-1.95805	-1.49245	10.3418	10.9813	cobyrinic acid a,c-diamide synthase
LIMLP_RS18440	LIMLP_18480	cobO	-1.9344	-1.41307	10.7183	10.9457	cob(I)yrinic acid a c-diamide adenosyltransferase
LIMLP_RS18445	LIMLP_18485	cobM	-1.87666	-1.22601	7.61827	6.06631	precorrin-4 C11-methyltransferase
LIMLP_RS18450	LIMLP_18490	cobJ	-2.09969	-1.10698	5.055	4.38198	precorrin-3B C17-methyltransferase
LIMLP_RS18455	LIMLP_18495	cbiG	-1.77564	-1.22309	3.94889	7.0119	cobalamin biosynthesis protein
LIMLP_RS18460	LIMLP_18500	cobI	-1.71115	-1.13135	5.7546	8.85514	precorrin-2 C20-methyltransferase
LIMLP_RS18465	LIMLP_18505	cobL	-1.69489	-0.84082	4.86048	4.70454	precorrin-6Y C5,15-methyltransferase
LIMLP_RS18470	LIMLP_18510	cbiC	-1.66332	-0.554072	4.8806	2.43545	precorrin-8X methylmutase
LIMLP_RS18480	LIMLP_18520	fnr	-1.36701	-0.451866	4.65938	2.0434	flavodoxin reductase
LIMLP_RS18535	LIMLP_18575		-0.573651	-0.437738	2.57407	1.93949	serine protease
LIMLP_RS18560	LIMLP_18600		1.27096	-0.570822	3.91934	1.4492	permease
LIMLP_RS18575	LIMLP_18615		0.762298	-0.461022	1.63567	2.43379	TonB-dependent receptor
LIMLP_RS18580	LIMLP_18620		2.14542	-0.610594	11.7914	1.87644	HmuY protein
LIMLP_RS18585	LIMLP_18625		2.15996	-0.491404	17.0691	2.22802	NA
LIMLP_RS18640	LIMLP_18680		-1.85381	-0.58734	23.5299	3.308	membrane protein
LIMLP_RS18645	LIMLP_18685		-0.647822	-0.505519	8.12245	2.99337	membrane protein
LIMLP_RS18650	LIMLP_18690		-1.04353	-0.496687	11.1919	2.61475	NA
LIMLP_RS18655	LIMLP_18695		-1.01392	-0.493667	7.19055	3.25607	membrane protein
LIMLP_RS18660	LIMLP_18700		-1.13292	-0.418514	9.06864	3.36015	NA
LIMLP_RS18680	LIMLP_18720		0.675956	0.454977	4.25408	1.7923	dimethylmenaquinone methyltransferase
LIMLP_RS18685	LIMLP_18725		1.18242	1.25951	4.6578	5.03101	lipoprotein
LIMLP_RS18690	LIMLP_18730		0.891878	0.824936	6.16651	3.84621	peptidase
LIMLP_RS18735	LIMLP_18775		-0.567749	-0.468014	3.70468	2.14044	hypothetical protein
LIMLP_RS18755	LIMLP_18795		0.401558	1.08398	2.10734	10.1747	iron dicitrate transport regulator FecR
LIMLP_RS18760	LIMLP_18800		0.611735	0.695601	3.16654	4.05114	hypothetical protein
LIMLP_RS18790	LIMLP_18830		-0.431005	-0.240732	1.9493	2.46526	glycosyl hydrolase family 35
LIMLP_RS18830	LIMLP_18870		-0.461193	-0.678642	4.32047	7.03183	diguanylate phosphodiesterase
LIMLP_RS18855	LIMLP_18895		-0.416824	-0.612274	3.16676	3.14083	transporter
LIMLP_RS18865	LIMLP_18905		0.694304	0.69582	5.87434	4.85408	rubrerythrin
LIMLP_RS18870	LIMLP_18910		0.555584	0.598978	3.84057	3.29015	membrane protein
LIMLP_RS18880	LIMLP_18920		-0.375402	0.443223	1.78792	1.46911	methylmalonyl-CoA mutase
LIMLP_RS18915	LIMLP_18955		-0.802889	-0.649395	2.73531	4.16086	TonB-dependent receptor
LIMLP_RS18920	LIMLP_18960		-0.419323	-0.357282	1.56705	1.34788	NA
LIMLP_RS18960	LIMLP_19000		1.39055	0.803675	22.203	1.99283	NA
LIMLP_RS18985	LIMLP_19025	efp	0.563452	0.602261	4.44893	2.24661	elongation factor P
LIMLP_RS19020	LIMLP_19060		-0.45169	-0.566528	2.43702	2.41314	membrane protein
LIMLP_RS19075	LIMLP_19115		-1.25422	-0.622338	7.95257	2.54381	NA
LIMLP_RS19080	LIMLP_19120		-0.599521	-0.455169	3.86111	1.71701	NA
LIMLP_RS19115	LIMLP_19155		0.971295	0.938976	3.28423	4.35671	NA
LIMLP_RS19125	LIMLP_19165		1.10818	0.79614	8.9608	4.70377	response regulator
LIMLP_RS19135	LIMLP_19175		1.04057	0.636955	5.69227	2.89449	4a-hydroxytetrahydrobiopterin dehydratase
LIMLP_RS19155	LIMLP_19195		1.33385	0.633418	12.8357	2.41617	NA
LIMLP_RS19180	LIMLP_19220		0.426507	0.390454	3.32363	1.6958	hypothetical protein
LIMLP_RS19270	LIMLP_19310		-0.955459	-0.830041	3.39107	2.19274	membrane protein
LIMLP_RS19280	LIMLP_19320		-1.29197	-0.798656	6.26633	3.90699	AraC family transcriptional regulator
LIMLP_RS19350	LIMLP_19390	mazF	0.611042	0.322285	3.22655	1.66225	potassium ABC transporter ATPase
LIMLP_RS19390	LIMLP_19430		-0.717437	-0.469529	2.0385	3.19488	hypothetical protein
LIMLP_RS19400	LIMLP_19440		-0.454008	-0.376606	4.73431	2.18765	hypothetical protein
LIMLP_RS19410	LIMLP_19450		1.10323	0.598793	9.00969	4.55273	NA
LIMLP_RS19460	LIMLP_19500		0.402484	0.493097	1.98364	2.82319	NA
LIMLP_RS19470	LIMLP_19510		0.976252	0.546163	7.98117	2.89519	NA
LIMLP_RS19550	LIMLP_19590		0.866631	0.753771	8.96298	9.44389	hypothetical protein
LIMLP_RS19565	LIMLP_19605		1.07226	0.311497	8.72074	2.05003	NA
LIMLP_RS20020		ssrA	0.817356	0.69438	7.07838	1.67737	NA
LIMLP_RS20030		rnpA	-1.30586	-0.99212	8.13342	5.63164	NA
LIMLP_RS20045			-1.39114	-0.750908	3.89536	1.9962	NA
LIMLP_RS21350			-1.22831	-0.715112	4.17262	1.32342	NA
LIMLP_RS22515			1.02264	0.929234	4.96048	4.61676	NA
LIMLP_RS22695	LIMLP_09620		0.460082	0.545361	3.46416	5.09075	short-chain dehydrogenase
LIMLP_RS23100	LIMLP_06270		-0.489282	-0.71675	1.40425	2.00823	NA
LIMLP_RS23255	LIMLP_04100		-0.976039	-0.638956	5.45307	2.06175	NA
LIMLP_RS23435			-2.82202	-0.940572	8.44516	3.25173	NA
LIMLP_RS23455	LIMLP_05120		6.28755	2.15017	125.765	12.8281	NA
